# Supplementary material for: O-Glycomic and Proteomic Signatures of Spontaneous and Butyrate-Stimulated Colorectal Cancer Cell Line Differentiation
Source: Mol Cell Proteomics. 2023 Jan 18;22(3):100501. doi: 10.1016/j.mcpro.2023.100501 (PMC9999233; doi:10.1016/j.mcpro.2023.100501)
Supplement: Supporting Information 2 [file mmc2.xlsx]

## Sheet: TOC
Table of Contents
Supplementary Table S-1:
		Overview of individual O-linked glycans present in colorectal cancer tissues with their relative abundances.
Supplementary Table S-2:
		Two-way ANOVA statistical test metrics for all O-glycans
Supplementary Table S-3:
		Two-way ANOVA statistical test metrics for O-glycans that show statistically significant change with time (p value < 0.05)
Supplementary Table S-4:
		Two-way ANOVA statistical test metrics for O-glycans that show statistically significant change with butyrate stimulation (p value < 0.05)
Supplementary Table S-5:
		Two-way ANOVA statistical test metrics for O-glycans that show statistically significant change with both time and butyrate stimulation (p value < 0.05)

## Sheet: S1
Glycan ID	Sample name	Proposed structure	RT [min]	Trace	Area	S/N	[M-H]	[M-2H]	[M-H] theor	[M-2H] theor	[M-H] error (ppm)	[M-2H] error (ppm)	14D 1	14D 2	14D 3	14D_nabu 1	14D_nabu 2	14D_nabu 3	21D 1	21D 2	21D 3	21D_nabu 1	21D_nabu 2	21D_nabu 3	24D 1	24D 2	24D 3	24D_nabu 1	24D_nabu 2	24D_nabu 3	5D 1	5D 2	5D 3	5D_nabu 1	5D_nabu 2	5D_nabu 3	7D 1	7D 2	7D 3	7D_nabu 1	7D_nabu 2	7D_nabu 3
#1	H1N1		17.5	EIC (384.15; 385.15; 386.16)±0.3 -All MS	8120515	17.5	384.16		384.151	191.572	-23.0899		2.74332	1.98311	1.78582	1e-05	1e-05	1e-05	2.25464	1.79507	1e-05	1.32563	1e-05	2.13353	1e-05	1.71504	1.21024	1e-05	1e-05	1e-05	1e-05	1e-05	1e-05	1e-05	1e-05	1e-05	1e-05	1e-05	1e-05	1e-05	1e-05	1e-05
#2	H1N1F1		59.7	EIC (530.21; 531.21; 532.21; 0.00)±0.3 -All MS	7512944	27.8	530.23		530.209	264.601	-39.5504		2.70069	2.83323	2.92805	2.07425	2.40237	2.48699	2.62564	3.09913	2.64456	1.22645	1.3586	1.09714	2.84504	2.25126	2.67624	1.20825	0.966854	1.05773	3.66245	3.48084	5.63633	3.5502	3.57204	4.46881	3.46791	3.23816	4.08197	2.45173	2.17835	2.64326
#3	H1N1S1a		26.1	EIC (675.25; 676.25; 677.25)±0.3 -All MS	9533469	33.5	675.22		675.247	337.12	39.2894		0.901395	0.981537	0.795661	0.811543	1.20065	1.08135	1.03589	0.979927	0.840311	1.55629	1.66406	1.59912	0.862063	0.943628	0.911252	1.66836	1.51098	2.02389	1.22502	1e-05	1e-05	1.15535	1.28692	1.0537	0.809337	0.97704	0.824328	1.50977	1.25976	1.21797
#4	H1N1S1b		31	EIC (675.25; 676.25; 677.25)±0.3 -All MS	42013628	198	675.23		675.247	337.12	24.4799		6.0771	6.56461	6.19884	5.53438	5.70907	4.42502	7.15103	6.41352	6.99008	6.85849	6.98587	6.80007	7.34013	6.75675	7.66402	6.46818	6.38034	7.00665	5.28189	3.40817	5.10315	3.51864	2.97434	3.15481	4.94291	4.41877	5.24	4.05543	3.59438	4.58611
#5	H1N1S2		31.9	EIC (966.34; 967.34; 968.34; 988.34; 989.34; 990.34; 482.67; 483.17; 483.67; 0.00)±0.3 -All MS	205478384	915.1	966.31		966.342	482.667	33.0421		31.1908	31.3427	33.196	31.0972	33.8497	27.9657	35.1696	32.1266	34.8805	33.5432	34.3382	30.9262	38.4326	33.2204	33.8354	35.5296	38.4203	35.4937	39.5907	36.9906	37.9557	32.9675	35.8883	33.1513	31.2756	35.1399	33.0106	32.285	33.549	28.3724
#6	H1N1S3		33.1	EIC (1257.44; 1258.44; 1259.44)±0.3 -All MS	4343227	31.7	1257.38		1257.44	628.215	45.5927		0.252099	0.292648	0.206703	0.402415	0.565847	0.540387	0.349307	0.31649	0.462034	0.709007	0.994338	0.622762	1e-05	1e-05	0.178548	1.03404	0.826553	0.787229	0.390951	1e-05	0.408263	1e-05	1e-05	1e-05	0.384013	1e-05	0.360748	0.351044	0.348843	0.483825
#7	H1N2S1		37.5	EIC (878.33; 879.33; 880.33; 0.00)±0.3 -All MS	4045486	21.6	878.33		878.326	438.659	-4.63382		0.639953	0.660508	0.990145	0.7716	0.574805	0.628116	0.733428	0.595748	0.686437	0.660403	0.892827	0.61274	0.746985	0.752312	0.483979	0.517316	0.680804	0.67478	1e-05	1e-05	1e-05	1e-05	1e-05	0.752032	0.64263	0.614834	0.535252	0.489435	0.434586	0.58756
#8	H1N2S2		28.6	EIC (1169.42; 1170.42; 1171.43; 584.21; 584.71; 585.21)±0.3 -All MS	13351794	53.6	1169.4		1169.42	584.207	18.2398		1.34848	1.35097	0.994521	3.57848	2.58503	2.88113	0.844898	0.936787	1.02825	2.17961	2.63466	2.75545	0.929203	0.578591	0.668316	1.931	1.73828	1.84781	1.57542	2.11274	1.65948	3.2462	3.3966	3.73536	1.48242	1.3383	1.37406	2.81383	2.72641	2.79178
#9	H2N2		36.8	EIC (749.28; 750.29; 751.29; 0.00)±0.3 -All MS	58524812	331.2	749.27		749.283	374.138	17.7903		11.4195	10.2307	8.37726	9.28403	8.77356	9.22053	9.09022	7.77898	8.82026	9.55385	10.7093	10.0132	7.96572	9.04376	7.47148	7.232	8.64147	7.39284	8.70702	6.18867	7.20812	6.72121	5.94518	6.35799	7.95079	7.40156	7.82017	6.9221	6.70853	8.06897
#10	H2N2F1a		31.9	EIC (895.34; 896.34; 897.35; 0.00)±0.3 -All MS	1316583	11.6	895.34		895.341	447.167	1.37378		0.576671	0.236262	0.437579	1e-05	0.319749	0.160453	0.609197	0.32515	1e-05	0.214925	0.404646	0.385294	1e-05	0.578722	0.33102	0.283729	1e-05	0.310546	1e-05	1e-05	1e-05	1e-05	1e-05	1e-05	0.443468	1e-05	0.50211	0.287377	0.387396	1e-05
#11	H2N2F1b		47.5	EIC (895.34; 896.34; 897.35; 0.00)±0.3 -All MS	3343582	21.9	895.31		895.341	447.167	34.8806		0.464034	0.570482	0.715453	0.576511	0.71662	0.530452	0.511536	0.674958	0.837388	0.545821	0.539077	0.391256	0.647727	0.633038	0.6119	0.599607	0.454221	0.530911	1.14623	0.620806	1.31532	1.07012	1.09703	0.799836	1.14718	0.668315	1.02868	0.46405	0.699847	0.758444
#12	H2N2F1d		61.7	EIC (895.34; 896.34; 897.35; 0.00)±0.3 -All MS	11944364	63.7	895.33		895.341	447.167	12.5427		3.27292	3.32234	3.28133	3.90741	2.89809	3.6989	3.22618	3.57945	3.67328	1.94985	1.8598	2.16082	3.16262	3.65649	3.90861	1.42439	1.15062	1.39716	4.89396	4.37985	4.76393	5.40795	4.43029	4.79878	4.62361	4.2057	4.50951	4.01497	2.9032	3.79447
#13	H2N2F1S1a		38.9	EIC (1186.44; 1187.44; 1188.44; 0.00)±0.3 -All MS	4278712	53.4	1186.38		1186.44	592.715	47.7312		1.3903	1.27113	1.03433	1.274	0.884826	1.06806	1.07076	1.02704	0.946431	0.698476	0.985187	0.680159	1.12123	1.15642	0.900299	0.577359	1.11708	0.580268	1.16034	1.47272	1.53775	1.15023	1.29464	1.12094	1.19928	1.34156	1.04398	1.15193	0.740357	1.07114
#14	H2N2F1S1b		50.2	EIC (1186.44; 1187.44; 1188.44; 0.00)±0.3 -All MS	3509717	34.3	1186.4		1186.44	592.715	30.874		0.617242	0.910478	1.00396	0.791866	0.860511	0.99707	0.69192	0.898973	0.991608	0.572942	0.739895	0.714182	0.888161	0.949385	0.82173	0.326282	0.571854	0.429052	0.689699	0.690302	0.669378	0.952896	0.867942	0.704635	0.874311	0.854261	1.07562	0.839805	0.679435	0.834088
#15	H2N2F1S1c		61.9	EIC (1186.44; 1187.44; 1188.44; 0.00)±0.3 -All MS	13624158	101.8	1186.41		1186.44	592.715	22.4454		3.95351	4.7635	5.19202	4.43471	3.88578	5.52681	4.7604	6.4046	5.89866	2.22407	1.93347	2.48849	5.15495	5.83797	5.50464	2.13448	2.25201	2.18659	7.62325	9.48694	6.5947	9.93687	10.4981	9.69757	7.11059	7.15765	6.38463	5.6851	6.8668	6.1552
#16	H2N2F1S2		43.5	EIC (1477.53; 1478.53; 1479.54; 738.26; 738.76; 739.26)±0.3 -All MS	7295149	34.9	1477.48	738.24	1477.53	738.262	35.2141	30.3144	0.755197	1.027	0.893774	1.26538	0.713421	0.982	0.752569	1.06383	1.02609	1.19089	0.79011	0.884392	0.96917	0.928057	0.9625	1.25394	33.14	0.956896	1e-05	1.49391	1.37427	1.05868	1.11133	1.17002	1.0377	1.40717	1.09788	0.993899	0.791313	0.980645
#17	H2N2F2a		61.3	EIC (1041.40; 1042.40; 1043.40; 0.00)±0.3 -All MS	1862566	10.1	1041.4		1041.4	520.196	-0.835415		0.505734	0.704702	0.473083	0.81894	0.58558	0.589408	0.585298	0.4394	0.722241	0.304053	1e-05	0.56078	1e-05	0.628797	0.680887	1e-05	1e-05	1e-05	1.10111	1.13563	1.72249	1.02916	1.15318	1.02497	0.910398	0.775396	0.692535	1e-05	0.576764	1e-05
#18	H2N2F2b		66.4	EIC (1041.40; 1042.40; 1043.40; 0.00)±0.3 -All MS	1351814	9.4	1041.26		1041.4	520.196	133.599		0.632284	0.671223	0.813472	0.71685	0.739734	0.581353	0.789339	0.908103	0.830814	1e-05	1e-05	1e-05	0.602462	0.652703	0.995521	1e-05	1e-05	1e-05	1.24904	1.40667	1.87389	1.55858	0.994264	1.30935	1.6545	1.04151	1.398	0.915019	0.672326	1.00294
#19	H2N2S1a		43.2	EIC (1040.38; 1041.38; 1042.38; 0.00)±0.3 -All MS	52842968	496	1040.35		1040.38	519.686	27.6149		7.75076	7.9068	7.38625	7.01545	6.56937	8.42283	6.29749	5.64078	4.85485	8.62632	7.63437	8.11521	6.16691	6.13372	5.81023	6.2301	7.85655	7.00796	4.44833	4.10081	3.31277	5.42501	5.29304	4.28053	5.25551	5.30537	4.42698	7.04848	5.59411	7.17365
#20	H2N2S1b		48.9	EIC (1040.38; 1041.38; 1042.38; 0.00)±0.3 -All MS	60978068	576.4	1040.35		1040.38	519.686	27.6149		9.43527	8.20535	8.60869	9.40872	9.26483	8.99228	9.46713	10.3386	10.8261	9.95433	9.4972	10.872	8.01462	9.43851	8.90473	11.7895	10.1753	11.499	9.32963	7.94288	8.51422	9.18135	9.4015	10.2789	9.27773	9.386	9.72958	10.9807	12.1162	12.5122
#21	H2N2S1Su1		45.7	EIC (1120.34; 1121.34; 1122.34)±0.3 -All MS, Smoothed (2.80,1,GA)	2522270	61.6	1120.3		1120.34	559.664	31.7137		0.645771	0.500103	0.714423	1e-05	0.753439	0.606498	0.244208	0.522781	0.415207	0.411746	0.446861	0.382745	1e-05	0.345603	0.437079	0.513816	1e-05	0.413057	1.30795	1.31235	1e-05	2.06926	1.92645	1.9963	1.51889	0.996301	1.21291	1.77135	1.46751	1.21114
#22	H2N2S2a		44.5	EIC (1331.47; 1332.48; 1333.48; 665.23; 665.73; 666.24; 0.00)±0.3 -All MS	4629392	16.9	1331.43		1331.47	665.233	33.1437		0.948007	1.24206	0.909992	1e-05	1.07449	1.03184	0.846326	1.08536	0.63229	0.755722	0.661418	0.788772	0.747971	0.839162	1.02111	0.724514	1e-05	0.591958	1e-05	1e-05	1e-05	1e-05	0.800839	1e-05	1e-05	1e-05	1.00776	0.414055	0.625312	0.855154
#23	H2N2S2b		51.6	EIC (1331.47; 1332.48; 1333.48; 665.23; 665.73; 666.24; 0.00)±0.3 -All MS	69107008	261.7	1331.47	665.23	1331.47	665.233	3.10183	5.15608	7.87711	7.17511	7.661	9.44367	10.8277	10.8563	7.374	9.25862	9.07132	11.2813	11.637	10.8134	9.01279	9.87195	9.0396	12.5981	11.315	12.8336	6.61697	7.50854	7.6847	10.0008	8.06801	10.1442	8.03405	8.23707	8.709	10.6894	10.1668	10.3204
#24	H3N3		53.1	EIC (1114.42; 1115.42; 1116.42)±0.3 -All MS	5367326	55.3	1114.34		1114.42	556.704	67.7754		0.997595	0.789712	0.849022	0.874001	0.787374	0.745959	0.679186	0.540415	0.345272	0.876186	1.13071	1.16781	0.443116	0.462082	0.435928	0.533847	0.606484	0.45411	1e-05	1e-05	1e-05	1e-05	1e-05	1e-05	0.793986	0.739983	0.958155	1e-05	1e-05	1e-05
#25	H3N3S1		60.4	EIC (1405.51; 1406.51; 1407.51; 702.25; 702.75; 703.25)±0.05 -All MS	2948075	31.7	1405.47	702.24	1405.51	702.252	29.1211	16.8458	1e-05	1e-05	1e-05	0.922076	0.353496	0.502089	1e-05	1e-05	1e-05	1e-05	1e-05	1e-05	0.52214	0.453491	0.828909	0.843738	0.559855	0.177476	1e-05	1e-05	1e-05	1e-05	1e-05	1e-05	0.753464	0.634545	0.557794	0.726016	1.40342	0.982208
#26	H3N3S2b		63.5	EIC (847.80; 848.30; 848.80; 1696.61; 1697.61; 1698.61)±0.05 -All MS	6434691	79.9		847.74	1696.61	847.8		70.2171	0.784174	0.591712	1.22048	0.711704	0.718541	0.938145	0.71672	0.632683	0.743965	0.383002	0.498241	0.709783	0.757671	0.39626	0.940533	1e-05	0.269655	0.274976	1e-05	1e-05	1e-05	1e-05	1e-05	1e-05	0.682591	0.378903	0.487652	1e-05	1e-05	1e-05
#27	H4N4S2a	/	64.6	EIC (1030.37; 1030.87; 1031.37)±0.3 -All MS	2601491	17.1		1030.36	2061.74	1030.37		5.46408	1e-05	1e-05	1e-05	1e-05	1e-05	1e-05	1e-05	1e-05	1e-05	1e-05	1e-05	1e-05	1e-05	1e-05	1e-05	0.555538	1e-05	0.476245	1e-05	1e-05	1e-05	1e-05	1e-05	1e-05	1e-05	1e-05	1e-05	1e-05	1e-05	1e-05
#28	H4N4S2b	/	66.7	EIC (1030.37; 1030.87; 1031.37)±0.3 -All MS	2547862	17.4		1030.34	2061.74	1030.37		24.8747	1e-05	1e-05	1e-05	1e-05	1e-05	1e-05	1e-05	1e-05	1e-05	1e-05	1e-05	1e-05	1e-05	1e-05	1e-05	0.544086	1e-05	0.493201	1e-05	1e-05	1e-05	1e-05	1e-05	1e-05	1e-05	1e-05	1e-05	1e-05	1e-05	1e-05
#29	H4N4S3a	/	64.9	EIC (1175.91; 1176.41; 1176.92)±0.3 -All MS	1633082	22.5		1175.84	2352.83	1175.91		62.36	1e-05	1e-05	1e-05	1e-05	1e-05	1e-05	1e-05	1e-05	1e-05	1e-05	1e-05	1e-05	1e-05	1e-05	1e-05	0.348738	1e-05	0.515771	1e-05	1e-05	1e-05	1e-05	1e-05	1e-05	1e-05	1e-05	1e-05	1e-05	1e-05	1e-05
#30	H4N4S3b	/	65.3	EIC (1175.91; 1176.41; 1176.92)±0.3 -All MS	1294999	21.5		1175.79	2352.83	1175.91		104.88	1e-05	1e-05	1e-05	1e-05	1e-05	1e-05	1e-05	1e-05	1e-05	1e-05	1e-05	1e-05	1e-05	1e-05	1e-05	0.276542	1e-05	1e-05	1e-05	1e-05	1e-05	1e-05	1e-05	1e-05	1e-05	1e-05	1e-05	1e-05	1e-05	1e-05
#31	H2N3S1	/	64.6	EIC (1243.46; 1244.46; 1245.46; 0.00)±0.3 -All MS	8251546	70.5	1243.53		1243.46	621.225	-57.7985		1.84055	2.99289	2.08613	3.36262	1.01663	3.21096	1.44432	1.60438	0.933383	1.34702	0.776537	0.887531	1.56505	0.877622	2.18136	1.86395	2.37298	1.64547	1e-05	6.26756	2.66554	1e-05	1e-05	1e-05	2.42978	2.62307	0.815229	1.28341	2.31477	2.60763
#32	H3N3S2a	/	54.2	EIC (847.80; 848.30; 848.80; 1696.61; 1697.61; 1698.61)±0.05 -All MS	2346187	30.6		847.77	1696.61	847.8		34.8313	0.279493	0.879089	1.24605	0.922243	1.3688	1.32929	0.678733	1.01265	0.898735	1.05043	0.887578	1.43715	1.10172	0.898255	0.583954	0.989095	0.859078	0.941095	1e-05	1e-05	1e-05	1e-05	1e-05	1e-05	1.29731	1.11866	1.1149	1.85601	1.19456	0.988869

## Sheet: S2
Table S1: Overview of individual O-linked glycans present in colorectal cancer tissues with their relative abundances (%). Each O-glycan isomer is labeled by its monosaccharide composition, with a letter indicating different isomers a-f. H: hexose; N: N-acetylhexosamine; F: deoxyhexose; S: N-acetylneuraminic acid.
Sample name	Sample code	Time	Stimulation	TMT experiment	H1N1	H1N1F1	H1N1S1a	H1N1S1b	H1N1S2	H1N1S3	H1N2S1	H1N2S2	H2N2	H2N2F1a	H2N2F1b	H2N2F1d	H2N2F1S1a	H2N2F1S1b	H2N2F1S1c	H2N2F1S2	H2N2F2a	H2N2F2b	H2N2S1a	H2N2S1b	H2N2S1Su1	H2N2S2a	H2N2S2b	H2N3S1	H3N3	H3N3S1	H3N3S2a	H3N3S2b	H4N4S2a	H4N4S2b	H4N4S3a	H4N4S3b
14D 1	SF1N14	14	none	1	2.74332	2.70069	0.901395	6.0771	31.1908	0.252099	0.639953	1.34848	11.4195	0.576671	0.464034	3.27292	1.3903	0.617242	3.95351	0.755197	0.505734	0.632284	7.75076	9.43527	0.645771	0.948007	7.87711	1.84055	0.997595	1e-05	0.279493	0.784174	1e-05	1e-05	1e-05	1e-05
14D 2	SF2N14	14	none	2	1.98311	2.83323	0.981537	6.56461	31.3427	0.292648	0.660508	1.35097	10.2307	0.236262	0.570482	3.32234	1.27113	0.910478	4.7635	1.027	0.704702	0.671223	7.9068	8.20535	0.500103	1.24206	7.17511	2.99289	0.789712	1e-05	0.879089	0.591712	1e-05	1e-05	1e-05	1e-05
14D 3	SF3N14	14	none	3	1.78582	2.92805	0.795661	6.19884	33.196	0.206703	0.990145	0.994521	8.37726	0.437579	0.715453	3.28133	1.03433	1.00396	5.19202	0.893774	0.473083	0.813472	7.38625	8.60869	0.714423	0.909992	7.661	2.08613	0.849022	1e-05	1.24605	1.22048	1e-05	1e-05	1e-05	1e-05
14D_nabu 1	SF1B14	14	butyrate	1	1e-05	2.07425	0.811543	5.53438	31.0972	0.402415	0.7716	3.57848	9.28403	1e-05	0.576511	3.90741	1.274	0.791866	4.43471	1.26538	0.81894	0.71685	7.01545	9.40872	1e-05	1e-05	9.44367	3.36262	0.874001	0.922076	0.922243	0.711704	1e-05	1e-05	1e-05	1e-05
14D_nabu 2	SF2B14	14	butyrate	2	1e-05	2.40237	1.20065	5.70907	33.8497	0.565847	0.574805	2.58503	8.77356	0.319749	0.71662	2.89809	0.884826	0.860511	3.88578	0.713421	0.58558	0.739734	6.56937	9.26483	0.753439	1.07449	10.8277	1.01663	0.787374	0.353496	1.3688	0.718541	1e-05	1e-05	1e-05	1e-05
14D_nabu 3	SF3B14	14	butyrate	3	1e-05	2.48699	1.08135	4.42502	27.9657	0.540387	0.628116	2.88113	9.22053	0.160453	0.530452	3.6989	1.06806	0.99707	5.52681	0.982	0.589408	0.581353	8.42283	8.99228	0.606498	1.03184	10.8563	3.21096	0.745959	0.502089	1.32929	0.938145	1e-05	1e-05	1e-05	1e-05
21D 1	SF1N21	21	none	1	2.25464	2.62564	1.03589	7.15103	35.1696	0.349307	0.733428	0.844898	9.09022	0.609197	0.511536	3.22618	1.07076	0.69192	4.7604	0.752569	0.585298	0.789339	6.29749	9.46713	0.244208	0.846326	7.374	1.44432	0.679186	1e-05	0.678733	0.71672	1e-05	1e-05	1e-05	1e-05
21D 2	SF2N21	21	none	2	1.79507	3.09913	0.979927	6.41352	32.1266	0.31649	0.595748	0.936787	7.77898	0.32515	0.674958	3.57945	1.02704	0.898973	6.4046	1.06383	0.4394	0.908103	5.64078	10.3386	0.522781	1.08536	9.25862	1.60438	0.540415	1e-05	1.01265	0.632683	1e-05	1e-05	1e-05	1e-05
21D 3	SF3N21	21	none	3	1e-05	2.64456	0.840311	6.99008	34.8805	0.462034	0.686437	1.02825	8.82026	1e-05	0.837388	3.67328	0.946431	0.991608	5.89866	1.02609	0.722241	0.830814	4.85485	10.8261	0.415207	0.63229	9.07132	0.933383	0.345272	1e-05	0.898735	0.743965	1e-05	1e-05	1e-05	1e-05
21D_nabu 1	SF1B21	21	butyrate	1	1.32563	1.22645	1.55629	6.85849	33.5432	0.709007	0.660403	2.17961	9.55385	0.214925	0.545821	1.94985	0.698476	0.572942	2.22407	1.19089	0.304053	1e-05	8.62632	9.95433	0.411746	0.755722	11.2813	1.34702	0.876186	1e-05	1.05043	0.383002	1e-05	1e-05	1e-05	1e-05
21D_nabu 2	SF2B21	21	butyrate	2	1e-05	1.3586	1.66406	6.98587	34.3382	0.994338	0.892827	2.63466	10.7093	0.404646	0.539077	1.8598	0.985187	0.739895	1.93347	0.79011	1e-05	1e-05	7.63437	9.4972	0.446861	0.661418	11.637	0.776537	1.13071	1e-05	0.887578	0.498241	1e-05	1e-05	1e-05	1e-05
21D_nabu 3	SF3B21	21	butyrate	3	2.13353	1.09714	1.59912	6.80007	30.9262	0.622762	0.61274	2.75545	10.0132	0.385294	0.391256	2.16082	0.680159	0.714182	2.48849	0.884392	0.56078	1e-05	8.11521	10.872	0.382745	0.788772	10.8134	0.887531	1.16781	1e-05	1.43715	0.709783	1e-05	1e-05	1e-05	1e-05
24D 1	SF1N24	24	none	1	1e-05	2.84504	0.862063	7.34013	38.4326	1e-05	0.746985	0.929203	7.96572	1e-05	0.647727	3.16262	1.12123	0.888161	5.15495	0.96917	1e-05	0.602462	6.16691	8.01462	1e-05	0.747971	9.01279	1.56505	0.443116	0.52214	1.10172	0.757671	1e-05	1e-05	1e-05	1e-05
24D 2	SF2N24	24	none	2	1.71504	2.25126	0.943628	6.75675	33.2204	1e-05	0.752312	0.578591	9.04376	0.578722	0.633038	3.65649	1.15642	0.949385	5.83797	0.928057	0.628797	0.652703	6.13372	9.43851	0.345603	0.839162	9.87195	0.877622	0.462082	0.453491	0.898255	0.39626	1e-05	1e-05	1e-05	1e-05
24D 3	SF3N24	24	none	3	1.21024	2.67624	0.911252	7.66402	33.8354	0.178548	0.483979	0.668316	7.47148	0.33102	0.6119	3.90861	0.900299	0.82173	5.50464	0.9625	0.680887	0.995521	5.81023	8.90473	0.437079	1.02111	9.0396	2.18136	0.435928	0.828909	0.583954	0.940533	1e-05	1e-05	1e-05	1e-05
24D_nabu 1	SF1B24	24	butyrate	1	1e-05	1.20825	1.66836	6.46818	35.5296	1.03404	0.517316	1.931	7.232	0.283729	0.599607	1.42439	0.577359	0.326282	2.13448	1.25394	1e-05	1e-05	6.2301	11.7895	0.513816	0.724514	12.5981	1.86395	0.533847	0.843738	0.989095	1e-05	0.555538	0.544086	0.348738	0.276542
24D_nabu 2	SF2B24	24	butyrate	2	1e-05	0.966854	1.51098	6.38034	38.4203	0.826553	0.680804	1.73828	8.64147	1e-05	0.454221	1.15062	1.11708	0.571854	2.25201	1.27379	1e-05	1e-05	7.85655	10.1753	1e-05	1e-05	11.315	2.37298	0.606484	0.559855	0.859078	0.269655	1e-05	1e-05	1e-05	1e-05
24D_nabu 3	SF3B24	24	butyrate	3	1e-05	1.05773	2.02389	7.00665	35.4937	0.787229	0.67478	1.84781	7.39284	0.310546	0.530911	1.39716	0.580268	0.429052	2.18659	0.956896	1e-05	1e-05	7.00796	11.499	0.413057	0.591958	12.8336	1.64547	0.45411	0.177476	0.941095	0.274976	0.476245	0.493201	0.515771	1e-05
5D 1	SF1N05	5	none	1	1e-05	3.66245	1.22502	5.28189	39.5907	0.390951	1e-05	1.57542	8.70702	1e-05	1.14623	4.89396	1.16034	0.689699	7.62325	1e-05	1.10111	1.24904	4.44833	9.32963	1.30795	1e-05	6.61697	1e-05	1e-05	1e-05	1e-05	1e-05	1e-05	1e-05	1e-05	1e-05
5D 2	SF2N05	5	none	2	1e-05	3.48084	1e-05	3.40817	36.9906	1e-05	1e-05	2.11274	6.18867	1e-05	0.620806	4.37985	1.47272	0.690302	9.48694	1.49391	1.13563	1.40667	4.10081	7.94288	1.31235	1e-05	7.50854	6.26756	1e-05	1e-05	1e-05	1e-05	1e-05	1e-05	1e-05	1e-05
5D 3	SF3N05	5	none	3	1e-05	5.63633	1e-05	5.10315	37.9557	0.408263	1e-05	1.65948	7.20812	1e-05	1.31532	4.76393	1.53775	0.669378	6.5947	1.37427	1.72249	1.87389	3.31277	8.51422	1e-05	1e-05	7.6847	2.66554	1e-05	1e-05	1e-05	1e-05	1e-05	1e-05	1e-05	1e-05
5D_nabu 1	SF1B05	5	butyrate	1	1e-05	3.5502	1.15535	3.51864	32.9675	1e-05	1e-05	3.2462	6.72121	1e-05	1.07012	5.40795	1.15023	0.952896	9.93687	1.05868	1.02916	1.55858	5.42501	9.18135	2.06926	1e-05	10.0008	1e-05	1e-05	1e-05	1e-05	1e-05	1e-05	1e-05	1e-05	1e-05
5D_nabu 2	SF2B05	5	butyrate	2	1e-05	3.57204	1.28692	2.97434	35.8883	1e-05	1e-05	3.3966	5.94518	1e-05	1.09703	4.43029	1.29464	0.867942	10.4981	1.11133	1.15318	0.994264	5.29304	9.4015	1.92645	0.800839	8.06801	1e-05	1e-05	1e-05	1e-05	1e-05	1e-05	1e-05	1e-05	1e-05
5D_nabu 3	SF3B05	5	butyrate	3	1e-05	4.46881	1.0537	3.15481	33.1513	1e-05	0.752032	3.73536	6.35799	1e-05	0.799836	4.79878	1.12094	0.704635	9.69757	1.17002	1.02497	1.30935	4.28053	10.2789	1.9963	1e-05	10.1442	1e-05	1e-05	1e-05	1e-05	1e-05	1e-05	1e-05	1e-05	1e-05
7D 1	SF1N07	7	none	1	1e-05	3.46791	0.809337	4.94291	31.2756	0.384013	0.64263	1.48242	7.95079	0.443468	1.14718	4.62361	1.19928	0.874311	7.11059	1.0377	0.910398	1.6545	5.25551	9.27773	1.51889	1e-05	8.03405	2.42978	0.793986	0.753464	1.29731	0.682591	1e-05	1e-05	1e-05	1e-05
7D 2	SF2N07	7	none	2	1e-05	3.23816	0.97704	4.41877	35.1399	1e-05	0.614834	1.3383	7.40156	1e-05	0.668315	4.2057	1.34156	0.854261	7.15765	1.40717	0.775396	1.04151	5.30537	9.386	0.996301	1e-05	8.23707	2.62307	0.739983	0.634545	1.11866	0.378903	1e-05	1e-05	1e-05	1e-05
7D 3	SF3N07	7	none	3	1e-05	4.08197	0.824328	5.24	33.0106	0.360748	0.535252	1.37406	7.82017	0.50211	1.02868	4.50951	1.04398	1.07562	6.38463	1.09788	0.692535	1.398	4.42698	9.72958	1.21291	1.00776	8.709	0.815229	0.958155	0.557794	1.1149	0.487652	1e-05	1e-05	1e-05	1e-05
7D_nabu 1	SF1B07	7	butyrate	1	1e-05	2.45173	1.50977	4.05543	32.285	0.351044	0.489435	2.81383	6.9221	0.287377	0.46405	4.01497	1.15193	0.839805	5.6851	0.993899	1e-05	0.915019	7.04848	10.9807	1.77135	0.414055	10.6894	1.28341	1e-05	0.726016	1.85601	1e-05	1e-05	1e-05	1e-05	1e-05
7D_nabu 2	SF2B07	7	butyrate	2	1e-05	2.17835	1.25976	3.59438	33.549	0.348843	0.434586	2.72641	6.70853	0.387396	0.699847	2.9032	0.740357	0.679435	6.8668	0.791313	0.576764	0.672326	5.59411	12.1162	1.46751	0.625312	10.1668	2.31477	1e-05	1.40342	1.19456	1e-05	1e-05	1e-05	1e-05	1e-05
7D_nabu 3	SF3B07	7	butyrate	3	1e-05	2.64326	1.21797	4.58611	28.3724	0.483825	0.58756	2.79178	8.06897	1e-05	0.758444	3.79447	1.07114	0.834088	6.1552	0.980645	1e-05	1.00294	7.17365	12.5122	1.21114	0.855154	10.3204	2.60763	1e-05	0.982208	0.988869	1e-05	1e-05	1e-05	1e-05	1e-05

## Sheet: S3
Table S2: Two-way ANOVA statistical test metrics for all O-glycans. Each O-glycan isomer is labeled by its monosaccharide composition, with a letter indicating different isomers a-f. H: hexose; N: N-acetylhexosamine; F: deoxyhexose; S: N-acetylneuraminic acid. p-values indicated in yellow are > 0.05 and green if > 0.01. Df= degrees of freedom; sumsq= sum of squares; meansq= mean of the sum of squ…
Composition	stratum	term	df	sumsq	meansq	statistic	p.value
H1N1	ID	ST	1	4.0343	4.0343	11.5253	0.0274059
H1N1	ID	Residuals	4	1.40015	0.350038
H1N1	ID:Time	Time	4	10.012	2.503	5.49007	0.0056064
H1N1	ID:Time	Time:ST	4	6.25889	1.56472	3.43205	0.0330511
H1N1	ID:Time	Residuals	16	7.29464	0.455915
H1N1F1	ID	ST	1	6.90004	6.90004	24.0094	0.00804436
H1N1F1	ID	Residuals	4	1.14956	0.28739
H1N1F1	ID:Time	Time	4	16.6701	4.16752	24.8001	1.09229e-06
H1N1F1	ID:Time	Time:ST	4	1.59163	0.397908	2.36788	0.0963465
H1N1F1	ID:Time	Residuals	16	2.68871	0.168044
H1N1S1a	ID	ST	1	12.9259	12.9259	42.2347	0.00289194
H1N1S1a	ID	Residuals	4	1.2242	0.30605
H1N1S1a	ID:Time	Time	4	6.32938	1.58235	4.18446	0.0165688
H1N1S1a	ID:Time	Time:ST	4	2.47011	0.617527	1.63303	0.214576
H1N1S1a	ID:Time	Residuals	16	6.05037	0.378148
H1N1S1b	ID	ST	1	2.25954	2.25954	10.6814	0.0308402
H1N1S1b	ID	Residuals	4	0.846157	0.211539
H1N1S1b	ID:Time	Time	4	23.2167	5.80417	51.0237	6.56617e-09
H1N1S1b	ID:Time	Time:ST	4	0.857553	0.214388	1.88466	0.162338
H1N1S1b	ID:Time	Residuals	16	1.82007	0.113754
H1N1S2	ID	ST	1	1.71465	1.71465	1.17453	0.339429
H1N1S2	ID	Residuals	4	5.83944	1.45986
H1N1S2	ID:Time	Time	4	13.3953	3.34882	10.5923	0.000216997
H1N1S2	ID:Time	Time:ST	4	2.99212	0.748029	2.36601	0.0965371
H1N1S2	ID:Time	Residuals	16	5.05851	0.316157
H1N1S3	ID	ST	1	6.31512	6.31512	18.2304	0.0129531
H1N1S3	ID	Residuals	4	1.38562	0.346406
H1N1S3	ID:Time	Time	4	7.62589	1.90647	10.5	0.000227832
H1N1S3	ID:Time	Time:ST	4	10.7683	2.69206	14.8266	3.03138e-05
H1N1S3	ID:Time	Residuals	16	2.90511	0.18157
H1N2S1	ID	ST	1	0.016982	0.016982	0.0649386	0.811419
H1N2S1	ID	Residuals	4	1.04604	0.261509
H1N2S1	ID:Time	Time	4	19.0359	4.75898	10.6137	0.000214562
H1N2S1	ID:Time	Time:ST	4	1.727	0.43175	0.962913	0.454461
H1N2S1	ID:Time	Residuals	16	7.17406	0.448379
H1N2S2	ID	ST	1	20.082	20.082	522.315	2.17152e-05
H1N2S2	ID	Residuals	4	0.153793	0.0384481
H1N2S2	ID:Time	Time	4	7.00705	1.75176	22.2848	2.23854e-06
H1N2S2	ID:Time	Time:ST	4	0.499405	0.124851	1.58828	0.225578
H1N2S2	ID:Time	Residuals	16	1.25773	0.0786079
H2N2	ID	ST	1	0.278717	0.278717	0.576061	0.490127
H2N2	ID	Residuals	4	1.93533	0.483832
H2N2	ID:Time	Time	4	17.8037	4.45093	12.9599	6.8101e-05
H2N2	ID:Time	Time:ST	4	3.48722	0.871805	2.53847	0.0805527
H2N2	ID:Time	Residuals	16	5.49501	0.343438
H2N2F1a	ID	ST	1	1.22317	1.22317	5.89316	0.0721692
H2N2F1a	ID	Residuals	4	0.830228	0.207557
H2N2F1a	ID:Time	Time	4	8.91474	2.22869	2.17387	0.118502
H2N2F1a	ID:Time	Time:ST	4	1.62844	0.40711	0.397098	0.807799
H2N2F1a	ID:Time	Residuals	16	16.4034	1.02521
H2N2F1b	ID	ST	1	1.90071	1.90071	2.1497	0.216481
H2N2F1b	ID	Residuals	4	3.5367	0.884174
H2N2F1b	ID:Time	Time	4	14.6978	3.67446	8.23655	0.000832453
H2N2F1b	ID:Time	Time:ST	4	1.72689	0.431723	0.967737	0.452049
H2N2F1b	ID:Time	Residuals	16	7.13786	0.446116
H2N2F1d	ID	ST	1	4.27867	4.27867	14.9686	0.0180099
H2N2F1d	ID	Residuals	4	1.14337	0.285842
H2N2F1d	ID:Time	Time	4	17.195	4.29876	81.8262	1.92038e-10
H2N2F1d	ID:Time	Time:ST	4	5.54238	1.38559	26.3746	7.18741e-07
H2N2F1d	ID:Time	Residuals	16	0.840563	0.0525352
H2N2F1S1a	ID	ST	1	6.06612	6.06612	15.6213	0.0167844
H2N2F1S1a	ID	Residuals	4	1.55329	0.388323
H2N2F1S1a	ID:Time	Time	4	11.1777	2.79442	4.50745	0.0125112
H2N2F1S1a	ID:Time	Time:ST	4	0.28363	0.0709075	0.114375	0.975571
H2N2F1S1a	ID:Time	Residuals	16	9.91929	0.619955
H2N2F1S1b	ID	ST	1	3.39279	3.39279	5.5448	0.07811
H2N2F1S1b	ID	Residuals	4	2.44755	0.611887
H2N2F1S1b	ID:Time	Time	4	5.42758	1.3569	3.08343	0.0463495
H2N2F1S1b	ID:Time	Time:ST	4	10.6911	2.67278	6.07364	0.00359885
H2N2F1S1b	ID:Time	Residuals	16	7.04098	0.440061
H2N2F1S1c	ID	ST	1	1.47627	1.47627	10.7527	0.0305259
H2N2F1S1c	ID	Residuals	4	0.549175	0.137294
H2N2F1S1c	ID:Time	Time	4	19.9609	4.99023	69.5002	6.58995e-10
H2N2F1S1c	ID:Time	Time:ST	4	5.86481	1.4662	20.4202	3.98469e-06
H2N2F1S1c	ID:Time	Residuals	16	1.14883	0.0718017
H2N2F1S2	ID	ST	1	0.174523	0.174523	0.0692716	0.805402
H2N2F1S2	ID	Residuals	4	10.0776	2.5194
H2N2F1S2	ID:Time	Time	4	1.03235	0.258087	0.275045	0.889776
H2N2F1S2	ID:Time	Time:ST	4	2.702	0.6755	0.719884	0.590767
H2N2F1S2	ID:Time	Residuals	16	15.0135	0.938345
H2N2F2a	ID	ST	1	3.55766	3.55766	18.1544	0.0130453
H2N2F2a	ID	Residuals	4	0.783869	0.195967
H2N2F2a	ID:Time	Time	4	17.4996	4.37491	14.2057	3.93269e-05
H2N2F2a	ID:Time	Time:ST	4	2.23135	0.557839	1.81136	0.176005
H2N2F2a	ID:Time	Residuals	16	4.92748	0.307968
H2N2F2b	ID	ST	1	6.07087	6.07087	28.3414	0.00599075
H2N2F2b	ID	Residuals	4	0.856819	0.214205
H2N2F2b	ID:Time	Time	4	17.5261	4.38153	36.6778	7.18025e-08
H2N2F2b	ID:Time	Time:ST	4	2.63485	0.658712	5.51408	0.00550249
H2N2F2b	ID:Time	Residuals	16	1.91136	0.11946
H2N2S1a	ID	ST	1	5.14434	5.14434	17.3944	0.0140237
H2N2S1a	ID	Residuals	4	1.18299	0.295747
H2N2S1a	ID:Time	Time	4	16.288	4.072	21.2014	3.11365e-06
H2N2S1a	ID:Time	Time:ST	4	3.31166	0.827914	4.31065	0.0148309
H2N2S1a	ID:Time	Residuals	16	3.073	0.192063
H2N2S1b	ID	ST	1	8.34758	8.34758	27.099	0.00649086
H2N2S1b	ID	Residuals	4	1.23216	0.30804
H2N2S1b	ID:Time	Time	4	8.99091	2.24773	7.3887	0.00143348
H2N2S1b	ID:Time	Time:ST	4	5.56197	1.39049	4.5708	0.0118528
H2N2S1b	ID:Time	Residuals	16	4.86739	0.304212
H2N2S1Su1	ID	ST	1	1.22347	1.22347	16.5708	0.0152138
H2N2S1Su1	ID	Residuals	4	0.295332	0.0738329
H2N2S1Su1	ID:Time	Time	4	18.5188	4.62969	14.7459	3.13431e-05
H2N2S1Su1	ID:Time	Time:ST	4	3.93898	0.984746	3.13648	0.0439908
H2N2S1Su1	ID:Time	Residuals	16	5.02345	0.313966
H2N2S2b	ID	ST	1	17.5401	17.5401	84.2204	0.000782885
H2N2S2b	ID	Residuals	4	0.833057	0.208264
H2N2S2b	ID:Time	Time	4	7.58483	1.89621	11.2748	0.000152698
H2N2S2b	ID:Time	Time:ST	4	0.351134	0.0877834	0.52196	0.721009
H2N2S2b	ID:Time	Residuals	16	2.69089	0.16818
H2N3S1	ID	ST	1	1.17897	1.17897	1.2945	0.318746
H2N3S1	ID	Residuals	4	3.64302	0.910756
H2N3S1	ID:Time	Time	4	3.36082	0.840205	0.98709	0.442486
H2N3S1	ID:Time	Time:ST	4	7.19809	1.79952	2.11412	0.126391
H2N3S1	ID:Time	Residuals	16	13.6191	0.851193
H3N3	ID	ST	1	0.161524	0.161524	4.27634	0.107482
H3N3	ID	Residuals	4	0.151086	0.0377716
H3N3	ID:Time	Time	4	18.0556	4.5139	71.6968	5.21445e-10
H3N3	ID:Time	Time:ST	4	9.62444	2.40611	38.2176	5.35264e-08
H3N3	ID:Time	Residuals	16	1.00733	0.0629582
H3N3S1	ID	ST	1	1.51837	1.51837	11.5116	0.0274572
H3N3S1	ID	Residuals	4	0.527597	0.131899
H3N3S1	ID:Time	Time	4	19.8119	4.95297	19.9517	4.63711e-06
H3N3S1	ID:Time	Time:ST	4	3.17019	0.792548	3.19256	0.0416403
H3N3S1	ID:Time	Residuals	16	3.97197	0.248248
H3N3S2a	ID	ST	1	0.245647	0.245647	15.2467	0.0174718
H3N3S2a	ID	Residuals	4	0.0644457	0.0161114
H3N3S2a	ID:Time	Time	4	5.6211	1.40527	16.9315	1.32884e-05
H3N3S2a	ID:Time	Time:ST	4	0.153529	0.0383822	0.462449	0.762289
H3N3S2a	ID:Time	Residuals	16	1.32796	0.0829978
H3N3S2b	ID	ST	1	0.488773	0.488773	7.22161	0.0548111
H3N3S2b	ID	Residuals	4	0.270728	0.067682
H3N3S2b	ID:Time	Time	4	2.43802	0.609506	34.5899	1.08881e-07
H3N3S2b	ID:Time	Time:ST	4	0.362232	0.0905579	5.13923	0.00740381
H3N3S2b	ID:Time	Residuals	16	0.281934	0.0176209

## Sheet: S4
Table S3: Two-way ANOVA statistical test metrics for O-glycans that show statistically significant change with time (p value < 0.05). Each O-glycan isomer is labeled by its monosaccharide composition, with a letter indicating different isomers a-f. H: hexose; N: N-acetylhexosamine; F: deoxyhexose; S: N-acetylneuraminic acid. Df= degrees of freedom; sumsq= sum of squares; meansq= mean of the sum o…
Composition	stratum	term	df	sumsq	meansq	statistic	p.value
H2N2F1d	ID:Time	Time	4	17.195	4.29876	81.8262	1.92038e-10
H3N3	ID:Time	Time	4	18.0556	4.5139	71.6968	5.21445e-10
H2N2F1S1c	ID:Time	Time	4	19.9609	4.99023	69.5002	6.58995e-10
H1N1S1b	ID:Time	Time	4	23.2167	5.80417	51.0237	6.56617e-09
H2N2F2b	ID:Time	Time	4	17.5261	4.38153	36.6778	7.18025e-08
H3N3S2b	ID:Time	Time	4	2.43802	0.609506	34.5899	1.08881e-07
H1N1F1	ID:Time	Time	4	16.6701	4.16752	24.8001	1.09229e-06
H1N2S2	ID:Time	Time	4	7.00705	1.75176	22.2848	2.23854e-06
H2N2S1a	ID:Time	Time	4	16.288	4.072	21.2014	3.11365e-06
H3N3S1	ID:Time	Time	4	19.8119	4.95297	19.9517	4.63711e-06
H3N3S2a	ID:Time	Time	4	5.6211	1.40527	16.9315	1.32884e-05
H2N2S1Su1	ID:Time	Time	4	18.5188	4.62969	14.7459	3.13431e-05
H2N2F2a	ID:Time	Time	4	17.4996	4.37491	14.2057	3.93269e-05
H2N2	ID:Time	Time	4	17.8037	4.45093	12.9599	6.8101e-05
H2N2S2b	ID:Time	Time	4	7.58483	1.89621	11.2748	0.000152698
H1N2S1	ID:Time	Time	4	19.0359	4.75898	10.6137	0.000214562
H1N1S2	ID:Time	Time	4	13.3953	3.34882	10.5923	0.000216997
H1N1S3	ID:Time	Time	4	7.62589	1.90647	10.5	0.000227832
H2N2F1b	ID:Time	Time	4	14.6978	3.67446	8.23655	0.000832453
H2N2S1b	ID:Time	Time	4	8.99091	2.24773	7.3887	0.00143348
H1N1	ID:Time	Time	4	10.012	2.503	5.49007	0.0056064
H2N2F1S1a	ID:Time	Time	4	11.1777	2.79442	4.50745	0.0125112
H1N1S1a	ID:Time	Time	4	6.32938	1.58235	4.18446	0.0165688
H2N2F1S1b	ID:Time	Time	4	5.42758	1.3569	3.08343	0.0463495

## Sheet: S5
Table S3: Two-way ANOVA statistical test metrics for O-glycans that show statistically significant change with butyrate stimulation (p value < 0.05). Each O-glycan isomer is labeled by its monosaccharide composition, with a letter indicating different isomers a-f. H: hexose; N: N-acetylhexosamine; F: deoxyhexose; S: N-acetylneuraminic acid. Df= degrees of freedom; sumsq= sum of squares; meansq= m…
Composition	stratum	term	df	sumsq	meansq	statistic	p.value
H1N2S2	ID	ST	1	20.082	20.082	522.315	2.17152e-05
H2N2S2b	ID	ST	1	17.5401	17.5401	84.2204	0.000782885
H1N1S1a	ID	ST	1	12.9259	12.9259	42.2347	0.00289194
H2N2F2b	ID	ST	1	6.07087	6.07087	28.3414	0.00599075
H2N2S1b	ID	ST	1	8.34758	8.34758	27.099	0.00649086
H1N1F1	ID	ST	1	6.90004	6.90004	24.0094	0.00804436
H1N1S3	ID	ST	1	6.31512	6.31512	18.2304	0.0129531
H2N2F2a	ID	ST	1	3.55766	3.55766	18.1544	0.0130453
H2N2S1a	ID	ST	1	5.14434	5.14434	17.3944	0.0140237
H2N2S1Su1	ID	ST	1	1.22347	1.22347	16.5708	0.0152138
H2N2F1S1a	ID	ST	1	6.06612	6.06612	15.6213	0.0167844
H3N3S2a	ID	ST	1	0.245647	0.245647	15.2467	0.0174718
H2N2F1d	ID	ST	1	4.27867	4.27867	14.9686	0.0180099
H1N1	ID	ST	1	4.0343	4.0343	11.5253	0.0274059
H3N3S1	ID	ST	1	1.51837	1.51837	11.5116	0.0274572
H2N2F1S1c	ID	ST	1	1.47627	1.47627	10.7527	0.0305259
H1N1S1b	ID	ST	1	2.25954	2.25954	10.6814	0.0308402

## Sheet: S6
Table S5: Two-way ANOVA statistical test metrics for O-glycans that show statistically significant change with both time and butyrate stimulation (p value < 0.05). Each O-glycan isomer is labeled by its monosaccharide composition, with a letter indicating different isomers a-f. H: hexose; N: N-acetylhexosamine; F: deoxyhexose; S: N-acetylneuraminic acid. Df= degrees of freedom; sumsq= sum of squa…
var	stratum	term	df	sumsq	meansq	statistic	p.value
H3N3	ID:Time	Time:ST	4	9.62444	2.40611	38.2176	5.35264e-08
H2N2F1d	ID:Time	Time:ST	4	5.54238	1.38559	26.3746	7.18741e-07
H2N2F1S1c	ID:Time	Time:ST	4	5.86481	1.4662	20.4202	3.98469e-06
H1N1S3	ID:Time	Time:ST	4	10.7683	2.69206	14.8266	3.03138e-05
H2N2F1S1b	ID:Time	Time:ST	4	10.6911	2.67278	6.07364	0.00359885
H2N2F2b	ID:Time	Time:ST	4	2.63485	0.658712	5.51408	0.00550249
H3N3S2b	ID:Time	Time:ST	4	0.362232	0.0905579	5.13923	0.00740381
H2N2S1b	ID:Time	Time:ST	4	5.56197	1.39049	4.5708	0.0118528
H2N2S1a	ID:Time	Time:ST	4	3.31166	0.827914	4.31065	0.0148309
H1N1	ID:Time	Time:ST	4	6.25889	1.56472	3.43205	0.0330511
H3N3S1	ID:Time	Time:ST	4	3.17019	0.792548	3.19256	0.0416403
H2N2S1Su1	ID:Time	Time:ST	4	3.93898	0.984746	3.13648	0.0439908
