# Supplementary material for: O-Glycomic and Proteomic Signatures of Spontaneous and Butyrate-Stimulated Colorectal Cancer Cell Line Differentiation
Source: Mol Cell Proteomics. 2023 Jan 18;22(3):100501. doi: 10.1016/j.mcpro.2023.100501 (PMC9999233; doi:10.1016/j.mcpro.2023.100501)
Supplement: Supporting Information 3 [file mmc3.xlsx]

## Sheet: TOC
Table of Contents
Supplementary Table S-1:
		Raw data of quantitative proteomics with TMT labeling on CaCo-2 cells.
Supplementary Table S-2:
		Filtered list of proteins based on quality criteria (Mascot score > 25, unique peptides >=1)
Supplementary Table S-3:
		List of proteins that show statistically significant change with time based on Two-way ANOVA statistical test (Bonferroni corrected p-value <0.05)
Supplementary Table S-4:
		Two-way ANOVA statistical test metrics of proteins that show a change with time (Bonferroni corrected p-value <0.05)
Supplementary Table S-5:
		Two-way ANOVA statistical test metrics of proteins that show a change with butyrate stimulation (Bonferroni corrected p-value <0.05)
Supplementary Table S-6:
		Two-way ANOVA statistical test metrics of proteins that show a change with both time and butyrate stimulation
Supplementary Table S-7:
		Two-way ANOVA statistical test metrics of proteins that show a change with time- selection of O-glycoproteins, GO- Glycosylation and GO- Monosaccharide transport
Supplementary Table S-8:
		Two-way ANOVA statistical test metrics of proteins that show a change with time and with butyrate stimulation- selection of O-glycoproteins, GO- Glycosylation and GO- Monosaccharide transport
Supplementary Table S-9:
		Two-way ANOVA statistical test metrics of proteins that show a change with time and with butyrate stimulation- selection of GO- transcription factor binding activity
Supplementary Table S-10:
		List of gene names involved in GO-16345566287- glycosylation
Supplementary Table S-11:
		List of gene names involved in GO- 16345637899- monosaccharide transport
Supplementary Table S-12:
		List of O-glycosylated proteins based on Steentoft, C. et al.[1]
Supplementary Table S-13:
		List of gene names involved in GO- 16359370783- DNA binding, transcription factor activity

## Sheet: S1
Table S1: Raw data of quantitative proteomics with TMT labeling on CaCo-2 cells.
Checked	Protein FDR Confidence: Combined	Master	Accession	Description	Exp. q-value: Combined	Sum PEP Score	Coverage [%]	# Peptides	# PSMs	# Unique Peptides	# AAs	MW [kDa]	calc. pI	Score Mascot: Mascot	# Peptides (by Search Engine): Mascot	# Razor Peptides	Abundance Ratio: (yes, 05) / (no, 05)	Abundance Ratio: (yes, 07) / (no, 07)	Abundance Ratio: (yes, 14) / (no, 14)	Abundance Ratio: (yes, 21) / (no, 21)	Abundance Ratio: (yes, 24) / (no, 24)	Abundance Ratio Adj. P-Value: (yes, 05) / (no, 05)	Abundance Ratio Adj. P-Value: (yes, 07) / (no, 07)	Abundance Ratio Adj. P-Value: (yes, 14) / (no, 14)	Abundance Ratio Adj. P-Value: (yes, 21) / (no, 21)	Abundance Ratio Adj. P-Value: (yes, 24) / (no, 24)	Abundance Ratio Variability [%]: (yes, 05) / (no, 05)	Abundance Ratio Variability [%]: (yes, 07) / (no, 07)	Abundance Ratio Variability [%]: (yes, 14) / (no, 14)	Abundance Ratio Variability [%]: (yes, 21) / (no, 21)	Abundance Ratio Variability [%]: (yes, 24) / (no, 24)	Abundances (Grouped): no, 05	Abundances (Grouped): no, 07	Abundances (Grouped): no, 14	Abundances (Grouped): no, 21	Abundances (Grouped): no, 24	Abundances (Grouped): yes, 05	Abundances (Grouped): yes, 07	Abundances (Grouped): yes, 14	Abundances (Grouped): yes, 21	Abundances (Grouped): yes, 24	Abundances (Grouped): zz, zz	Abundances (Grouped) CV [%]: no, 05	Abundances (Grouped) CV [%]: no, 07	Abundances (Grouped) CV [%]: no, 14	Abundances (Grouped) CV [%]: no, 21	Abundances (Grouped) CV [%]: no, 24	Abundances (Grouped) CV [%]: yes, 05	Abundances (Grouped) CV [%]: yes, 07
FALSE	High	Master Protein	P26447	Protein S100-A4 OS=Homo sapiens (Human) OX=9606 GN=S100A4 PE=1 SV=1	0	54.169	37	5	52	5	101	11.7	6.11	168	5	0	2.532	2.325	1.76	1.745	1.971	0.157337	0.2064	0.105977	0.0627863	0.0996761	0.61	3.35	9.02	1.18	6.19	77.6	65	58.6	63.9	59.3	194.2	156.5	107.4	111.6	121.8	100.3	5.06	4.14	2.4	3.28	9.02	8.59	16.81
FALSE	High	Master Protein	P09382	Galectin-1 OS=Homo sapiens (Human) OX=9606 GN=LGALS1 PE=1 SV=2	0	32.44	27	4	17	4	135	14.7	5.5	79	4	0	2.416	3.192	2.293	2.882	2.917	0.157337	0.0537398	0.0914973	0.0472866	0.0910099	4.86	1.69	6.02	2.9	2.96	49.7	49.2	56.1	50.5	53.9	126.8	155.1	129.4	145.4	160.3	100.2	6.64	2.31	2.83	1.03	3.72	6.29	3.71
FALSE	High	Master Protein	P02768	Serum albumin OS=Homo sapiens (Human) OX=9606 GN=ALB PE=1 SV=2	0	17.33	4	2	9	2	609	69.3	6.28	43	2	0	2.358	1.266	0.89	0.764	0.995	0.16324	0.325464	0.370272	0.128976	0.58328	1	13.92	7.48	14.05	2.6	98.2	68.6	92.1	94.2	91.8	225.6	78.7	80.9	75.9	91.4	99.3	7.68	8.49	12.22	3.61	15.1	6.57	16.44
FALSE	High	Master Protein	Q9UQL6	Histone deacetylase 5 OS=Homo sapiens (Human) OX=9606 GN=HDAC5 PE=1 SV=2	0	8.902	2	2	3	1	1122	121.9	6.24	0	2	0	2.101	1.203	0.882	1.312	0.726						0	0	0	0	0	81.2	62.1	97	83.3	148	170.7	74.7	85.6	109.3	107.4	99.4
FALSE	High	Master Protein	Q13542	Eukaryotic translation initiation factor 4E-binding protein 2 OS=Homo sapiens (Human) OX=9606 GN=EIF4EBP2 PE=1 SV=1	0	24.903	23	2	21	2	120	12.9	6.67	807	2	0	2.035	0.704	0.711	0.742	0.46	0.15812	0.331797	0.161389	0.0472866	0.134458	13.39	24.56	6.74	0.54	20.33	86.4	95.9	111.2	70.3	118.7	165.3	66.4	78.9	52.2	56.8	103.7	10.47	4.45	5.38	4.07	3.35	11.12	14.52
FALSE	High	Master Protein	P50120	Retinol-binding protein 2 OS=Homo sapiens (Human) OX=9606 GN=RBP2 PE=1 SV=3	0	140.517	74	10	123	10	134	15.7	5.43	1538	10	0	2.027	2.136	2.167	2.127	2.18	0.157337	0.187677	0.105977	0.0585585	0.110213	1.18	1.55	1.04	5.65	7.89	56.5	61.9	64.1	70.2	67.5	114.5	130.5	141.3	150.2	147.2	99.4	5.28	1.41	6.82	8.58	2.74	3.83	2.87
FALSE	High	Master Protein	P02765	Alpha-2-HS-glycoprotein OS=Homo sapiens (Human) OX=9606 GN=AHSG PE=1 SV=2	0	45.144	7	4	44	4	367	39.3	5.72	491	4	0	1.975	1.335	0.939	0.565	0.829	0.170669	0.204399	0.788896	0.095229	0.439304	9.51	5.82	3.01	20.34	2.32	98.2	74.4	85.1	94.5	78.5	203.2	100.4	79.9	53.4	81.9	96.8	9.68	4.6	13.2	9.32	21.75	6.55	0.83
FALSE	High	Master Protein	P98164	Low-density lipoprotein receptor-related protein 2 OS=Homo sapiens (Human) OX=9606 GN=LRP2 PE=1 SV=3	0	34.028	1	4	27	4	4655	521.6	5.08	303	4	0	1.957	1.609	1.067	0.972	1.835	0.171617	0.279328	0.634981	0.931954	0.216829	15.69	1.5	20.57	1.59	39.27	98.7	88.8	80.2	62.2	71.1	201.5	146.4	85.5	60.5	130.4	100.9	8.34	3.29	10.33	19.12	5.78	8.68	22.9
FALSE	High	Master Protein	P02647	Apolipoprotein A-I OS=Homo sapiens (Human) OX=9606 GN=APOA1 PE=1 SV=1	0	126.635	59	16	81	15	267	30.8	5.76	259	16	1	1.887	1.451	1.51	1.173	1.085	0.157337	0.19883	0.13143	0.0921824	0.114093	7.2	5.91	5.23	3.31	0.9	89.5	96.1	68.8	65.4	70.7	168.9	144.7	103.9	76.8	76.8	100.2	2.9	5.27	2.4	9.81	3.71	5.79	2.5
FALSE	High	Master Protein	P02679	Fibrinogen gamma chain OS=Homo sapiens (Human) OX=9606 GN=FGG PE=1 SV=3	0	51.191	18	6	25	6	453	51.5	5.62	23	6	0	1.885	1.156	1.119	1.011	0.897	0.157337	0.365258	0.402198	0.743065	0.248716	9.98	4.18	1.86	9.36	1.13	104.8	109.6	77.7	67.3	74	184.2	129.3	90.3	68.1	66.3	99.5	10.91	8.08	25.08	20.39	17.17	17.56	17.41
FALSE	High	Master Protein	Q07617	Sperm-associated antigen 1 OS=Homo sapiens (Human) OX=9606 GN=SPAG1 PE=1 SV=3	0	17.223	2	2	6	2	926	103.6	6.86	82	2	0	1.877	0.908	0.865	0.716	0.555	0.157337	0.603365	0.357837	0.0484742	0.0910099	3.83	18.59	18	1.55	2.02	69.2	86.5	111	96.5	123.2	128.8	78.6	91.4	69.8	69.3	104.6	2.65	2.78	12.48	4.24	4.03	3.8	15.54
FALSE	High	Master Protein	P02671	Fibrinogen alpha chain OS=Homo sapiens (Human) OX=9606 GN=FGA PE=1 SV=2	0	13.247	2	2	8	2	866	94.9	6.01	63	2	0	1.874	1.496	1.23	1.058	0.974						3.62	14.28	13.97	10.1	3.32	126.6	102	72.6	45.3	58.1	237.3	152.5	89.3	47.9	56.6	104.3	2.72	3.1	3.76	3.87	6.98	0.73	16.63
FALSE	High	Master Protein	Q3SY56	Transcription factor Sp6 OS=Homo sapiens (Human) OX=9606 GN=SP6 PE=1 SV=1	0	15.016	7	3	15	3	376	39.8	7.25	21	3	0	1.792	1.727	2.156	0.932	0.55	0.215272	0.272235	0.164695	0.174865	0.0936196	22.37	19.33	20.84	0.95	0.42	70.8	82	88.7	99.3	182.1	126.9	141.6	191.1	92.6	100.4	97.8	10.45	14.28	12.59	11.98	15.36	11.36	5.28
FALSE	High	Master Protein	P49642	DNA primase small subunit OS=Homo sapiens (Human) OX=9606 GN=PRIM1 PE=1 SV=1	0	10.567	5	1	2	1	420	49.9	8.21	0	1	0	1.78	1.157	1.156	0.683	1.131						0	0	0	0	0	70.5	94.8	67.6	81	77.6	125.5	109.6	78.1	55.3	87.8	83
FALSE	High	Master Protein	P04792	Heat shock protein beta-1 OS=Homo sapiens (Human) OX=9606 GN=HSPB1 PE=1 SV=2	0	205.654	87	14	138	14	205	22.8	6.4	810	14	0	1.755	1.608	1.5	1.27	2.2	0.157337	0.2064	0.0933114	0.063942	0.135616	2.33	4.23	2.89	1.61	14.56	89.6	79.5	62.4	67.4	66.5	159.4	127.2	93.7	84.7	159.5	100.2	3.01	1.79	2.03	9.13	6.66	2.24	8.16
FALSE	High	Master Protein	O43805	Sjoegren syndrome nuclear autoantigen 1 OS=Homo sapiens (Human) OX=9606 GN=SSNA1 PE=1 SV=2	0	15.2	9	1	6	1	119	13.6	5.38	25	1	0	1.739	1.855	0.887	1.002	1.494	0.157337	0.19883	0.491434	0.748484	0.201522	0.95	10.53	22.8	3.33	2.49	93.8	89.2	81.8	56.2	63.8	160.3	165.4	72.1	56.1	114.8	98.6	3.51	2.08	16.19	0.48	16.3	1.45	8.93
FALSE	High	Master Protein	Q9UPN9	E3 ubiquitin-protein ligase TRIM33 OS=Homo sapiens (Human) OX=9606 GN=TRIM33 PE=1 SV=3	0	18.236	5	2	6	1	1127	122.5	6.67	62	2	0	1.698	0.752	1	0.907	1.149						0	0	0	0	0	90.6	116.7	90	119.1	104	153.8	87.7	90	108.1	119.5	89.2
FALSE	Medium	Master Protein	O15392	Baculoviral IAP repeat-containing protein 5 OS=Homo sapiens (Human) OX=9606 GN=BIRC5 PE=1 SV=3	0.026	1.733	6	1	3	1	142	16.4	5.9	22	1	0	1.683	0.551	0.558	0.887	0.704						0	0	0	0	0	90.7	110.7	134.5	86.6	107.6	152.7	61.1	75	76.8	75.8	98.1
FALSE	High	Master Protein	O00763	Acetyl-CoA carboxylase 2 OS=Homo sapiens (Human) OX=9606 GN=ACACB PE=1 SV=3	0	50.251	3	6	26	1	2458	276.4	6.49	261	6	0	1.662	1.3	0.95	1.195	1.22						0	0	0	0	0	66.2	73.3	103.7	95.9	84	110	95.3	98.5	114.6	102.4	100.5
FALSE	High	Master Protein	A6ND36	Protein FAM83G OS=Homo sapiens (Human) OX=9606 GN=FAM83G PE=1 SV=2	0	6.353	2	1	5	1	823	90.8	6.39	0	1	0	1.65	0.706	0.617	0.954	0.756	0.261311	0.255529	0.214949	0.234271	0.181784	18.53	7.72	16.08	0.5	8.38	93.3	113.6	122.7	85.4	114.6	137.1	82.8	76.1	76.5	85.5	101.4	13.6	9.15	7.87	5.09	6.52	14.04	14.94
FALSE	High	Master Protein	Q9NZJ0	Denticleless protein homolog OS=Homo sapiens (Human) OX=9606 GN=DTL PE=1 SV=3	0	5.117	2	1	1	1	730	79.4	8.87	21	1	0	1.649	1.356	0.878	0.494	0.536						0	0	0	0	0	115.2	77.6	92.8	66.4	91.6	190	105.2	81.5	32.8	49.1	106.8
FALSE	High	Master Protein	O00592	Podocalyxin OS=Homo sapiens (Human) OX=9606 GN=PODXL PE=1 SV=2	0	13.881	4	2	3	2	558	58.6	5.49	0	2	0	1.641	0.7	0.717	1.007	0.739						45.75	43.94	30.1	14.24	73.25	77.8	104	112.4	75.5	94.6	127.7	72.8	80.6	76	69.9	102.7	46.53	7.41	19.65	16.98	34.13	5.36	33.27
FALSE	Medium	Master Protein	Q66K64	DDB1- and CUL4-associated factor 15 OS=Homo sapiens (Human) OX=9606 GN=DCAF15 PE=1 SV=1	0.044	1.254	3	1	1	1	600	66.4	6.58	0	1	0	1.602	1.708	1.051	1.099	0.665						0	0	0	0	0	103.6	102.9	100.9	94.5	100.7	166	175.7	106.1	103.8	66.9	99.6
FALSE	High	Master Protein	P15144	Aminopeptidase N OS=Homo sapiens (Human) OX=9606 GN=ANPEP PE=1 SV=4	0	24.011	4	2	5	2	967	109.5	5.48	114	2	0	1.591	1.303	0.92	3.179	1.431						0	0	0	0	0	79.8	97.1	129.6	56.8	94.3	127	126.4	119.2	180.6	135	96.1
FALSE	High	Master Protein	P49715	CCAAT/enhancer-binding protein alpha OS=Homo sapiens (Human) OX=9606 GN=CEBPA PE=1 SV=3	0.005	2.909	3	2	8	2	358	37.5	7.68	0	2	0	1.562	1.318	1.862	1.282	1.996	0.157337	0.275608	0.194113	0.0619656	0.195414	1.65	7.38	32.76	5.44	10.74	88.1	95	57.5	69.9	64.4	137.7	126.2	107.1	93.6	126.4	96.4	9.1	6.31	16.41	13.77	11.36	3.7	4.93
FALSE	High	Master Protein	P08133	Annexin A6 OS=Homo sapiens (Human) OX=9606 GN=ANXA6 PE=1 SV=3	0	502.241	60	38	298	38	673	75.8	5.6	2768	38	0	1.533	1.727	1.646	2.135	2.106	0.157337	0.19883	0.0933114	0.0524904	0.0930565	3.43	6.64	2.12	2.26	2.01	62.6	70.7	74.5	72.6	77.5	95	122.1	124.1	150.3	161.8	100.3	1.46	3.46	1.73	2.37	2.28	1.92	1.04
FALSE	High	Master Protein	Q13188	Serine/threonine-protein kinase 3 OS=Homo sapiens (Human) OX=9606 GN=STK3 PE=1 SV=2	0	27.828	9	4	19	1	491	56.3	5.24	163	4	0	1.533	0.983	0.889	0.899	0.962	0.226114	0.850651	0.310121	0.179866	0.330265	4.54	0.51	13.03	6.78	2.15	94.7	101.3	99	96.6	100.1	145.2	99.6	88	89.5	96.8	98.7	6.77	10.35	4.87	8.32	3.46	7.14	4.76
FALSE	High	Master Protein	Q6ZNJ1	Neurobeachin-like protein 2 OS=Homo sapiens (Human) OX=9606 GN=NBEAL2 PE=1 SV=2	0	23.836	2	3	3	3	2754	302.3	6.38	59	3	0	1.531	0.917	1.186	0.85	1.138						0	0	0	0	0	83.8	163.6	70.5	87.9	86.4	128.3	150	83.6	74.8	98.4	88.9
FALSE	High	Master Protein	O60907	F-box-like/WD repeat-containing protein TBL1X OS=Homo sapiens (Human) OX=9606 GN=TBL1X PE=1 SV=3	0	47.599	7	4	23	1	577	62.5	6.55	197	4	0	1.524	0.841	0.862	0.792	0.64	0.0523831	0.294552	0.316175	0.0742771	0.193105	0.06	8.58	11.06	2.38	4.49	92.8	104.2	88.4	84.1	109.6	141.4	86.9	76.2	69.5	70.9	102.1	1.43	1.07	6.99	8.12	5.52	1.14	7.42
FALSE	High	Master Protein	P13646	Keratin, type I cytoskeletal 13 OS=Homo sapiens (Human) OX=9606 GN=KRT13 PE=1 SV=4	0	228.253	20	12	426	2	458	49.6	4.96	6261	12	0	1.507	1.509	1.154	1.181	1.173	0.19418	0.19883	0.130748	0.187488	0.223658	0.83	3.75	0.96	3.38	8.78	96.1	90.1	99	108.5	114.2	145.2	136	109.4	128.2	134	100.5	2.85	6.31	3.2	4.93	8.45	10.91	10.42
FALSE	High	Master Protein	Q99715	Collagen alpha-1(XII) chain OS=Homo sapiens (Human) OX=9606 GN=COL12A1 PE=1 SV=2	0	6.184	0	1	9	1	3063	332.9	5.53	0	1	0	1.506	1.396	1.721	1.646	2.105						1.61	4.37	2.07	2.58	18.28	85.6	89.7	66.6	69.3	76.3	128.9	125.3	114.6	114	160.7	100.5	3.26	0.11	2.23	7.94	8.88	1.73	4.27
FALSE	High	Master Protein	P08263	Glutathione S-transferase A1 OS=Homo sapiens (Human) OX=9606 GN=GSTA1 PE=1 SV=3	0	243.025	70	17	229	2	222	25.6	8.88	2095	17	1	1.49	1.379	1.498	1.405	1.448	0.239403	0.266894	0.116451	0.127415	0.142813	14.22	3.89	8.06	5.82	6.17	72	81.3	94.5	81	72.3	107.2	112.1	135.7	126.4	112.5	100	7.16	4.18	3.74	6.91	4.76	8.33	12.62
FALSE	High	Master Protein	Q14141	Septin-6 OS=Homo sapiens (Human) OX=9606 GN=SEPTIN6 PE=1 SV=4	0	47.314	12	6	37	1	434	49.7	6.67	283	6	0	1.485	1.375	1.524	1.123	1.627						0	0	0	0	0	83.4	78.9	70.8	89.5	62.6	123.8	108.5	107.9	100.5	101.9	101.4
FALSE	High	Master Protein	Q96EX3	WD repeat-containing protein 34 OS=Homo sapiens (Human) OX=9606 GN=WDR34 PE=1 SV=2	0.006	2.732	3	1	2	1	536	57.8	6.64	31	1	0	1.48	0.938	0.976	0.831	0.757						0	0	0	0	0	108.8	104.2	95.4	68.3	110.3	160.9	97.7	93.1	56.8	83.5	89.7
FALSE	High	Master Protein	P04350	Tubulin beta-4A chain OS=Homo sapiens (Human) OX=9606 GN=TUBB4A PE=1 SV=2	0	647.572	80	28	664	3	444	49.6	4.88	9647	28	3	1.479	1.583	1.251	1.426	1.408	0.157337	0.204399	0.196922	0.0818673	0.229286	3.27	0.83	9.15	9.42	20.99	90.1	84.4	86.6	78.3	80.6	132.1	130.9	108.3	111	113.3	101.1	2.3	2.33	6.98	7.48	17.02	3.55	4.37
FALSE	High	Master Protein	P31146	Coronin-1A OS=Homo sapiens (Human) OX=9606 GN=CORO1A PE=1 SV=4	0	28.37	13	5	21	3	461	51	6.68	26	5	0	1.479	2.506	1.446	1.969	1.385	0.230771	0.221574	0.225242	0.0886023	0.153387	12.85	7.37	11.4	26.7	2.9	83.8	58.2	81.1	60.6	83	112.7	142.9	117.2	109.1	116	99.2	16	12.66	18.37	17.63	9.64	7.23	4.92
FALSE	High	Master Protein	Q16658	Fascin OS=Homo sapiens (Human) OX=9606 GN=FSCN1 PE=1 SV=3	0	268.913	60	26	158	26	493	54.5	7.24	1521	26	0	1.467	1.51	1.488	1.725	1.85	0.157337	0.214714	0.0683274	0.0528086	0.0910099	4.29	0.26	1.42	2.27	0.34	73.2	75.5	79.8	75.4	77.8	105.6	114.5	119.6	129.3	143.9	100.8	3.22	2.08	0.58	1.47	3.99	1.8	6.99
FALSE	High	Master Protein	Q08431	Lactadherin OS=Homo sapiens (Human) OX=9606 GN=MFGE8 PE=1 SV=3	0	56.963	17	4	16	4	387	43.1	8.15	73	4	0	1.464	1.22	0.955	1.001	1.043	0.157337	0.289061	0.999127	0.684626	0.904868	6.61	3.96	7.79	2.41	0.1	96.2	88.2	99.5	87.4	103.9	134.3	105.4	95	91.5	97.8	100.5	6.08	6.31	9.63	5.67	7.88	2.88	3.74
FALSE	High	Master Protein	P23297	Protein S100-A1 OS=Homo sapiens (Human) OX=9606 GN=S100A1 PE=1 SV=2	0	17.459	23	2	16	2	94	10.5	4.5	343	2	0	1.461	1.447	1.073	1.175	1.075	0.230771	0.425244	0.437815	0.106205	0.189886	7.36	3.67	6.75	2.94	3.48	68.8	79.8	89.9	104.1	128	99.2	96.4	99.7	119.9	133.5	100.2	16.7	11.61	3.52	12.61	9.19	2.84	17.37
FALSE	High	Master Protein	Q5EB52	Mesoderm-specific transcript homolog protein OS=Homo sapiens (Human) OX=9606 GN=MEST PE=1 SV=2	0	15.2	6	1	3	1	335	38.8	9.74	55	1	0	1.45	1.456	0.813	0.935	1.015						0	0	0	0	0	79.1	81.5	116.6	89	106.7	114.7	118.6	94.8	83.2	108.3	108.1
FALSE	High	Master Protein	O00625	Pirin OS=Homo sapiens (Human) OX=9606 GN=PIR PE=1 SV=1	0	9.664	3	1	7	1	290	32.1	6.92	59	1	0	1.448	1.486	0.974	0.872	1.344	0.194581	0.28275	0.732704	0.112409	0.348855	9.78	3.67	6.46	5.28	0.28	107.5	81.1	82.6	91	95.1	158.1	120.5	82.1	81.9	127.2	100.8	3.34	1.67	12.6	2.06	7.92	8.53	20.13
FALSE	High	Master Protein	P15328	Folate receptor alpha OS=Homo sapiens (Human) OX=9606 GN=FOLR1 PE=1 SV=3	0	130.034	52	11	69	11	257	29.8	7.97	881	11	0	1.445	1.363	1.363	1.353	1.244	0.189157	0.204399	0.205703	0.057789	0.174255	8.57	2.25	6.16	3.27	9.01	69.2	85.1	86.7	93.6	94.8	97.9	115.5	115.8	128.2	118	99.2	9.37	5.28	11.1	2.68	3.53	1.76	1.43
FALSE	Medium	Master Protein	O14684	Prostaglandin E synthase OS=Homo sapiens (Human) OX=9606 GN=PTGES PE=1 SV=2	0.011	2.267	5	1	5	1	152	17.1	9.5	0	1	0	1.435	2.403	1.592	2.624	2.721	0.188055	0.19883	0.12433	0.057789	0.142589	4.96	14.02	7.79	9.12	3.05	75.8	46.8	87	61.6	74.2	111.6	113.7	135.8	166.1	197.1	99.8	7.44	0.77	8.09	12.8	3.62	3.83	10.59
FALSE	High	Master Protein	P53004	Biliverdin reductase A OS=Homo sapiens (Human) OX=9606 GN=BLVRA PE=1 SV=2	0	25.507	16	3	8	3	296	33.4	6.44	0	3	0	1.426	0.915	0.866	1.168	0.977	0.321765	0.401634	0.246529	0.063942	0.96696	16.01	7.43	9.9	0.13	21.3	84.1	107	107.5	80	96.1	127.7	90.7	93.9	93.4	94	103.8	21.64	7.41	7.38	2.03	10.12	5.85	5.25
FALSE	High	Master Protein	Q9Y287	Integral membrane protein 2B OS=Homo sapiens (Human) OX=9606 GN=ITM2B PE=1 SV=1	0	15.2	11	1	2	1	266	30.3	5.14	27	1	0	1.423	0.847	0.601	0.85	0.957						0	0	0	0	0	59.5	97.9	92.6	92.7	115.7	84.7	82.9	55.7	78.7	110.8	93
FALSE	High	Master Protein	P02751	Fibronectin OS=Homo sapiens (Human) OX=9606 GN=FN1 PE=1 SV=5	0	192.445	11	22	88	22	2477	272.2	5.5	396	22	0	1.421	1.225	0.829	0.951	1.344	0.189528	0.289061	0.182654	0.847116	0.241425	9.05	0.13	10.44	2.95	7.39	105.6	71.6	94.9	80.9	84.7	162.7	89.6	76.8	89.5	167.6	100.8	7.06	1.37	4.37	12.58	29.83	8.43	9.36
FALSE	High	Master Protein	Q8NDV1	Alpha-N-acetylgalactosaminide alpha-2,6-sialyltransferase 3 OS=Homo sapiens (Human) OX=9606 GN=ST6GALNAC3 PE=1 SV=1	0.006	2.775	3	1	5	1	305	35.4	9.1	0	1	0	1.417	1.087	1.387	0.827	0.94	0.157337	0.450083	0.381601	0.263651	0.63266	0.78	2.57	15.29	10.38	19.1	117.7	129	74.2	64.4	67.1	166.8	142.5	99.1	54.3	70.6	101.9	4.74	7.13	18.99	7.1	18.85	3.81	5.66
FALSE	High	Master Protein	Q9BVL4	Protein adenylyltransferase SelO, mitochondrial OS=Homo sapiens (Human) OX=9606 GN=SELENOO PE=1 SV=3	0	15.2	4	1	1	1	669	73.4	5.97	66	1	0	1.412	1.014	0.846	0.954	1.014						0	0	0	0	0	95.2	108.8	101.3	71.7	91.4	134.3	110.4	85.7	68.4	92.7	97.4
FALSE	High	Master Protein	Q9P0I2	ER membrane protein complex subunit 3 OS=Homo sapiens (Human) OX=9606 GN=EMC3 PE=1 SV=3	0	23.439	18	3	7	3	261	29.9	6.81	44	3	0	1.401	0.696	0.691	0.933	0.658						13.01	9.28	3.83	3.43	12.16	85.6	111.6	120.1	90.8	124.2	119.9	77.7	83	84.7	81.7	102.3	0.38	4.48	2.79	5.25	2.98	11.99	4.37
FALSE	High	Master Protein	P54646	5'-AMP-activated protein kinase catalytic subunit alpha-2 OS=Homo sapiens (Human) OX=9606 GN=PRKAA2 PE=1 SV=2	0	29.852	9	4	14	1	552	62.3	7.75	277	4	0	1.401	1.279	1.179	1.797	2.1						18.64	6.62	11.29	31.18	5.26	63.1	71.4	93.2	70.1	75.9	88.4	91.3	109.9	125.9	159.5	98	26.44	8.22	12.39	17.34	12.17	9.02	1.92
FALSE	High	Master Protein	P02675	Fibrinogen beta chain OS=Homo sapiens (Human) OX=9606 GN=FGB PE=1 SV=2	0	12.295	3	2	15	2	491	55.9	8.27	33	2	0	1.4	0.965	1.618	2.393	1.263	0.230302	0.892868	0.247682	0.13379	0.738665	8.06	26.62	12.41	26.78	8.61	84	88.6	58.9	39.6	52.7	123.1	84	107	183.8	63.2	100.1	13.32	7.73	23.01	57.46	100.7	3.56	27.53
FALSE	High	Master Protein	Q8N960	Centrosomal protein of 120 kDa OS=Homo sapiens (Human) OX=9606 GN=CEP120 PE=1 SV=2	0.01	2.344	1	1	1	1	986	112.6	6.25	0	1	0	1.393	0.817	0.74	1.101	1.045						0	0	0	0	0	93.7	90.1	105	80.7	84.3	130.6	73.7	77.6	88.9	88.1	101.2
FALSE	High	Master Protein	Q96J66	ATP-binding cassette sub-family C member 11 OS=Homo sapiens (Human) OX=9606 GN=ABCC11 PE=1 SV=1	0.002	3.537	1	2	21	1	1382	154.2	8.09	26	2	0	1.392	1.119	0.808	0.852	0.94						0	0	0	0	0	87.1	85.1	112.4	100.6	110.4	121.3	95.2	90.9	85.7	103.8	99.3
FALSE	High	Master Protein	Q5BKY9	Protein FAM133B OS=Homo sapiens (Human) OX=9606 GN=FAM133B PE=1 SV=1	0.001	4.514	4	1	5	1	247	28.4	10.02	25	1	0	1.391	1.177	0.641	1.183	0.858						0	0	0	0	0	153.8	91.5	117.3	68.4	97.4	213.9	107.8	75.2	81	83.7	95.2
FALSE	Medium	Master Protein	Q9UI09	NADH dehydrogenase [ubiquinone] 1 alpha subcomplex subunit 12 OS=Homo sapiens (Human) OX=9606 GN=NDUFA12 PE=1 SV=1	0.024	1.793	6	1	5	1	145	17.1	9.63	0	1	0	1.39	0.835	1.179	1.04	0.973						26.09	10.56	10.54	12.12	10.43	83.6	112.9	86.3	85.9	79.3	116.2	94.2	101.7	89.3	77.2	91.7	5.71	1.65	12.67	34.06	28.68	30.01	11.69
FALSE	High	Master Protein	Q96II8	DISP complex protein LRCH3 OS=Homo sapiens (Human) OX=9606 GN=LRCH3 PE=1 SV=2	0	21.627	4	3	3	3	777	86	6.71	24	3	0	1.387	1.043	0.989	1.186	0.844						23.74	2.33	53.17	28.65	3.85	103.4	106.9	102	73.3	92.7	143.4	111.4	100.8	87	78.3	103	18.48	14.87	39.15	6.57	13.56	3.95	12.67
FALSE	High	Master Protein	Q9NWM0	Spermine oxidase OS=Homo sapiens (Human) OX=9606 GN=SMOX PE=1 SV=1	0	15.2	4	1	3	1	555	61.8	5.45	51	1	0	1.386	1.122	0.704	0.999	1.412						0	0	0	0	0	98.9	81.5	161.3	91.1	97.6	137.1	91.5	113.6	91	137.8	98.6
FALSE	High	Master Protein	Q86TI0	TBC1 domain family member 1 OS=Homo sapiens (Human) OX=9606 GN=TBC1D1 PE=1 SV=2	0	5.335	2	1	4	1	1168	133	6.96	0	1	0	1.382	1.116	1.191	1.098	1.226						14.32	0.5	17.62	19.91	10.28	82.3	96.1	92.6	95.4	107.2	113.7	107.2	110.3	104.8	131.5	103	15.69	5.69	13.38	15.58	7.19	2.12	6.16
FALSE	High	Master Protein	Q9P2Q2	FERM domain-containing protein 4A OS=Homo sapiens (Human) OX=9606 GN=FRMD4A PE=1 SV=3	0	6.431	1	1	6	1	1039	115.4	8.87	0	1	0	1.381	1.336	0.949	0.882	0.914	0.313365	0.381304	0.794646	0.163566	0.185471	3.47	1.08	25	3.06	1.03	123.9	105.3	84.2	93.7	103.9	165.1	131.8	80.5	82.7	88.3	98.2	16.19	7.99	21.04	16.59	15.59	4.68	7.43
FALSE	High	Master Protein	O00767	Acyl-CoA desaturase OS=Homo sapiens (Human) OX=9606 GN=SCD PE=1 SV=2	0	33.196	9	4	20	4	359	41.5	9	280	4	0	1.378	1.358	1.598	1.085	1.209	0.157337	0.246489	0.119052	0.970714	0.216829	3.17	4.23	7.1	0.68	11.68	88.2	97.7	66.2	86.9	97.4	120	134.9	106.2	78.5	117.8	100.6	2.18	0.98	6.83	10.98	0.33	1.56	8.6
FALSE	High	Master Protein	P42694	Probable helicase with zinc finger domain OS=Homo sapiens (Human) OX=9606 GN=HELZ PE=1 SV=2	0	6.96	1	1	1	1	1942	218.8	7.42	0	1	0	1.377	0.807	0.912	1.074	0.93						0	0	0	0	0	70.7	99.5	104.2	87.2	111.6	97.4	80.3	95.1	93.7	103.9	102.8
FALSE	High	Master Protein	Q9NQ89	Protein C12orf4 OS=Homo sapiens (Human) OX=9606 GN=C12orf4 PE=1 SV=1	0	15.2	5	1	3	1	552	63.8	6.37	0	1	0	1.377	1.32	0.815	1.177	1.532						0	0	0	0	0	89.4	89.3	127.2	90	89.7	123	117.9	103.6	105.9	137.4	100.4
FALSE	High	Master Protein	P09210	Glutathione S-transferase A2 OS=Homo sapiens (Human) OX=9606 GN=GSTA2 PE=1 SV=4	0	232.067	75	18	264	4	222	25.6	8.59	1907	18	15	1.376	1.202	1.566	1.602	1.539	0.157337	0.390369	0.128662	0.0717676	0.134561	3.9	15.21	2.48	7.01	11.36	74.8	91.2	90.4	83	72.9	101.4	110.2	132.1	133	113.9	99.5	1.79	3.29	5.44	7.46	2.96	2.96	14.09
FALSE	High	Master Protein	Q8IVL6	Prolyl 3-hydroxylase 3 OS=Homo sapiens (Human) OX=9606 GN=P3H3 PE=1 SV=1	0	51.062	7	3	21	3	736	81.8	6.32	296	3	0	1.371	0.794	0.722	1.148	0.701	0.157337	0.281734	0.0933114	0.139713	0.107695	0.54	8.41	1.04	2.53	1.52	88.5	114.9	111.8	79.3	110.2	121.3	91.3	80.7	89.9	77.8	101.7	4.88	2.81	0.75	3.31	3.34	3.84	5.27
FALSE	Medium	Master Protein	Q6ZMV9	Kinesin-like protein KIF6 OS=Homo sapiens (Human) OX=9606 GN=KIF6 PE=1 SV=3	0.026	1.735	2	1	2	1	814	92.5	6.93	0	1	0	1.364	0.793	0.655	0.736	0.603						7.87	0.58	4.45	6.91	1.96	79	84.7	122	88.2	126.6	107.8	67.2	79.9	64.9	76.3	98.1	13.86	15.33	6.33	2.82	1.25	6.39	14.78
FALSE	High	Master Protein	P05090	Apolipoprotein D OS=Homo sapiens (Human) OX=9606 GN=APOD PE=1 SV=1	0	33.765	25	4	21	4	189	21.3	5.15	27	4	0	1.36	1.015	0.955	0.864	1.32	0.157337	0.858734	0.836975	0.115301	0.275908	3.52	6.59	4.4	1.12	2.78	99.2	99.3	84.1	84.4	96.8	134.9	98	81.6	76.3	121.7	100	3.44	2.25	8.81	5.35	8.31	6.32	4.47
FALSE	High	Master Protein	Q5JU69	Torsin-2A OS=Homo sapiens (Human) OX=9606 GN=TOR2A PE=2 SV=1	0	15.2	5	1	5	1	321	35.7	7.97	166	1	0	1.358	1.341	1.162	1.245	1.318	0.157337	0.346522	0.381382	0.0856386	0.218679	0.92	3.41	20.07	2.9	16.19	77.3	95.8	92.4	79.1	86	104.3	124.6	101.8	98.5	115.9	100.9	2.02	9.44	13.16	14.71	7.56	3.56	3.86
FALSE	Medium	Master Protein	P10636	Microtubule-associated protein tau OS=Homo sapiens (Human) OX=9606 GN=MAPT PE=1 SV=5	0.012	2.254	1	1	3	1	758	78.9	6.71	0	1	0	1.353	1.801	1.359	1.849	1.566	0.178555	0.19883	0.38721	0.164674	0.27367	2.2	2.93	35.42	20.76	29.15	101.5	67.4	76.9	76.5	82	135	118.9	124.1	134.4	128.4	104	2.37	5.58	33.85	14.8	16.42	5.54	10.73
FALSE	High	Master Protein	Q05639	Elongation factor 1-alpha 2 OS=Homo sapiens (Human) OX=9606 GN=EEF1A2 PE=1 SV=1	0	299.815	56	22	879	7	463	50.4	9.03	6224	22	0	1.35	1.524	1.471	1.703	1.737	0.157337	0.204399	0.13143	0.0666048	0.0910099	0.2	1.92	5.22	13.71	0.48	74	79.9	79.3	78.6	79.4	99.6	122.5	116.6	133.8	138	99.2	1.84	2.84	6.62	6.79	4.87	0.61	3.43
FALSE	High	Master Protein	Q04828	Aldo-keto reductase family 1 member C1 OS=Homo sapiens (Human) OX=9606 GN=AKR1C1 PE=1 SV=1	0	432.476	81	28	410	2	323	36.8	7.88	4028	28	29	1.35	1.22	1.195	1.209	1.181	0.2256	0.2064	0.267619	0.208942	0.114093	1.74	4.4	6.42	16.23	1.52	70.7	75.3	96.1	113.9	121.7	87.7	89.1	114.8	125.1	143.8	99.9	7.62	2.74	10.12	11.24	5.96	5.59	4.88
FALSE	High	Master Protein	Q13325	Interferon-induced protein with tetratricopeptide repeats 5 OS=Homo sapiens (Human) OX=9606 GN=IFIT5 PE=1 SV=1	0	10.03	5	1	2	1	482	55.8	7.4	0	1	0	1.35	0.662	1.686	0.994	1.511						0	0	0	0	0	96.7	146.3	58	113.9	77.7	130.5	96.9	97.8	113.2	117.4	108.9
FALSE	High	Master Protein	Q16850	Lanosterol 14-alpha demethylase OS=Homo sapiens (Human) OX=9606 GN=CYP51A1 PE=1 SV=3	0	67.247	15	7	38	7	503	56.8	8.53	352	7	0	1.339	1.08	0.92	0.932	0.816	0.157337	0.320264	0.176306	0.297327	0.139535	5.11	3.51	4.53	0.44	5.75	90.8	107.4	90.6	96.7	101.3	117.5	113.3	83.3	92.1	82.7	99	7.05	1.64	1.33	3.15	1.26	3.57	3.1
FALSE	High	Master Protein	Q92764	Keratin, type I cuticular Ha5 OS=Homo sapiens (Human) OX=9606 GN=KRT35 PE=1 SV=5	0	37.629	9	4	136	2	455	50.3	4.91	563	4	0	1.338	1.206	1.023	1.563	1.209						2.72	0.8	23.2	6.45	24.19	65.6	76.6	97.9	82.8	107	87.8	92.4	100.1	129.4	129.3	98.5	20.37	2.14	16.65	8.47	13.47	22.91	2.9
FALSE	High	Master Protein	P00167	Cytochrome b5 OS=Homo sapiens (Human) OX=9606 GN=CYB5A PE=1 SV=2	0	80.669	56	7	76	7	134	15.3	4.96	2059	7	0	1.336	1.116	1.357	0.945	0.975	0.170669	0.589876	0.111851	0.344628	0.9157	2.51	19.9	5.47	4.37	2.89	102.3	103.2	74.6	85.1	84.6	145.5	115.1	98.1	80.9	85.4	100.2	4.36	5.17	3.5	4.8	5.75	4.99	10.28
FALSE	High	Master Protein	P80723	Brain acid soluble protein 1 OS=Homo sapiens (Human) OX=9606 GN=BASP1 PE=1 SV=2	0	139.083	69	9	62	9	227	22.7	4.63	548	9	0	1.334	1.283	1.112	1.506	1.968	0.266152	0.362795	0.267447	0.0463622	0.161802	11.46	9.66	4.22	0.28	17.5	74.7	73.3	83.7	83.1	79.6	99.7	94	104.9	125.1	171.2	98.9	11.02	4.24	7.8	3.04	5.65	2.75	16.57
FALSE	High	Master Protein	Q9Y5V3	Melanoma-associated antigen D1 OS=Homo sapiens (Human) OX=9606 GN=MAGED1 PE=1 SV=3	0	37.954	3	2	16	1	778	86.1	5.83	124	2	0	1.327	1.244	0.777	0.625	0.722	0.171617	0.440856	0.292626	0.0980752	0.0996761	5.37	4.94	17.97	20.25	3.31	100.6	88.2	91.9	88.6	107.4	133.4	113.4	73.5	55.8	79.2	105.5	17.2	12.39	20.89	3.25	4.13	12.1	22.84
FALSE	Medium	Master Protein	Q7Z5P9	Mucin-19 OS=Homo sapiens (Human) OX=9606 GN=MUC19 PE=1 SV=3	0.031	1.517	0	1	5	1	8384	804.8	5.01	0	1	0	1.324	1.034	0.782	1.372	1.239						0	0	0	0	0	42.2	78.4	123.2	99.8	111	55.8	81	96.4	136.9	137.6	99.2
FALSE	High	Master Protein	P23141	Liver carboxylesterase 1 OS=Homo sapiens (Human) OX=9606 GN=CES1 PE=1 SV=2	0	462.998	57	30	301	27	567	62.5	6.6	2743	30	3	1.324	1.389	1.399	1.228	1.113	0.157337	0.279064	0.0933114	0.0725353	0.413746	0.15	0.93	1.04	0.76	16.4	68.5	77.3	92.5	98.1	96.2	90.7	107.3	133.4	122.4	111.7	99.8	3.12	4.97	1.86	0.95	10.41	1.29	4.81
FALSE	High	Master Protein	Q9C002	Normal mucosa of esophagus-specific gene 1 protein OS=Homo sapiens (Human) OX=9606 GN=NMES1 PE=2 SV=1	0	22.692	31	2	3	2	83	9.6	9.47	24	2	0	1.323	1.26	1.729	1.455	1.395						9.54	4.95	5.48	4.54	25.97	87.5	86.7	84.1	87	74.1	115.7	109.3	145.4	126.6	103.4	97.2	12.62	2.35	1.33	0.88	1.99	3.56	7.06
FALSE	Medium	Master Protein	Q8IXK2	Polypeptide N-acetylgalactosaminyltransferase 12 OS=Homo sapiens (Human) OX=9606 GN=GALNT12 PE=1 SV=3	0.014	2.154	1	1	2	1	581	66.9	6.8	0	1	0	1.322	1.101	1.024	1.585	0.997						0	0	0	0	0	92.4	94.5	102.4	64.4	76	122.2	104.1	104.9	102.1	75.7	95.1
FALSE	High	Master Protein	Q6PKH6	Dehydrogenase/reductase SDR family member 4-like 2 OS=Homo sapiens (Human) OX=9606 GN=DHRS4L2 PE=2 SV=1	0.008	2.431	7	1	1	1	230	24.6	10.11	27	1	0	1.321	1.218	1.248	0.805	1.076						0	0	0	0	0	85.5	85.4	109.8	132.5	119	113	104.1	137	106.7	128	101.5
FALSE	High	Master Protein	Q9UBC3	DNA (cytosine-5)-methyltransferase 3B OS=Homo sapiens (Human) OX=9606 GN=DNMT3B PE=1 SV=1	0.005	2.904	1	1	3	1	853	95.7	8.43	15	1	0	1.32	1.155	0.754	0.638	1.152						10.04	29.54	6.16	13.63	29.58	147.2	112.2	102.7	64	63.4	194.3	129.5	77.4	40.8	73.1	99.7	8.7	7.73	2.43	33.64	9.46	0.86	34.98
FALSE	High	Master Protein	Q68D91	Metallo-beta-lactamase domain-containing protein 2 OS=Homo sapiens (Human) OX=9606 GN=MBLAC2 PE=1 SV=3	0	15.2	5	1	3	1	279	31.4	6.92	33	1	0	1.313	0.758	0.902	0.976	1.126						1.98	1.32	4.46	1.93	6.53	99.8	120.6	99.9	85	92.1	131.1	91.4	90.2	82.9	103.7	100.9	9.48	2.53	5.9	8.47	5.64	11.36	1.26
FALSE	Low	Master Protein	O00463	TNF receptor-associated factor 5 OS=Homo sapiens (Human) OX=9606 GN=TRAF5 PE=1 SV=2	0.051	1.132	2	1	2	1	557	64.4	7.43	53	1	0	1.313	1.149	1.229	0.703	0.698						0	0	0	0	0	95.6	92.9	72.6	94.9	102.3	125.6	106.7	89.2	66.7	71.4	94.9
FALSE	High	Master Protein	O15440	Multidrug resistance-associated protein 5 OS=Homo sapiens (Human) OX=9606 GN=ABCC5 PE=1 SV=2	0	23.738	4	4	11	4	1437	160.6	8.66	28	4	0	1.313	0.95	0.938	1.08	0.996						0	0	0	0	0	66.6	82.6	107.5	104.3	117.9	87.5	78.5	100.8	112.6	117.4	98.9
FALSE	High	Master Protein	P09936	Ubiquitin carboxyl-terminal hydrolase isozyme L1 OS=Homo sapiens (Human) OX=9606 GN=UCHL1 PE=1 SV=2	0	168.318	72	14	68	14	223	24.8	5.48	551	14	0	1.309	1.264	1.41	1.47	1.745	0.15812	0.299179	0.22648	0.0865181	0.0910099	5.46	5.23	8.92	14	1.18	85.1	84.2	73.8	77.2	84	110.6	113.4	104.1	111.3	146.6	100.2	1.05	6.6	8.89	4.73	6.1	5.55	8.37
FALSE	High	Master Protein	Q96IR7	4-hydroxyphenylpyruvate dioxygenase-like protein OS=Homo sapiens (Human) OX=9606 GN=HPDL PE=1 SV=1	0	32.341	9	2	9	2	371	39.4	7.03	63	2	0	1.306	1.204	0.938	0.979	0.954	0.238706	0.263457	0.631422	0.846426	0.980237	6.64	0.95	4.73	9.82	9.18	102.1	88	89	90	109.6	133.3	102.6	83.4	85.6	109.3	99.3	1.85	4.34	1.15	2.45	12.09	11.19	6.57
FALSE	High	Master Protein	Q96PD2	Discoidin, CUB and LCCL domain-containing protein 2 OS=Homo sapiens (Human) OX=9606 GN=DCBLD2 PE=1 SV=1	0.001	4.066	1	1	1	1	775	85	7.17	0	1	0	1.306	0.958	0.783	0.855	1.025						0	0	0	0	0	114.4	104.7	106.6	77.3	79.9	149.4	100.3	83.4	66.1	81.9	99.9
FALSE	High	Master Protein	O94811	Tubulin polymerization-promoting protein OS=Homo sapiens (Human) OX=9606 GN=TPPP PE=1 SV=1	0.008	2.528	3	1	7	1	219	23.7	9.44	19	1	0	1.305	1.683	1.642	1.919	2.059	0.199633	0.289061	0.381732	0.141521	0.200407	10.93	19.28	1.89	12.49	1.33	63.4	61.1	75.8	76.2	87.2	86.6	107.5	119.3	146.2	172.6	101.9	15.78	17.48	25.96	12.68	17.9	8.7	5.4
FALSE	High	Master Protein	P0DPD7	EEF1A lysine methyltransferase 4 OS=Homo sapiens (Human) OX=9606 GN=EEF1AKMT4 PE=1 SV=1	0	17.379	18	2	2	2	255	28.3	6.05	51	2	0	1.305	0.926	0.793	1.141	0.978						0	0	0	0	0	95.4	102.2	115.2	85.4	116	124.5	94.6	91.3	97.4	113.5	103.5
FALSE	High	Master Protein	P08727	Keratin, type I cytoskeletal 19 OS=Homo sapiens (Human) OX=9606 GN=KRT19 PE=1 SV=4	0	1052.48	83	43	2009	28	400	44.1	5.14	31726	43	17	1.301	1.316	1.216	1.221	1.323	0.173608	0.19883	0.156978	0.0650768	0.0910099	4.31	0.67	0.91	2.21	0.96	94.4	80.3	90.2	95.1	93.7	121.3	106.7	109.7	117.3	123.3	99.7	2.44	4.54	2.49	1.24	3.77	3.85	2.36
FALSE	High	Master Protein	Q92968	Peroxisomal membrane protein PEX13 OS=Homo sapiens (Human) OX=9606 GN=PEX13 PE=1 SV=2	0	23.63	10	2	8	2	403	44.1	8.05	426	2	0	1.298	1.099	1.047	0.832	0.993	0.443351	0.837957	0.446418	0.0621285	0.691891	35.93	15.74	2.43	0.96	6.96	101.2	99.7	85.9	92.4	93.7	131.3	108.3	93.4	77.6	93	100.9	17.19	9.56	14.92	9.65	3.79	9.44	15.73
FALSE	High	Master Protein	Q96S15	GATOR complex protein WDR24 OS=Homo sapiens (Human) OX=9606 GN=WDR24 PE=1 SV=2	0.005	2.863	1	1	4	1	790	88.2	6.52	0	1	0	1.298	1.05	0.911	1.002	0.668	0.157337	0.707588	0.217041	0.941445	0.123244	4.7	14.45	4.4	4.64	3.29	110.1	94.9	102.9	90.4	128.6	142.9	99.6	91.9	92.7	80.8	99	2.86	6.76	5.62	2.5	8.3	6.19	8.22
FALSE	High	Master Protein	O00124	UBX domain-containing protein 8 OS=Homo sapiens (Human) OX=9606 GN=UBXN8 PE=1 SV=2	0	15.2	8	1	6	1	270	30.5	7.78	182	1	0	1.296	1.162	0.655	1.064	1.129	0.43684	0.712463	0.13143	0.274129	0.274935	6.52	39.65	2.38	2.23	0.47	104.9	89.2	134.5	91.2	89.6	121.2	108.2	95.4	97.3	96.3	100.5	15.6	5.76	6.19	10.19	4.87	22.83	30.44
FALSE	High	Master Protein	Q969S8	Polyamine deacetylase HDAC10 OS=Homo sapiens (Human) OX=9606 GN=HDAC10 PE=1 SV=1	0	35.921	6	3	15	3	669	71.4	5.74	251	3	0	1.295	1.316	1.358	1.567	1.598	0.157337	0.19883	0.0933114	0.0522025	0.127837	0.95	1.52	1.94	1.88	4.98	72.1	82.2	83.1	85.1	96.3	94	109.5	114.6	135.1	138.3	100.5	3.71	2.23	1.87	5.09	6.89	1.09	0.86
FALSE	High	Master Protein	P00918	Carbonic anhydrase 2 OS=Homo sapiens (Human) OX=9606 GN=CA2 PE=1 SV=2	0	54.163	28	6	32	6	260	29.2	7.4	120	6	0	1.294	1.379	1.499	1.661	1.788	0.215272	0.261561	0.15152	0.063942	0.163946	4.82	13.02	8.32	3.21	17.22	73.3	77.9	88.6	80.7	78.9	94.8	99.3	132.7	134.1	141.1	100.6	16.15	10.17	5.42	6.37	6.24	6.51	4.87
FALSE	High	Master Protein	P55268	Laminin subunit beta-2 OS=Homo sapiens (Human) OX=9606 GN=LAMB2 PE=1 SV=2	0	20.061	2	3	10	3	1798	195.9	6.52	23	3	0	1.292	0.98	1.018	0.824	0.771						0	0	0	0	0	91.1	103.2	96.2	98.7	102.2	117.7	101.1	97.9	81.3	78.9	100
FALSE	High	Master Protein	P04083	Annexin A1 OS=Homo sapiens (Human) OX=9606 GN=ANXA1 PE=1 SV=2	0	146.32	27	10	102	10	346	38.7	7.02	2289	10	0	1.292	1.522	1.158	1.431	2.834	0.157337	0.187677	0.1259	0.0856386	0.159536	1.35	1.73	1.66	12.75	39.41	68.2	67.1	91.2	82.5	87.2	88.2	101	102.3	113.8	241.4	100.1	5.75	5.86	2.85	3.02	1.42	4.15	4.73
FALSE	Low	Master Protein	Q9NY30	Protein BTG4 OS=Homo sapiens (Human) OX=9606 GN=BTG4 PE=2 SV=1	0.066	1.006	6	1	1	1	223	26	8.57	0	1	0	1.292	0.85	0.919	0.843	0.725						0	0	0	0	0	87.1	102.7	106.4	105.2	116.4	112.6	87.4	97.9	88.7	84.5	102.1
FALSE	Medium	Master Protein	Q9HCM1	Retroelement silencing factor 1 OS=Homo sapiens (Human) OX=9606 GN=RESF1 PE=1 SV=3	0.044	1.236	0	1	6	1	1747	194.7	8.78	0	1	0	1.291	1.281	0.818	1.523	1.285	0.230771	0.368398	0.427355	0.0695125	0.197347	6.27	3.99	13.91	6.61	14.1	39.6	76.8	121.5	107.3	138.2	50.5	87.8	99.4	163.4	177.6	101.5	7.43	20.49	9.41	4.18	7.51	20.23	24.97
FALSE	High	Master Protein	A4FU01	Myotubularin-related protein 11 OS=Homo sapiens (Human) OX=9606 GN=MTMR11 PE=2 SV=2	0	5.299	1	1	30	1	709	79.5	7.03	36	1	0	1.29	1.19	0.981	0.515	0.672	0.194043	0.523951	0.815088	0.086585	0.752821	4.33	25.1	40.29	14.5	14.37	108.9	98.7	95	135.9	108.1	144.2	108	93.3	66.6	93.5	99.8	2.35	5.32	25.78	10.04	39.17	7.91	19.42
FALSE	High	Master Protein	P19367	Hexokinase-1 OS=Homo sapiens (Human) OX=9606 GN=HK1 PE=1 SV=3	0	206.336	26	24	153	20	917	102.4	6.8	1372	24	4	1.288	1.34	1.3	1.46	1.423	0.157337	0.19883	0.0914973	0.0722559	0.162575	1.82	0.99	1.14	8.07	11	80.6	79.8	89.3	85.1	88.3	102.7	108.9	115.3	124.3	125.6	100.8	2.7	1.51	1	0.96	1.74	1.05	1.61
FALSE	Medium	Master Protein	A0A1B0GUA7	Testis-expressed protein 51 OS=Homo sapiens (Human) OX=9606 GN=TEX51 PE=3 SV=1	0.026	1.696	7	1	2	1	166	18.8	7.66	17	1	0	1.288	1.118	0.854	0.839	0.817						0	0	0	0	0	70.6	93	103.5	102.2	115.4	90.9	104	88.4	85.7	94.3	94.2
FALSE	High	Master Protein	Q6UWE0	E3 ubiquitin-protein ligase LRSAM1 OS=Homo sapiens (Human) OX=9606 GN=LRSAM1 PE=1 SV=1	0	31.72	7	5	23	5	723	83.5	5.94	114	5	0	1.283	1.079	0.845	0.852	0.843	0.195441	0.356156	0.224637	0.0473091	0.122366	6.88	4.3	10.72	0.27	2.41	110.1	110.5	104.8	81.8	91.8	141.3	119.2	86	69.7	79.6	104.1	2.51	5.39	8.82	8	5.2	5.47	9.22
FALSE	High	Master Protein	Q12899	Tripartite motif-containing protein 26 OS=Homo sapiens (Human) OX=9606 GN=TRIM26 PE=1 SV=1	0	14.991	4	2	7	2	539	62.1	5.03	25	2	0	1.282	1.313	1.048	0.783	1.035	0.157337	0.294552	0.599451	0.18027	0.460356	1.2	6.04	13.94	1.93	3.01	113.4	106.2	94.1	64.7	75	143.1	136.9	98.6	51.3	87.5	100.5	2.81	3.43	7.03	15.85	8.35	1.28	7.36
FALSE	High	Master Protein	Q8IYR2	SET and MYND domain-containing protein 4 OS=Homo sapiens (Human) OX=9606 GN=SMYD4 PE=2 SV=3	0	17.935	4	2	5	2	804	89.2	6.83	102	2	0	1.282	0.978	0.855	1.039	0.947	0.215272	0.851446	0.179994	0.783878	0.255226	9.9	3.49	2.83	2.21	4.74	88.9	102.4	106	84.6	104.4	113.6	98.8	92.4	77.3	98.8	101.1	12.29	1.36	16.45	8.45	3.14	4.87	12.27
FALSE	High	Master Protein	P0CK96	Solute carrier family 35 member E2B OS=Homo sapiens (Human) OX=9606 GN=SLC35E2B PE=2 SV=1	0.009	2.395	4	1	1	1	405	43.7	8.4	29	1	0	1.279	0.93	1.013	1.062	0.846						0	0	0	0	0	82.4	104.3	92.7	76.5	92.3	105.4	97	93.9	81.3	78.1	103.7
FALSE	High	Master Protein	P02771	Alpha-fetoprotein OS=Homo sapiens (Human) OX=9606 GN=AFP PE=1 SV=1	0	10.915	2	1	3	1	609	68.6	5.68	85	1	0	1.279	0.989	1.474	0.95	0.812						7.98	18.57	6.29	7.41	27.19	111.7	94.3	86.4	87.3	98.8	142.8	93.2	127.4	82.9	80.2	98	16.31	0.92	28.95	9.2	11.18	23.76	16.66
FALSE	High	Master Protein	P19013	Keratin, type II cytoskeletal 4 OS=Homo sapiens (Human) OX=9606 GN=KRT4 PE=1 SV=5	0	101.268	11	7	227	2	520	56.1	6.61	1241	7	0	1.275	1.087	1.018	1.323	1.381						0	0	0	0	0	75.4	85.6	103.2	87.3	93.7	96.1	93	105	115.5	129.4	97.6
FALSE	High	Master Protein	Q0ZGT2	Nexilin OS=Homo sapiens (Human) OX=9606 GN=NEXN PE=1 SV=1	0	9.547	3	1	2	1	675	80.6	5.33	0	1	0	1.275	0.963	1.14	0.776	0.749						6.44	13.35	3.19	27.29	1.56	103.8	99.4	86.2	90.6	99.7	132.3	95.6	98.2	70.3	74.7	103.2	2.55	4.62	10.66	14.68	3.54	3.59	8.09
FALSE	High	Master Protein	O95163	Elongator complex protein 1 OS=Homo sapiens (Human) OX=9606 GN=ELP1 PE=1 SV=3	0	10.107	1	1	1	1	1332	150.2	5.94	0	1	0	1.275	1.161	0.83	0.901	0.796						0	0	0	0	0	99.1	93.2	95.8	79.2	101.8	126.3	108.3	79.5	71.4	81	102.2
FALSE	High	Master Protein	Q8IY22	C-Maf-inducing protein OS=Homo sapiens (Human) OX=9606 GN=CMIP PE=1 SV=3	0	37.486	5	2	7	2	773	86.3	6.7	41	2	0	1.274	1.074	1.001	1.064	1.105	0.42554	0.473015	0.828175	0.0528086	0.565524	9.29	7.71	11.3	0.09	9	82	88.2	90.6	90.2	106.6	103.6	94.7	94.9	96.8	107	100.3	7.83	1.08	3.49	9.85	12.82	9.72	7.58
FALSE	High	Master Protein	Q9BZQ6	ER degradation-enhancing alpha-mannosidase-like protein 3 OS=Homo sapiens (Human) OX=9606 GN=EDEM3 PE=1 SV=2	0	30.215	7	4	7	4	932	104.6	4.93	41	4	0	1.273	0.815	0.999	1.053	0.934						8.99	3.31	13.27	6.02	8.31	83.9	98.4	102.2	84.6	98.3	106.8	80.2	102	89.1	91.8	101.7	15.16	5.11	3.57	4.4	13.65	6.65	1.95
FALSE	High	Master Protein	O95081	Arf-GAP domain and FG repeat-containing protein 2 OS=Homo sapiens (Human) OX=9606 GN=AGFG2 PE=1 SV=2	0	49.314	12	4	13	3	481	48.9	9.11	177	4	0	1.273	1.063	1.113	0.984	1.087	0.356945	0.517567	0.206796	0.531623	0.317182	3.66	2.79	3.27	5.62	9.65	101	92.5	82.9	106.1	114.3	117.5	104.4	93.9	93.2	133.6	103.2	9.66	4.31	6.3	16.04	7.88	7.49	11.94
FALSE	Medium	Master Protein	Q86UY6	N-alpha-acetyltransferase 40 OS=Homo sapiens (Human) OX=9606 GN=NAA40 PE=1 SV=1	0.019	2.004	3	1	5	1	237	27.2	7.39	0	1	0	1.272	1.282	0.699	1.035	0.862	0.302026	0.486054	0.225242	0.857208	0.222141	3.11	27.47	15.26	10.28	3.77	108.1	76.8	126.7	76.9	93.5	123.7	98.5	88.5	79.6	80.6	104.5	6.71	5.49	20.35	2.06	22.78	9.75	25.17
FALSE	High	Master Protein	P08319	All-trans-retinol dehydrogenase [NAD(+)] ADH4 OS=Homo sapiens (Human) OX=9606 GN=ADH4 PE=1 SV=5	0	7.973	2	1	8	1	380	40.2	7.94	0	1	0	1.272	1.068	1.102	1.088	0.928	0.190619	0.831602	0.675746	0.0941111	0.378209	2.29	2.15	29.43	0.45	0.75	53.1	86.3	116.9	106	107.6	68.5	92.2	128.9	115.4	88.4	99.3	30.85	9.08	9.87	7.34	8.91	24.9	31.12
FALSE	High	Master Protein	Q15154	Pericentriolar material 1 protein OS=Homo sapiens (Human) OX=9606 GN=PCM1 PE=1 SV=5	0	23.131	2	2	8	2	2024	228.4	5.02	268	2	0	1.271	0.982	0.995	0.826	0.776	0.337741	0.795797	0.934043	0.213869	0.114093	20.48	7.56	19.18	14.84	0.43	123.3	119.1	92.6	85.1	97.4	156.7	111.9	92.2	65.3	75.3	98.2	5.93	6.45	12.41	13.12	11.75	10.28	23.23
FALSE	High	Master Protein	P02533	Keratin, type I cytoskeletal 14 OS=Homo sapiens (Human) OX=9606 GN=KRT14 PE=1 SV=4	0	187.291	20	14	278	1	472	51.5	5.16	1462	14	2	1.27	1.177	0.593	1.13	1.187	0.868911	0.926105	0.278664	0.4446	0.96696	0.11	115.92	44.88	15.42	86.11	63.4	57.4	167.1	83.6	64.7	77	67.6	69.9	95.6	69.4	99.9	51.73	90.35	45.72	36.41	55.36	13.39	103.19
FALSE	High	Master Protein	Q9NRL2	Bromodomain adjacent to zinc finger domain protein 1A OS=Homo sapiens (Human) OX=9606 GN=BAZ1A PE=1 SV=2	0	23.928	2	2	15	2	1556	178.6	6.6	381	2	0	1.27	0.828	0.861	0.723	0.819	0.302199	0.207574	0.272573	0.108897	0.2212	9.22	2.46	9.01	14.37	6.35	84.4	109.7	100.5	103.4	92.1	94.5	88.1	84.7	68.2	78.9	98.6	16.6	15.6	9.4	19.82	10.66	10.66	14.88
FALSE	High	Master Protein	O43156	TELO2-interacting protein 1 homolog OS=Homo sapiens (Human) OX=9606 GN=TTI1 PE=1 SV=3	0	15.2	1	1	5	1	1089	122	5.97	73	1	0	1.269	0.896	0.808	0.866	0.769	0.170669	0.738336	0.180985	0.18157	0.1094	6.37	11.33	7.32	11.27	0.95	87.4	90.2	112.2	104.7	108.9	106.9	82	91	90.7	86.4	103.2	5.26	6.83	6.84	4.49	3.84	6.47	9.25
FALSE	High	Master Protein	O94927	HAUS augmin-like complex subunit 5 OS=Homo sapiens (Human) OX=9606 GN=HAUS5 PE=1 SV=2	0	25.066	6	4	26	4	633	71.6	8.51	307	4	0	1.268	0.945	0.862	1.021	0.953	0.262176	0.771431	0.49858	0.526844	0.394415	9.05	23.93	25.74	5.82	5.98	101.1	103	116.3	94.2	103.7	126.8	91.2	100.2	96.2	92.4	102.1	2.8	13.07	4.98	10.44	5.33	8.09	15.2
FALSE	High	Master Protein	P05187	Alkaline phosphatase, placental type OS=Homo sapiens (Human) OX=9606 GN=ALPP PE=1 SV=2	0	716.656	66	27	695	9	535	57.9	6.29	12516	27	1	1.266	1.534	1.254	2.955	3.137	0.157337	0.248544	0.257909	0.0528086	0.115872	4.16	6.74	19.94	8.6	5.11	51.5	46.8	75.8	76.4	83.1	67.1	74.3	95	225.7	275.2	101	5.24	4.82	4.16	3.99	8.72	4.13	10.33
FALSE	High	Master Protein	Q14116	Interleukin-18 OS=Homo sapiens (Human) OX=9606 GN=IL18 PE=1 SV=1	0	26.264	37	5	22	5	193	22.3	4.67	27	5	0	1.266	1.293	1.158	1.412	1.473	0.170669	0.266894	0.156287	0.0719649	0.183172	3.37	2.34	0.52	9	13.31	77.2	78.8	95.8	85.3	93.3	97.7	101.8	104.1	120.4	139.8	99.8	9.09	4.77	3.85	5.72	1.25	4.69	2.4
FALSE	High	Master Protein	Q9UHI7	Solute carrier family 23 member 1 OS=Homo sapiens (Human) OX=9606 GN=SLC23A1 PE=1 SV=3	0	5.854	1	1	7	1	598	64.8	6.6	31	1	0	1.264	0.975	0.822	0.41	0.225	0.157337	0.204399	0.815255	0.0725649	0.140558	1.58	0.04	1.7	23.84	16.82	122.9	128.4	86.7	97.6	101.8	157	124.3	71.3	36.1	25.7	102.2	6.83	5.08	12.86	18.94	14.18	4.11	5.11
FALSE	High	Master Protein	Q5JPH6	Probable glutamate--tRNA ligase, mitochondrial OS=Homo sapiens (Human) OX=9606 GN=EARS2 PE=1 SV=2	0	18.533	5	2	3	2	523	58.7	8.76	41	2	0	1.262	1.018	0.861	1.19	0.967						5.51	9.33	2.6	3.91	23.98	92.8	93.8	102.1	78.4	100.9	117.2	95.5	87.9	93.3	97.6	101.9	6.63	4.42	10.87	2.29	14.65	1.38	4.47
FALSE	High	Master Protein	Q86SK9	Stearoyl-CoA desaturase 5 OS=Homo sapiens (Human) OX=9606 GN=SCD5 PE=1 SV=2	0	23.132	9	2	8	2	330	37.6	9.61	26	2	0	1.262	1.002	0.882	0.992	0.838						5.3	9.76	2.18	7.35	0.5	122.6	103.6	101.8	76.6	95.2	154.7	103.7	89.8	75.9	79.7	100.7	7.43	0.41	2.71	6.09	1.05	2.38	8.88
FALSE	High	Master Protein	Q96PM5	RING finger and CHY zinc finger domain-containing protein 1 OS=Homo sapiens (Human) OX=9606 GN=RCHY1 PE=1 SV=1	0	11.281	6	2	12	2	261	30.1	6.71	34	2	0	1.262	1.184	1.193	0.789	0.886						8.89	2.85	28.99	2.66	28.18	130	118.1	67.9	66.9	71.6	164.1	139.9	81	52.8	63.4	98.4	0.16	6.17	5.35	13.68	7.76	8.62	8.88
FALSE	High	Master Protein	P52569	Cationic amino acid transporter 2 OS=Homo sapiens (Human) OX=9606 GN=SLC7A2 PE=1 SV=2	0	25.973	5	2	7	2	658	71.6	7.28	168	2	0	1.262	1.11	0.958	0.941	0.999						5.17	17.96	7.15	6.76	4.94	84.2	105.7	96.5	83.2	89.2	106.3	117.3	92.5	78.3	89.1	96.5	0.03	2.38	2.42	12.77	5.72	4.96	14.66
FALSE	High	Master Protein	P21912	Succinate dehydrogenase [ubiquinone] iron-sulfur subunit, mitochondrial OS=Homo sapiens (Human) OX=9606 GN=SDHB PE=1 SV=3	0	33.818	20	6	27	6	280	31.6	8.76	88	6	0	1.26	1.315	1.056	1.035	0.96	0.21261	0.19883	0.354917	0.87485	0.154706	9.45	4.34	5.9	1.18	0.77	99.1	87.3	91.6	94	100.1	117.5	111.6	92.8	88.9	97.5	100.2	9.73	3.7	6.2	6.88	7.18	5.65	2.73
FALSE	High	Master Protein	P52895	Aldo-keto reductase family 1 member C2 OS=Homo sapiens (Human) OX=9606 GN=AKR1C2 PE=1 SV=3	0	408.536	81	27	363	6	323	36.7	7.49	3256	27	0	1.26	1.219	1.052	1.158	1.078	0.194043	0.277115	0.357228	0.220187	0.417625	2.61	2.3	6.19	14.83	0.75	85	78.6	109.2	99.9	106.2	107.1	97.7	114.8	114.5	115.1	101.7	2.47	1.89	1.58	8.99	8.23	7.68	8.76
FALSE	High	Master Protein	Q86VE9	Serine incorporator 5 OS=Homo sapiens (Human) OX=9606 GN=SERINC5 PE=2 SV=1	0	9.604	2	1	6	1	423	47	7.62	24	1	0	1.259	1.036	1.037	0.954	0.925	0.231961	0.505327	0.906178	0.433727	0.306656	6.48	0.42	0.73	2.51	4.51	102.5	92.8	84	88.3	112.1	129	97	87.1	84.3	103.7	99.7	8.34	0.95	10.42	0.58	0.82	2.54	7.95
FALSE	High	Master Protein	Q96P50	Arf-GAP with coiled-coil, ANK repeat and PH domain-containing protein 3 OS=Homo sapiens (Human) OX=9606 GN=ACAP3 PE=1 SV=2	0	11.382	2	1	8	1	834	92.4	5.99	38	1	0	1.258	1.018	1.005	0.957	1.002						0	0	0	0	0	79.9	115.6	108.6	101.7	110.6	100.6	117.8	109.1	97.3	110.9	98.9
FALSE	High	Master Protein	Q9UPQ4	Tripartite motif-containing protein 35 OS=Homo sapiens (Human) OX=9606 GN=TRIM35 PE=1 SV=2	0	15.2	3	1	2	1	493	56.5	7.11	53	1	0	1.257	1.114	0.896	1.121	1.079						16.85	1.66	43.04	39.13	15.65	94.2	93.6	108.6	84.8	103.2	118.4	104.3	97.3	95	111.4	101.6	19.88	4.76	23.4	30.83	10.09	3.98	3.18
FALSE	High	Master Protein	Q8NAF0	Zinc finger protein 579 OS=Homo sapiens (Human) OX=9606 GN=ZNF579 PE=1 SV=2	0	18.14	3	1	8	1	562	60.5	8.69	126	1	0	1.257	0.912	1.51	0.623	0.635						17.94	2.03	28.94	9.14	10.44	93	133.2	65.5	99.6	93.9	116.8	121.5	98.9	62.1	59.6	104.1	21.86	6.76	32.12	6.65	12.61	4.96	8.68
FALSE	High	Master Protein	P54851	Epithelial membrane protein 2 OS=Homo sapiens (Human) OX=9606 GN=EMP2 PE=1 SV=1	0.003	3.315	5	2	7	2	167	19.2	7.62	0	2	0	1.255	1.244	0.888	1.013	0.95	0.162318	0.231445	0.196922	0.801905	0.639735	4.14	2.12	5.54	0.37	16.87	94.7	82.7	101.5	100.9	104	123.8	103.7	93.4	102.2	98.7	98.9	15.48	2.66	4.36	6.43	11.39	15.01	2.9
FALSE	High	Master Protein	Q5JSZ5	Protein PRRC2B OS=Homo sapiens (Human) OX=9606 GN=PRRC2B PE=1 SV=2	0	14.655	1	3	41	1	2229	242.8	8.34	26	3	0	1.255	1.336	1.216	0.647	1.04	0.157337	0.272235	0.94045	0.178877	0.739765	1.48	11.74	18.09	22.35	23.57	181.3	93.9	58.2	60.9	57.7	225.2	118.2	70.8	39.4	63	99.9	3.98	15.32	35.71	27.77	25.11	2.93	12.22
FALSE	High	Master Protein	Q8NFG4	Folliculin OS=Homo sapiens (Human) OX=9606 GN=FLCN PE=1 SV=1	0	17.024	7	2	4	2	579	64.4	6.23	51	2	0	1.254	1.21	1.422	0.829	0.927						2.38	5.33	3.83	0.53	15.12	119.6	110.5	69.5	79.3	82.6	150	133.6	98.9	65.8	76.6	99.4	11.64	12.71	0.78	0.12	7.27	9.39	7.66
FALSE	High	Master Protein	Q9Y448	Small kinetochore-associated protein OS=Homo sapiens (Human) OX=9606 GN=KNSTRN PE=1 SV=2	0.008	2.458	3	1	7	1	316	35.4	6.3	50	1	0	1.252	1.052	0.902	0.825	0.957	0.264989	0.322309	0.369158	0.433727	0.891122	3.3	2.7	11.13	7.97	19.69	95.1	98.6	99.2	96.5	112.9	116.4	103.7	87.2	82.7	108.7	99.5	4.16	4.05	8.48	6.58	8.83	6.05	6.68
FALSE	High	Master Protein	Q96F07	Cytoplasmic FMR1-interacting protein 2 OS=Homo sapiens (Human) OX=9606 GN=CYFIP2 PE=1 SV=2	0	146.2	11	12	106	2	1278	148.3	7.31	1108	12	0	1.246	1.57	2.04	2.045	2.292	0.157337	0.19883	0.1259	0.0528086	0.122366	2.46	4.38	15.3	8.2	11.37	71.4	78	72.9	73.7	62.4	87.6	116.6	147.3	153.6	146.4	98.6	2.04	5.87	13.42	7.92	11.4	3.54	5.7
FALSE	High	Master Protein	P36575	Arrestin-C OS=Homo sapiens (Human) OX=9606 GN=ARR3 PE=1 SV=2	0	15.22	6	1	3	1	388	42.8	5.77	0	1	0	1.245	0.759	0.993	1.104	0.932						0	0	0	0	0	75.6	114.5	88.7	81.7	91	94.2	86.9	88.1	90.2	84.8	102.3
FALSE	High	Master Protein	O15111	Inhibitor of nuclear factor kappa-B kinase subunit alpha OS=Homo sapiens (Human) OX=9606 GN=CHUK PE=1 SV=2	0	15.2	3	1	6	1	745	84.6	6.73	250	1	0	1.245	1.055	0.854	1.081	1.086	0.162004	0.686216	0.132168	0.227931	0.186022	3.73	13.33	4.5	1.95	4.4	92.1	93.9	110.1	85	98.8	110.9	99.4	98.4	98.5	104.1	102.4	3.45	1.34	6.35	11.63	5.22	4.03	10.15
FALSE	High	Master Protein	P01019	Angiotensinogen OS=Homo sapiens (Human) OX=9606 GN=AGT PE=1 SV=1	0	38.024	9	4	10	4	485	53.1	6.32	99	4	0	1.244	1.218	1.45	0.738	1.008	0.194581	0.335791	0.244145	0.213869	0.586636	8.12	6.34	29.49	21.41	2.57	88.2	106.8	69.3	80.1	99.4	109.4	127	107.1	63.1	98.4	100.4	4.12	2.91	20.51	7.56	11.61	3.54	13.28
FALSE	High	Master Protein	Q6P597	Kinesin light chain 3 OS=Homo sapiens (Human) OX=9606 GN=KLC3 PE=1 SV=2	0	69.03	15	7	64	4	504	55.3	6.49	750	7	0	1.243	1.284	1.273	1.506	1.675	0.157337	0.214214	0.13143	0.0778527	0.144115	0.04	6.1	2.7	0.34	13.32	70.9	80.2	86.5	88.8	94.5	87.4	100.6	112	131	144.3	99.6	1.79	4.64	6.4	3.64	6.89	2.28	2.52
FALSE	High	Master Protein	Q96B54	Zinc finger protein 428 OS=Homo sapiens (Human) OX=9606 GN=ZNF428 PE=1 SV=2	0	26.317	6	1	12	1	188	20.5	4.17	130	1	0	1.243	1.545	0.997	0.721	1.013	0.255951	0.221574	0.942528	0.302164	0.940518	4.21	9.22	44.36	21.32	9.06	124.1	102.4	84.4	61.7	85.1	186.8	144.9	79.8	44.5	86.1	99.9	19.67	12.68	22.9	17.7	22.5	20.15	14.03
FALSE	High	Master Protein	Q9Y385	Ubiquitin-conjugating enzyme E2 J1 OS=Homo sapiens (Human) OX=9606 GN=UBE2J1 PE=1 SV=2	0	20.303	11	3	9	3	318	35.2	6.74	0	3	0	1.243	0.973	0.789	0.859	0.793						0	0	0	0	0	117.5	98.9	117.5	98.8	98.9	146	96.2	92.7	84.9	78.4	101
FALSE	High	Master Protein	Q6P5W5	Zinc transporter ZIP4 OS=Homo sapiens (Human) OX=9606 GN=SLC39A4 PE=1 SV=4	0	15.2	3	1	20	1	647	68.4	5.5	677	1	0	1.242	1.666	1.275	1.67	1.276	0.157337	0.0537398	0.198303	0.0877591	0.217532	2.25	1.16	8.76	7.14	10.19	84.5	81.3	79.1	71.7	83.2	101.6	136.5	99.2	128.8	110.1	99.8	9.19	4.62	4.06	7.54	11.49	9.93	4.08
FALSE	High	Master Protein	Q16831	Uridine phosphorylase 1 OS=Homo sapiens (Human) OX=9606 GN=UPP1 PE=1 SV=1	0	10.568	6	1	1	1	310	33.9	7.88	0	1	0	1.242	0.9	0.841	0.964	1.731						0	0	0	0	0	87	88.8	105.6	84.3	93	108	79.9	88.9	81.3	160.9	100.1
FALSE	High	Master Protein	Q9Y4K1	Beta/gamma crystallin domain-containing protein 1 OS=Homo sapiens (Human) OX=9606 GN=CRYBG1 PE=1 SV=3	0	17.138	1	2	9	2	1723	188.6	5.86	193	2	0	1.24	1.083	1.157	0.932	0.94	0.217684	0.237638	0.426382	0.405519	0.913488	2.26	2.53	17.51	8.35	66.04	140.7	93.4	80.7	78.9	81.9	177.2	103.3	89	75.7	77	101	5.18	10.85	26.47	11.04	35.34	10.74	9.51
FALSE	High	Master Protein	Q9BTE6	Alanyl-tRNA editing protein Aarsd1 OS=Homo sapiens (Human) OX=9606 GN=AARSD1 PE=1 SV=2	0	90.222	19	5	41	5	412	45.5	6.42	1093	5	0	1.24	1.177	1.054	0.951	0.99	0.157337	0.310254	0.811164	0.204465	0.683793	3.26	10.36	0.54	0.67	9.19	107.4	103.5	93.3	78.5	89.5	133.1	124	97.5	74	88.6	100.2	1.14	1.43	10.02	5.44	8.06	2.1	6.81
FALSE	High	Master Protein	Q8NHU6	Tudor domain-containing protein 7 OS=Homo sapiens (Human) OX=9606 GN=TDRD7 PE=1 SV=2	0	30.843	3	3	13	3	1098	123.5	7.21	28	3	0	1.238	1.062	0.953	0.89	0.817	0.371002	0.577724	0.562029	0.616695	0.24599	18.27	5.69	12.85	24.3	0.09	82.2	94.3	93	98.5	109.5	101.7	100.1	88.6	87.8	104.7	99.2	38.18	26.09	16.85	4.91	27.09	18.61	9.32
FALSE	High	Master Protein	Q969J2	Zinc finger protein with KRAB and SCAN domains 4 OS=Homo sapiens (Human) OX=9606 GN=ZKSCAN4 PE=1 SV=1	0	15.2	3	1	2	1	545	61.5	7.61	24	1	0	1.237	0.997	0.944	0.876	0.972						17.63	2.21	0.29	19.91	13.27	100.4	115	105.3	103	98.3	124.2	114.7	99.4	90.3	95.5	98.3	14.89	7.22	6.54	10.89	15.39	1.84	9.33
FALSE	Medium	Master Protein	Q5QGZ9	C-type lectin domain family 12 member A OS=Homo sapiens (Human) OX=9606 GN=CLEC12A PE=1 SV=3	0.05	1.155	4	1	1	1	265	30.7	8.6	0	1	0	1.237	0.984	0.953	0.974	1.089						0	0	0	0	0	87.2	86.1	110.1	97	102	107.9	84.7	105	94.5	111.1	99.5
FALSE	High	Master Protein	O95562	Vesicle transport protein SFT2B OS=Homo sapiens (Human) OX=9606 GN=SFT2D2 PE=1 SV=1	0	15.2	6	1	12	1	160	17.8	9.13	101	1	0	1.236	1.132	0.704	0.82	0.83	0.216258	0.576263	0.111851	0.0695125	0.165299	2.34	10.05	2.06	5.37	3.11	91.6	91.8	120.4	106.7	119.7	108.9	97.7	86	87.8	89.8	100.4	4.17	3.56	7.13	1.27	6.56	3.85	11.53
FALSE	Medium	Master Protein	Q8NB91	Fanconi anemia group B protein OS=Homo sapiens (Human) OX=9606 GN=FANCB PE=1 SV=1	0.034	1.422	2	1	1	1	859	97.7	7.61	0	1	0	1.232	1.126	0.919	0.955	0.899						0	0	0	0	0	144	99.9	86.9	86.5	91.2	177.4	112.4	79.8	82.7	81.9	100.1
FALSE	High	Master Protein	Q6ZP29	Lysosomal amino acid transporter 1 homolog OS=Homo sapiens (Human) OX=9606 GN=SLC66A1 PE=1 SV=1	0	13.796	4	1	3	1	291	31.9	8.05	79	1	0	1.232	0.998	0.872	0.996	0.905	0.284195	0.869035	0.311741	0.912537	0.254967	14.68	16.09	11.16	12.12	1.75	107.7	98.8	107.3	88.7	105.7	116	103.6	90	88.4	82	100.8	20.35	15.96	19.99	3.93	13.97	16.9	3.01
FALSE	High	Master Protein	Q96K21	Abscission/NoCut checkpoint regulator OS=Homo sapiens (Human) OX=9606 GN=ZFYVE19 PE=1 SV=3	0	12.816	5	2	9	1	471	51.5	5.73	70	2	0	1.232	0.804	1.237	1.012	0.818						0	0	0	0	0	133.1	98.8	79.4	68.8	83.6	163.9	79.4	98.3	69.6	68.4	98.6
FALSE	High	Master Protein	Q8WVD3	E3 ubiquitin-protein ligase RNF138 OS=Homo sapiens (Human) OX=9606 GN=RNF138 PE=1 SV=1	0	7.913	10	1	1	1	245	28.2	6.93	21	1	0	1.231	0.877	0.954	1.063	0.551						0	0	0	0	0	120.6	139.5	111.2	102	127.4	148.5	122.4	106.1	108.4	70.2	101.3
FALSE	High	Master Protein	P09884	DNA polymerase alpha catalytic subunit OS=Homo sapiens (Human) OX=9606 GN=POLA1 PE=1 SV=2	0	15.2	2	1	2	1	1462	165.8	5.85	72	1	0	1.231	0.838	0.974	1.04	0.908						0	0	0	0	0	115.2	111.4	77.8	67.6	82.7	141.8	93.3	75.8	70.3	75.1	99.7
FALSE	High	Master Protein	Q6UWJ1	Transmembrane and coiled-coil domain-containing protein 3 OS=Homo sapiens (Human) OX=9606 GN=TMCO3 PE=1 SV=1	0	11.222	3	1	4	1	677	75.5	6.9	23	1	0	1.231	1.032	1.4	0.999	1.225	0.178555	0.458393	0.154892	0.732746	0.302002	6.1	1.7	11.91	11.29	7.32	80.4	105.6	88.5	92.8	75.3	97.9	107.8	124	92.7	83.7	99.4	5.8	7.78	4.5	4.49	6.04	6.59	12.41
FALSE	High	Master Protein	Q15035	Translocating chain-associated membrane protein 2 OS=Homo sapiens (Human) OX=9606 GN=TRAM2 PE=1 SV=1	0	9.233	2	1	11	1	370	43.3	9.22	72	1	0	1.23	1.153	1.724	0.696	0.666	0.308022	0.365258	0.337657	0.13327	0.386661	1.76	3.16	36.49	18.87	3.7	153.7	97.6	56.6	95.4	74.6	176.2	112.5	97.6	66.4	57.1	102.4	5.12	5.14	28.81	8.74	25.86	7.73	15.9
FALSE	High	Master Protein	O76013	Keratin, type I cuticular Ha6 OS=Homo sapiens (Human) OX=9606 GN=KRT36 PE=1 SV=1	0.001	4.399	3	2	31	1	467	52.2	4.94	97	2	0	1.23	0.694	0.811	1.544	0.13						0	0	0	0	0	85.1	76.2	91.9	58.3	650.2	104.6	52.9	74.5	90.1	84.6	98
FALSE	High	Master Protein	Q9HBR0	Putative sodium-coupled neutral amino acid transporter 10 OS=Homo sapiens (Human) OX=9606 GN=SLC38A10 PE=1 SV=2	0	23.93	3	3	9	3	1119	119.7	5.73	28	3	0	1.229	1.049	0.896	1.034	0.922	0.322152	0.516757	0.960193	0.925049	0.759916	0.13	0.47	19.59	18.52	27.1	144.4	101.9	74.5	70.9	76.2	177.5	106.9	91.8	63.1	87.2	98.9	30.82	5.93	28.09	24.24	19.05	22.59	8.43
FALSE	High	Master Protein	Q9BZ67	FERM domain-containing protein 8 OS=Homo sapiens (Human) OX=9606 GN=FRMD8 PE=1 SV=1	0	30.401	6	2	20	2	464	51.2	6.23	326	2	0	1.229	1.238	1.021	1.282	1.133	0.194581	0.360914	0.482542	0.0677618	0.301275	1.73	15.88	2.3	5.31	9.59	92.9	94.6	102.4	88.1	93.3	115	113.9	113.1	113	105.7	102.2	3.39	5.51	12.45	6.51	6.15	6.96	16.19
FALSE	High	Master Protein	Q99614	Tetratricopeptide repeat protein 1 OS=Homo sapiens (Human) OX=9606 GN=TTC1 PE=1 SV=1	0	52.312	20	4	16	4	292	33.5	4.84	382	4	0	1.228	1.099	0.93	0.901	1.112	0.157337	0.946024	0.972243	0.313489	0.503919	1.17	6.09	28.14	7.54	19.16	99.7	91.1	97	94.7	101.6	123.4	99.5	89.4	83.3	115.4	99.1	23.62	4.93	27.37	17.47	12.19	22.08	11.92
FALSE	High	Master Protein	Q05682	Caldesmon OS=Homo sapiens (Human) OX=9606 GN=CALD1 PE=1 SV=3	0	287.966	25	23	175	22	793	93.2	5.66	2411	23	0	1.226	1.114	1.002	0.91	1.213	0.178555	0.259814	0.601067	0.0935058	0.30546	0.48	2.32	2.2	0.48	9.48	114.7	91.2	90.6	91.4	74.8	140.2	103.4	91.7	84.8	113.9	100.1	4.22	5.67	4.95	2.54	13.64	0.82	3.08
FALSE	High	Master Protein	Q06520	Bile salt sulfotransferase OS=Homo sapiens (Human) OX=9606 GN=SULT2A1 PE=1 SV=3	0	29.803	11	2	19	2	285	33.8	5.95	453	2	0	1.226	1.235	1.141	1.443	1.326	0.228609	0.2064	0.176306	0.0645461	0.200758	2.13	0.44	5.04	5.4	7.14	89.4	93	105.5	79.2	79.5	110.6	116.7	121.6	114.3	105.3	100.7	6.89	1.6	1.59	1.1	6.98	0.69	3.82
FALSE	High	Master Protein	P13498	Cytochrome b-245 light chain OS=Homo sapiens (Human) OX=9606 GN=CYBA PE=1 SV=3	0	5.308	11	2	8	2	195	21	9.54	0	2	0	1.226	1.208	1.137	1.167	1.14	0.157337	0.272235	0.772969	0.168825	0.327724	0.61	5.04	3.93	9.78	11.45	105	98.6	82.9	71.3	90.4	127.1	115	94.3	85.2	103.1	100.3	4.94	3.02	17.18	3.53	9.14	5.23	8.65
FALSE	High	Master Protein	Q86YS6	Ras-related protein Rab-43 OS=Homo sapiens (Human) OX=9606 GN=RAB43 PE=1 SV=1	0	17.389	14	2	9	2	212	23.3	5.64	48	2	0	1.225	0.978	0.966	1.118	1.172	0.167552	0.600097	0.765107	0.116836	0.123244	0.84	2.28	8.32	3.48	2.23	91.3	96.4	92.7	88	105.2	112.3	92.8	89.5	98.4	123.4	100.3	2.24	0.9	8.75	2.28	4.11	4.71	2.75
FALSE	High	Master Protein	Q2TAZ0	Autophagy-related protein 2 homolog A OS=Homo sapiens (Human) OX=9606 GN=ATG2A PE=1 SV=3	0	44.625	4	5	12	5	1938	212.7	5.88	27	5	0	1.224	0.991	1.093	1.272	1.381	0.240947	0.601345	0.775201	0.0530779	0.12592	6.03	0.55	34.81	2.81	3.97	85.3	92.8	91.8	87	90.3	112.4	92.3	100.3	108.3	134.4	98.8	8.06	12.25	13.85	9.87	9.96	6.13	7.41
FALSE	High	Master Protein	P01009	Alpha-1-antitrypsin OS=Homo sapiens (Human) OX=9606 GN=SERPINA1 PE=1 SV=3	0	62.166	21	6	19	6	418	46.7	5.59	192	6	0	1.224	0.977	0.961	0.841	0.881	0.259787	0.969975	0.44158	0.211604	0.265183	6.07	4.44	6.14	9.79	3.97	116.9	104	90.5	87.8	93.7	145.4	105.3	84.8	69.8	75	99.2	9.72	4.62	5.18	13.16	9.28	19.61	4.63
FALSE	High	Master Protein	Q01850	Cerebellar degeneration-related protein 2 OS=Homo sapiens (Human) OX=9606 GN=CDR2 PE=1 SV=2	0	9.309	3	1	3	1	454	51.8	5.06	55	1	0	1.222	1.089	0.983	1.347	0.974						5.94	31.83	27.3	15.57	17.54	87	104.9	106.3	88.6	106.9	106.3	114.2	104.5	119.3	104.2	101.7	7.39	9.85	26.55	17.13	20.92	1.73	20.13
FALSE	High	Master Protein	P05787	Keratin, type II cytoskeletal 8 OS=Homo sapiens (Human) OX=9606 GN=KRT8 PE=1 SV=7	0	1715.17	89	64	2648	53	483	53.7	5.59	32017	64	12	1.221	1.22	1.098	1.019	1.17	0.157337	0.254716	0.39381	0.48778	0.116049	3.46	5.22	4.11	4.62	2.19	94.9	85.3	92.8	103.8	106	117.9	104.4	101.5	109.2	125.1	99.6	2.22	5.27	4.89	2.83	7.16	3.38	2.99
FALSE	High	Master Protein	Q9HCB6	Spondin-1 OS=Homo sapiens (Human) OX=9606 GN=SPON1 PE=1 SV=2	0	15.2	2	1	11	1	807	90.9	6.11	353	1	0	1.221	1.232	1.01	0.733	0.67	0.230771	0.39378	0.895633	0.200532	0.120122	7.08	2.79	16.13	19.89	4.84	112.1	117.3	68.9	100.1	97.3	134.1	134.2	69.6	65.1	65.2	97.5	4.23	5.56	7.83	19.13	12.71	5.55	7.87
FALSE	High	Master Protein	Q9BV44	THUMP domain-containing protein 3 OS=Homo sapiens (Human) OX=9606 GN=THUMPD3 PE=1 SV=1	0	30.401	11	2	19	2	507	57	6.37	438	2	0	1.221	1.177	1.243	1.038	1.031	0.192532	0.441353	0.284459	0.771643	0.270931	2.44	10.73	21.31	6.07	1.62	89.6	100.8	82.9	82.2	94.6	106.4	113.7	103	88.9	96.4	99.8	3.55	3.63	11.78	9.51	7.53	2.35	12.57
FALSE	High	Master Protein	A4D1S0	Killer cell lectin-like receptor subfamily G member 2 OS=Homo sapiens (Human) OX=9606 GN=KLRG2 PE=1 SV=3	0	11.5	2	1	6	1	409	42.8	5.87	121	1	0	1.22	1.239	1.032	0.999	1.273	0.24355	0.412062	0.5814	0.560675	0.304573	10.61	17.51	4.34	1.44	23.32	76.4	64.6	90	121.8	128.2	95.8	75.1	92.9	121.7	163.2	97.4	6.66	5.09	5.52	9.64	8.93	6.44	22.3
FALSE	High	Master Protein	Q8NEZ2	Vacuolar protein sorting-associated protein 37A OS=Homo sapiens (Human) OX=9606 GN=VPS37A PE=1 SV=1	0	30.054	5	1	3	1	397	44.3	5.57	33	1	0	1.22	0.995	0.942	0.873	0.867						0	0	0	0	0	90.6	105.6	97.8	109.6	101	110.6	105.1	92.1	95.7	87.5	99.9
FALSE	High	Master Protein	Q9NRZ9	Lymphoid-specific helicase OS=Homo sapiens (Human) OX=9606 GN=HELLS PE=1 SV=1	0	39.359	5	3	20	3	838	97	7.93	298	3	0	1.22	1.038	1.023	0.976	1.041	0.273102	0.74168	0.750568	0.874868	0.983956	15.98	13.74	9.57	7.73	34.19	105.6	103.6	90.9	73.6	94.7	128.8	101.3	92.9	72.3	96.1	102.2	1.63	3.59	13.45	5.32	14.21	12.52	13.8
FALSE	High	Master Protein	P52566	Rho GDP-dissociation inhibitor 2 OS=Homo sapiens (Human) OX=9606 GN=ARHGDIB PE=1 SV=3	0	29.498	19	4	23	4	201	23	5.21	46	4	0	1.219	1.727	1.2	1.864	2.415	0.215272	0.20637	0.611158	0.0463622	0.0981847	5.67	2.03	7.53	3.38	6.07	83.9	52.2	79.7	79.9	92.9	102.3	90.1	95.6	145.3	238.5	103.6	10.12	6.51	22.09	4.4	8.15	3.75	16.47
FALSE	High	Master Protein	Q8WYQ5	Microprocessor complex subunit DGCR8 OS=Homo sapiens (Human) OX=9606 GN=DGCR8 PE=1 SV=1	0.002	3.605	1	1	5	1	773	86	5.95	0	1	0	1.219	1.16	0.838	0.914	0.9						0	0	0	0	0	118.6	90.7	109.4	69.7	76.7	144.5	105.2	91.7	63.7	69	98.6
FALSE	High	Master Protein	Q9UNW1	Multiple inositol polyphosphate phosphatase 1 OS=Homo sapiens (Human) OX=9606 GN=MINPP1 PE=1 SV=1	0	20.643	3	2	19	2	487	55	7.81	118	2	0	1.219	1.002	1.5	0.648	1.064	0.157337	0.8071	0.138544	0.0463622	0.670883	3.41	0.92	3.16	0.78	14.16	92.6	99.3	73	101.2	118.9	115.4	98.6	108.9	65.6	138.7	98.1	2.1	5.16	9.02	3.44	6.03	3.99	3.74
FALSE	High	Master Protein	P10696	Alkaline phosphatase, germ cell type OS=Homo sapiens (Human) OX=9606 GN=ALPG PE=2 SV=4	0	648.121	63	27	610	10	532	57.3	6.34	10692	27	20	1.218	1.438	1.095	3.478	4.241	0.157337	0.254616	0.538155	0.057789	0.0996761	0.12	2.63	20.15	12.13	11.46	49.9	46	75.6	68.9	77.8	60	70.4	84	239.7	312.6	98.7	0.84	4.96	7.43	1.77	9.13	1.2	9.69
FALSE	High	Master Protein	Q93100	Phosphorylase b kinase regulatory subunit beta OS=Homo sapiens (Human) OX=9606 GN=PHKB PE=1 SV=3	0	12.338	2	2	4	2	1093	124.8	6.95	45	2	0	1.218	0.89	0.808	1.014	0.831						0	0	0	0	0	88.3	100.5	113.7	96.8	120	107.5	89.5	91.9	98.1	99.7	100.1
FALSE	High	Master Protein	O95361	Tripartite motif-containing protein 16 OS=Homo sapiens (Human) OX=9606 GN=TRIM16 PE=1 SV=3	0	31.4	9	3	8	3	564	63.9	5.49	98	3	0	1.218	1.105	0.906	1.017	1.131	0.252385	0.914529	0.943321	0.682943	0.739462	6.73	2.28	4.9	1.69	1.65	87.2	96.6	109	97.7	102.8	106.2	101	95.6	98.3	99.4	100.8	1.58	3.21	19.57	8.79	9.6	9.57	12.87
FALSE	High	Master Protein	P80404	4-aminobutyrate aminotransferase, mitochondrial OS=Homo sapiens (Human) OX=9606 GN=ABAT PE=1 SV=3	0	31.53	6	3	25	3	500	56.4	7.96	249	3	0	1.218	0.878	1.23	1.264	1.128	0.170669	0.463817	0.214709	0.0677618	0.185471	5.43	0.61	12.08	2.59	5.63	77.9	107.5	93	92.1	97.9	94.8	94.7	112.2	114	107.5	98.4	1.67	6.06	7.07	2.58	3.82	5.37	1.62
FALSE	High	Master Protein	Q6NZI2	Caveolae-associated protein 1 OS=Homo sapiens (Human) OX=9606 GN=CAVIN1 PE=1 SV=1	0	49.892	7	3	11	3	390	43.5	5.6	120	3	0	1.217	1.207	1.4	1.348	1.493	0.270512	0.350186	0.218804	0.0892761	0.123244	12.06	5.2	20.05	11.78	0.48	103.4	82.2	78.7	67.8	78.1	134.4	103.1	112.8	88.4	116.2	102.9	25.62	13.26	12.22	7.69	17.62	15.83	6.27
FALSE	High	Master Protein	Q9Y605	MORF4 family-associated protein 1 OS=Homo sapiens (Human) OX=9606 GN=MRFAP1 PE=1 SV=1	0	29.023	19	1	7	1	127	14.6	4.7	328	1	0	1.216	1.146	0.954	0.813	0.891						26.31	5.29	13.09	7.26	12.23	126	98.6	108.3	76	90.8	153.2	113	103.3	61.8	80.8	100.1	5.22	6.65	11.15	4.61	1.21	19.61	11.68
FALSE	High	Master Protein	O95299	NADH dehydrogenase [ubiquinone] 1 alpha subcomplex subunit 10, mitochondrial OS=Homo sapiens (Human) OX=9606 GN=NDUFA10 PE=1 SV=1	0	36.214	11	4	25	4	355	40.7	8.48	217	4	0	1.216	1.317	0.958	1.026	0.951	0.19418	0.2064	0.926342	0.487442	0.159536	7.01	0.14	6.22	6.32	1.9	105.7	97.7	100.3	78.9	90.4	128.5	127.2	96.1	85.4	84.3	100.1	8.28	4.78	3.24	7.48	5.28	2.77	1.51
FALSE	High	Master Protein	P82675	28S ribosomal protein S5, mitochondrial OS=Homo sapiens (Human) OX=9606 GN=MRPS5 PE=1 SV=2	0	10.301	7	1	1	1	430	48	9.92	38	1	0	1.214	1.235	1.041	0.94	0.908						0	0	0	0	0	112.9	113.4	117.3	91.5	98	137.1	140	122.2	86	89	93.5
FALSE	High	Master Protein	Q13286	Battenin OS=Homo sapiens (Human) OX=9606 GN=CLN3 PE=1 SV=1	0	11.68	3	1	5	1	438	47.6	6.38	84	1	0	1.214	1.171	0.57	0.791	0.931	0.350245	0.731341	0.193373	0.228969	0.204856	2.06	24.07	31.82	19.85	1.31	96.9	84.8	133.5	85	102.7	117.6	99.3	76.2	75.5	92.4	104.6	17	11.91	18.95	8.1	4.83	6.1	12.34
FALSE	High	Master Protein	Q7Z6J0	E3 ubiquitin-protein ligase SH3RF1 OS=Homo sapiens (Human) OX=9606 GN=SH3RF1 PE=1 SV=2	0.004	2.963	1	1	2	1	888	93.1	8.54	0	1	0	1.213	1.057	1.312	1.125	1.222						14.99	0.08	7.52	1.91	9.54	91.9	99.7	94.1	108.5	84.8	111.4	105.4	123.5	122	103.5	100.2	5.26	4.25	14.13	4.78	16.29	9	4.18
FALSE	High	Master Protein	Q5T447	E3 ubiquitin-protein ligase HECTD3 OS=Homo sapiens (Human) OX=9606 GN=HECTD3 PE=1 SV=1	0	28.301	4	3	20	3	861	97.1	5.64	498	3	0	1.212	1.077	1.249	1.032	1.15	0.244146	0.683152	0.148159	0.594253	0.116049	3.88	2.67	5.08	11.86	1.75	73.6	106	94.4	95.2	87.9	89.2	114.1	108.3	97.4	102.3	95.1	6.72	5.68	5.25	8.72	4.25	1.68	12.53
FALSE	High	Master Protein	P58005	Sestrin-3 OS=Homo sapiens (Human) OX=9606 GN=SESN3 PE=1 SV=2	0	11.973	4	1	4	1	492	57.3	6.25	0	1	0	1.212	1.506	0.837	0.73	0.868						7.09	20.41	4.42	7.82	28.24	134.7	97.1	85.3	71.5	82.2	163.3	146.2	71.4	52.2	71.3	106	5.91	11.59	12.39	9.93	30.02	0.85	7.79
FALSE	High	Master Protein	Q6P3W7	SCY1-like protein 2 OS=Homo sapiens (Human) OX=9606 GN=SCYL2 PE=1 SV=1	0	12.038	2	2	8	2	929	103.6	8.22	56	2	0	1.212	1.018	1.209	0.828	0.901	0.170669	0.795066	0.359795	0.0865181	0.81039	0.5	0.72	17.62	4.66	11.81	109.4	105.4	80.4	95.4	95	131.8	107.3	94.5	79	82.8	98.1	3.2	4.49	13.99	2.52	16.61	5.33	2.78
FALSE	High	Master Protein	Q9H2H8	Peptidyl-prolyl cis-trans isomerase-like 3 OS=Homo sapiens (Human) OX=9606 GN=PPIL3 PE=1 SV=1	0	15.2	12	1	4	1	161	18.1	6.79	62	1	0	1.212	1.024	1.324	0.921	1.12						6.95	4.7	16.74	7.01	3.6	82.3	97.9	81	102.4	97.7	99.7	100.3	107.3	94.4	109.4	99.1	5.89	1.62	10.18	4.85	4.75	0.73	6.1
FALSE	High	Master Protein	O00462	Beta-mannosidase OS=Homo sapiens (Human) OX=9606 GN=MANBA PE=1 SV=3	0	51.628	6	5	20	4	879	100.8	5.52	45	5	0	1.211	1.184	1.069	0.985	1.013	0.254304	0.304685	0.389753	0.905849	0.878296	13.16	8.83	6.92	7.19	10.97	115.9	101	90.9	84.8	92.7	140.4	112	97.2	79.8	95.3	98.8	6.35	4.56	10.51	11.37	7.3	14.89	9.16
FALSE	High	Master Protein	Q2T9J0	Peroxisomal leader peptide-processing protease OS=Homo sapiens (Human) OX=9606 GN=TYSND1 PE=1 SV=3	0	16.635	5	2	18	2	566	59.3	6.2	125	2	0	1.21	1.154	0.799	1.079	0.927	0.157337	0.353172	0.111851	0.653807	0.26433	0.3	8.56	0.32	3.83	5	99.3	100.6	105.8	79.9	95.8	127	110.6	83.4	86.2	89.8	100.3	8.46	2.85	1.52	4.39	10.56	7.77	7.58
FALSE	High	Master Protein	Q9P021	Cysteine-rich PDZ-binding protein OS=Homo sapiens (Human) OX=9606 GN=CRIPT PE=1 SV=1	0	4.978	8	1	5	1	101	11.2	9.47	0	1	0	1.21	1.201	1.377	0.869	0.823	0.211828	0.350498	0.349846	0.195809	0.899881	6.46	10.38	22.69	2.18	8.5	134.9	110.2	72.3	70.3	61.4	166	132.1	97.5	56.2	73.5	98.8	3.7	6.74	23.75	8.48	23.99	4.89	2.8
FALSE	High	Master Protein	O00418	Eukaryotic elongation factor 2 kinase OS=Homo sapiens (Human) OX=9606 GN=EEF2K PE=1 SV=2	0	9.479	4	2	3	2	725	82.1	5.33	28	2	0	1.21	1.857	0.522	1.258	0.922						0	0	0	0	0	141.8	105.3	151.7	53.2	91.7	171.5	195.6	79.1	66.9	84.5	105.6
FALSE	High	Master Protein	Q8NBK3	Formylglycine-generating enzyme OS=Homo sapiens (Human) OX=9606 GN=SUMF1 PE=1 SV=3	0	6.245	2	2	16	2	374	40.5	6.65	0	2	0	1.21	1.14	0.941	0.686	0.891	0.178555	0.255529	0.4072	0.0627863	0.242237	3.05	4.44	4.99	6.52	4.36	130.9	114	94.8	84.2	82	156.7	130.7	84.5	58.6	71.6	102.5	1.69	5.21	8.83	6.94	4.3	4.83	4.63
FALSE	High	Master Protein	Q5W0V3	Protein FAM160B1 OS=Homo sapiens (Human) OX=9606 GN=FAM160B1 PE=1 SV=1	0.001	3.952	4	1	1	1	765	86.5	5.29	0	1	0	1.21	0.9	0.974	0.917	0.875						0	0	0	0	0	86.4	98.8	94.2	100.8	111.5	104.6	89	91.7	92.4	97.6	100.1
FALSE	High	Master Protein	Q99584	Protein S100-A13 OS=Homo sapiens (Human) OX=9606 GN=S100A13 PE=1 SV=1	0	128.639	72	7	138	7	98	11.5	6.16	2092	7	0	1.209	0.972	1.191	0.909	0.911	0.458079	0.312757	0.404689	0.176262	0.390567	0.72	1.01	25.59	1.73	5.84	123.7	101.4	76	90.5	88.7	142.6	98.6	90.5	81.2	77.8	98.7	8.29	6.97	11.35	2.98	9.02	5.69	8.37
FALSE	High	Master Protein	Q8N3Y1	F-box/WD repeat-containing protein 8 OS=Homo sapiens (Human) OX=9606 GN=FBXW8 PE=1 SV=2	0	17.964	4	2	2	2	598	67.4	5.67	33	2	0	1.208	1.036	1.021	0.915	0.868						0	0	0	0	0	86.7	87.6	96.9	92.6	92.1	104.7	90.7	98.9	84.7	80	98.9
FALSE	High	Master Protein	Q9HCL2	Glycerol-3-phosphate acyltransferase 1, mitochondrial OS=Homo sapiens (Human) OX=9606 GN=GPAM PE=1 SV=3	0	15.2	3	1	3	1	828	93.7	7.74	164	1	0	1.207	0.878	0.847	0.811	0.978						13.64	15.9	9.74	15.52	13.84	88.5	105.1	123	105.2	96.9	106.9	92.2	104.2	85.3	94.8	97.6	1.27	9.66	2.42	13.37	7.63	11.7	5.46
FALSE	High	Master Protein	P10109	Adrenodoxin, mitochondrial OS=Homo sapiens (Human) OX=9606 GN=FDX1 PE=1 SV=1	0	14.878	9	2	33	2	184	19.4	5.83	25	2	0	1.207	1.16	1.276	0.944	1.13	0.178555	0.301044	0.147344	0.297595	0.137742	1.07	0.49	8.06	7.9	2.57	108.3	85.7	85.6	84.3	95.3	130.8	98.6	109.7	79.6	108.1	99.6	6.52	3.82	6.01	2.47	9.8	2.6	1.47
FALSE	High	Master Protein	P15289	Arylsulfatase A OS=Homo sapiens (Human) OX=9606 GN=ARSA PE=1 SV=3	0	30.401	3	1	22	1	507	53.6	6.07	528	1	0	1.206	0.731	1.072	1.383	1.001	0.329803	0.272235	0.448923	0.030377	0.607602	2.14	10.57	10.67	0.22	4.06	91.6	131.9	84.3	71.3	102.2	103.7	96.4	93.3	98.8	96.4	92.3	7.04	2.51	7.93	4.89	6.62	5.11	8.93
FALSE	High	Master Protein	Q9HB09	Bcl-2-like protein 12 OS=Homo sapiens (Human) OX=9606 GN=BCL2L12 PE=1 SV=1	0.002	3.49	6	2	10	2	334	36.8	9.22	0	2	0	1.206	1.216	0.759	0.776	0.879						0.05	12.97	28.34	6.28	5.89	129.6	111.8	115.5	65.8	88	156.3	135.9	87.6	51.1	77.3	99.2	12.5	6.79	16.7	30.99	8.82	12.45	19.04
FALSE	High	Master Protein	P33316	Deoxyuridine 5'-triphosphate nucleotidohydrolase, mitochondrial OS=Homo sapiens (Human) OX=9606 GN=DUT PE=1 SV=4	0	59.279	28	6	46	6	252	26.5	9.36	853	6	0	1.206	1.147	0.871	0.907	0.952	0.183836	0.294552	0.176113	0.16137	0.786872	5.58	4.83	0.73	7	12.66	108	95.7	97.5	86.1	100	125.3	109.7	86.8	81	101.4	100.1	11.77	1.81	3.88	3.77	8.27	10.24	4.88
FALSE	High	Master Protein	O75363	Breast carcinoma-amplified sequence 1 OS=Homo sapiens (Human) OX=9606 GN=BCAS1 PE=1 SV=2	0	26.456	4	1	4	1	584	61.7	5.1	67	1	0	1.205	1	1.319	0.937	0.933	0.339037	0.884835	0.464861	0.971803	0.559918	5.99	5.84	45.02	7.27	17.56	121.1	98.6	92.5	76.2	69.7	126.6	97.8	127.7	74.7	65	103.9	8.56	6.01	11.58	5.8	20.32	12.62	0.57
FALSE	High	Master Protein	P09668	Pro-cathepsin H OS=Homo sapiens (Human) OX=9606 GN=CTSH PE=1 SV=4	0	37.17	14	3	16	3	335	37.4	8.07	192	3	0	1.205	1.113	1.083	1.021	0.969	0.398291	0.19883	0.127185	0.433507	0.570455	3.98	1.41	1.03	3.07	9.75	125.5	98.2	89.5	82.2	83.2	145.4	111	99.3	87.7	78.9	101.5	2.41	4.59	3.57	11.04	13.58	10.67	4.92
FALSE	High	Master Protein	O15013	Rho guanine nucleotide exchange factor 10 OS=Homo sapiens (Human) OX=9606 GN=ARHGEF10 PE=1 SV=4	0	11.578	1	1	7	1	1369	151.5	5.68	52	1	0	1.205	1.259	1.164	1.258	1.419	0.215272	0.346522	0.440046	0.150918	0.129442	3	12.87	25.06	12.13	7.5	88.2	97	87.6	77.3	89.3	107.6	115.7	101.9	100.6	126.7	99.6	8.27	6.31	6.65	13.94	3.99	2.02	8.6
FALSE	High	Master Protein	Q71UM5	40S ribosomal protein S27-like OS=Homo sapiens (Human) OX=9606 GN=RPS27L PE=1 SV=3	0	35.381	29	2	20	1	84	9.5	9.45	272	2	0	1.205	1.12	0.915	1.027	1.003						0	0	0	0	0	79.6	91.1	111.5	105	103.7	95.9	102	102	107.8	104	100.3
FALSE	High	Master Protein	Q14449	Growth factor receptor-bound protein 14 OS=Homo sapiens (Human) OX=9606 GN=GRB14 PE=1 SV=2	0	5.295	2	1	1	1	540	61	8.29	0	1	0	1.202	0.756	0.579	1.153	0.629						0	0	0	0	0	97.7	74.7	111.2	53.4	52.8	117.4	56.5	64.4	61.6	33.2	123.1
FALSE	High	Master Protein	Q9H1I8	Activating signal cointegrator 1 complex subunit 2 OS=Homo sapiens (Human) OX=9606 GN=ASCC2 PE=1 SV=3	0	30.401	4	2	10	2	757	86.3	5.16	90	2	0	1.201	1.101	0.822	0.99	1.019	0.448721	0.876947	0.453757	0.78507	0.482732	17.11	4.48	8.71	7.15	1.73	95.5	95.5	124	104.5	109.8	114.8	105.1	101.9	109.7	126	100.8	8.53	10.69	10.1	3.71	8.2	7.54	3.55
FALSE	High	Master Protein	P26572	Alpha-1,3-mannosyl-glycoprotein 2-beta-N-acetylglucosaminyltransferase OS=Homo sapiens (Human) OX=9606 GN=MGAT1 PE=1 SV=2	0	38.177	8	3	32	3	445	50.8	9.16	526	3	0	1.201	1.258	1.086	1.104	1.219	0.231197	0.311601	0.312522	0.0853138	0.225914	6.61	14.89	1.61	2.55	1.14	106.9	96.4	92.6	85.2	89.7	118.7	121.2	104.6	93.1	109.4	100.8	7.15	1.98	7.61	0.66	6.87	4.73	8.39
FALSE	High	Master Protein	Q96GM8	Target of EGR1 protein 1 OS=Homo sapiens (Human) OX=9606 GN=TOE1 PE=1 SV=1	0	36.489	7	3	10	3	510	56.5	7.18	64	3	0	1.201	1.25	0.802	0.781	0.778	0.298758	0.442799	0.259226	0.215632	0.133468	4.37	24.54	12.24	15.64	4.59	109.7	102.8	110.7	83.2	94.7	134.1	128.5	87	65	73.2	101.2	6.02	8.24	10.52	8.55	24.13	11.18	10.56
FALSE	High	Master Protein	Q9NQ50	39S ribosomal protein L40, mitochondrial OS=Homo sapiens (Human) OX=9606 GN=MRPL40 PE=1 SV=1	0	37.292	17	2	17	2	206	24.5	9.63	264	2	0	1.201	1.155	1.039	0.732	0.861	0.157337	0.294552	0.333676	0.0684605	0.494517	2.22	0.21	2.91	7.7	0.85	103.8	92.8	90	110	95.1	123.2	104.6	95.3	81.9	82	100.1	3.29	2.91	2.48	1.54	8.69	2.77	2.39
FALSE	High	Master Protein	Q8N2H4	Protein SYS1 homolog OS=Homo sapiens (Human) OX=9606 GN=SYS1 PE=1 SV=1	0	15.2	14	1	1	1	156	17.6	7.72	54	1	0	1.201	1.007	0.892	1.007	0.971						0	0	0	0	0	82.3	100.5	106.2	97	108.3	98.8	101.3	94.8	97.6	105.2	96.3
FALSE	High	Master Protein	O15155	BET1 homolog OS=Homo sapiens (Human) OX=9606 GN=BET1 PE=1 SV=1	0	40.434	25	2	21	2	118	13.3	9.06	435	2	0	1.201	1.015	0.831	1.068	0.876	0.476545	0.771992	0.176306	0.0709661	0.168056	14.86	2.71	8.18	1.71	2.28	88.7	94	116.7	99.1	109.1	106.5	95.3	96.9	105.9	96.2	100.4	8.85	3.24	2.2	3.1	7.32	7.69	9.18
FALSE	High	Master Protein	P00352	Retinal dehydrogenase 1 OS=Homo sapiens (Human) OX=9606 GN=ALDH1A1 PE=1 SV=2	0	532.229	69	31	426	27	501	54.8	6.73	4144	31	4	1.2	1.193	1.211	1.06	1.071	0.183836	0.381271	0.0937789	0.322954	0.309565	0.48	1.43	2.06	2.06	5.02	80.8	85.5	101	99.8	98	97	100.4	125.5	106.9	106.2	100.4	5.2	6.11	4.01	0.98	11.04	1.3	2.8
FALSE	High	Master Protein	Q8N3C0	Activating signal cointegrator 1 complex subunit 3 OS=Homo sapiens (Human) OX=9606 GN=ASCC3 PE=1 SV=3	0	37.804	2	3	15	3	2202	251.3	7.09	97	3	0	1.2	0.972	0.986	0.936	0.922	0.287038	0.380427	0.444304	0.961226	0.194996	12.46	0.55	1.2	5.6	1.31	95.5	106.1	97.1	90.1	91.8	110	102.7	93.2	85.1	83.4	102.1	20.17	8.3	2.2	10.58	1.87	10.1	7.15
FALSE	High	Master Protein	Q9NX47	E3 ubiquitin-protein ligase MARCHF5 OS=Homo sapiens (Human) OX=9606 GN=MARCHF5 PE=1 SV=1	0.003	3.421	6	2	3	2	278	31.2	8.7	0	2	0	1.2	1.106	0.987	1.031	1.052						10.92	2.91	3.17	26.88	4.08	90.8	96.1	97.7	86	93.6	108.9	106.3	96.4	88.7	98.5	100.4	9.14	0.27	1.22	16.66	12.38	1.25	2.5
FALSE	High	Master Protein	Q9BTY2	Plasma alpha-L-fucosidase OS=Homo sapiens (Human) OX=9606 GN=FUCA2 PE=1 SV=2	0	23.384	7	3	22	3	467	54	6.25	163	3	0	1.199	1.191	1.251	0.992	0.966	0.171617	0.299646	0.174329	0.628618	0.630141	2.32	9.44	3.17	4.29	11.01	119	99.3	81.7	73.7	78.9	142.8	118.2	106.3	77.8	77.8	101.5	3.25	4.1	6.47	7.17	9.86	0.19	3.42
FALSE	High	Master Protein	Q8WYQ3	Coiled-coil-helix-coiled-coil-helix domain-containing protein 10, mitochondrial OS=Homo sapiens (Human) OX=9606 GN=CHCHD10 PE=1 SV=1	0	15.2	16	1	4	1	142	14.1	7.84	86	1	0	1.199	1.011	0.957	1.381	1.251						3.09	19.46	19.06	4.51	7.64	64.8	92.3	108.5	104	116.6	77.7	93.3	103.9	143.6	145.8	100	14.31	14.1	10.83	0.35	4.46	11.39	4.36
FALSE	High	Master Protein	Q8TBB5	Kelch domain-containing protein 4 OS=Homo sapiens (Human) OX=9606 GN=KLHDC4 PE=1 SV=1	0	25.214	8	3	8	3	520	57.9	5.72	79	3	0	1.199	1.072	0.785	0.813	0.746	0.178555	0.948838	0.247726	0.131266	0.0996761	0.82	2.14	19.74	12.08	1.07	102.5	105	103.6	85.9	111.4	122.9	114.3	89.4	64.6	85.5	99.4	29.49	17.65	6.19	18.2	17.56	32.22	30.96
FALSE	High	Master Protein	O43847	Nardilysin OS=Homo sapiens (Human) OX=9606 GN=NRDC PE=1 SV=3	0	87.472	6	8	47	8	1151	131.6	4.98	875	8	0	1.198	1.141	1.217	0.798	1.056	0.157337	0.239804	0.625415	0.200962	0.523761	4.44	2.84	5.81	19.63	12.4	125.1	110.2	67.6	72.3	80.2	154.4	128.1	83.3	56.3	92.6	100.1	6.5	4.29	20.95	4.55	9	5.14	1.68
FALSE	High	Master Protein	Q9UNH7	Sorting nexin-6 OS=Homo sapiens (Human) OX=9606 GN=SNX6 PE=1 SV=1	0	214.727	37	16	131	16	406	46.6	6.16	2781	16	0	1.198	1.039	1.122	1.068	1.173	0.178555	0.328289	0.260862	0.125703	0.123244	0.35	1.7	7.11	1.33	2.81	89.2	101.8	85.2	90.2	87.6	106.4	105.8	97.3	97.2	102.6	97.6	3.63	2.69	10.02	1.67	3.97	0.72	4.81
FALSE	High	Master Protein	Q8NFA0	Ubiquitin carboxyl-terminal hydrolase 32 OS=Homo sapiens (Human) OX=9606 GN=USP32 PE=1 SV=1	0	15.2	1	1	5	1	1604	181.5	6.44	107	1	0	1.198	1.07	0.618	1.103	0.969						0	0	0	0	0	119	102.8	154.1	84.6	92.5	142.6	109.9	95.3	93.3	89.7	110.4
FALSE	High	Master Protein	O43581	Synaptotagmin-7 OS=Homo sapiens (Human) OX=9606 GN=SYT7 PE=1 SV=3	0	24.075	9	2	3	2	403	45.5	9.22	23	2	0	1.197	1.102	1.143	1.165	1.19						0	0	0	0	0	77.4	97.5	94.3	97.9	98.6	92.6	107.5	107.8	114	117.4	100
FALSE	High	Master Protein	Q9UHP3	Ubiquitin carboxyl-terminal hydrolase 25 OS=Homo sapiens (Human) OX=9606 GN=USP25 PE=1 SV=4	0	48.879	4	4	22	3	1055	122.1	5.34	238	4	0	1.197	1.072	1.172	0.96	1.093	0.19418	0.380362	0.378815	0.251966	0.468073	2.72	4.68	6.32	3.85	16.7	108.2	103.5	84.4	85.2	88.8	129.5	110.9	101.2	80.1	88.9	99.9	9.87	0.53	11.95	6.79	8.1	5.52	4.45
FALSE	High	Master Protein	Q9P0J0	NADH dehydrogenase [ubiquinone] 1 alpha subcomplex subunit 13 OS=Homo sapiens (Human) OX=9606 GN=NDUFA13 PE=1 SV=3	0	30.158	15	3	25	3	144	16.7	8.43	169	3	0	1.196	1.19	1.077	1.066	0.955	0.215272	0.272235	0.68161	0.057789	0.289935	0.25	7.05	13.23	0.59	2.58	109.8	98.2	88.3	77.9	82.3	137.2	119.4	92.5	83.4	78.9	101.6	3.04	5.07	8.94	1.89	4.26	6.11	2.4
FALSE	High	Master Protein	Q13309	S-phase kinase-associated protein 2 OS=Homo sapiens (Human) OX=9606 GN=SKP2 PE=1 SV=2	0	19.66	6	2	7	2	424	47.7	7.11	39	2	0	1.196	0.887	0.833	0.996	0.881	0.15812	0.713108	0.1259	0.771926	0.262213	4.12	6.77	1.38	5.21	9.39	102	113.5	110	85.7	112.6	118.5	104.4	89.2	91.5	99.7	98.7	8.66	7.4	3.26	11.73	2.81	10.07	7.15
FALSE	High	Master Protein	Q9NRQ5	Single-pass membrane and coiled-coil domain-containing protein 4 OS=Homo sapiens (Human) OX=9606 GN=SMCO4 PE=1 SV=1	0.002	3.495	12	1	15	1	59	6.7	10.29	0	1	0	1.196	0.958	0.883	0.92	0.8	0.2256	0.362223	0.52714	0.313001	0.174255	4.83	0.28	9.33	1.17	0.62	103.5	98.3	103.5	95.3	118.3	128.9	94.4	91.4	95.6	89.1	99.4	2.94	4.61	9.44	7.79	5.01	6.66	1.24
FALSE	High	Master Protein	Q96SL8	Flt3-interacting zinc finger protein 1 OS=Homo sapiens (Human) OX=9606 GN=FIZ1 PE=1 SV=2	0	11.091	5	2	3	2	496	52	8.19	0	2	0	1.195	0.908	0.914	0.969	0.786						0	0	0	0	0	119	110.8	113.3	99.3	98.9	142.2	100.6	103.5	96.3	77.8	95.9
FALSE	High	Master Protein	P49069	Calcium signal-modulating cyclophilin ligand OS=Homo sapiens (Human) OX=9606 GN=CAMLG PE=1 SV=1	0	9.094	4	1	4	1	296	32.9	8.05	0	1	0	1.195	0.999	0.697	0.958	0.813	0.157337	0.824951	0.130688	0.161712	0.142589	2.37	1.94	7.15	2.62	4.21	80.7	68.4	109.6	76.8	99.8	100.7	70.9	77.9	71.4	78.9	103.2	3.79	3.65	8.36	3.18	8.16	4.59	3.66
FALSE	High	Master Protein	Q9Y5Q8	General transcription factor 3C polypeptide 5 OS=Homo sapiens (Human) OX=9606 GN=GTF3C5 PE=1 SV=2	0	84.645	14	6	36	6	519	59.5	6.9	1063	6	0	1.195	0.938	0.895	0.611	0.697	0.19418	0.592382	0.344632	0.224238	0.240534	3.56	10.43	0.16	9.34	17.85	111.6	134.9	118.5	132	133.5	133.3	136.1	118.6	124.2	85	99.1	23.9	33.2	28.53	33.94	36.74	29.34	39.87
FALSE	High	Master Protein	P04183	Thymidine kinase, cytosolic OS=Homo sapiens (Human) OX=9606 GN=TK1 PE=1 SV=2	0	38.725	25	4	13	4	234	25.5	8.51	93	4	0	1.194	1.046	0.916	0.926	0.975	0.230771	0.548794	0.195195	0.190967	0.828106	5.83	0.05	3.05	6.76	6.49	85	96.4	105	100.8	106.5	99.3	98.7	94.7	93.2	102.9	102.1	4.69	5.22	1.11	4.23	1.06	3.58	3.56
FALSE	Medium	Master Protein	Q6VVB1	E3 ubiquitin-protein ligase NHLRC1 OS=Homo sapiens (Human) OX=9606 GN=NHLRC1 PE=1 SV=2	0.013	2.235	3	1	1	1	395	42.3	7.34	0	1	0	1.194	1.186	0.82	1.328	1.368						0	0	0	0	0	85.5	92.9	126.5	82.5	86.7	102	110.1	103.7	109.5	118.7	99.9
FALSE	High	Master Protein	O00505	Importin subunit alpha-4 OS=Homo sapiens (Human) OX=9606 GN=KPNA3 PE=1 SV=2	0	110.547	19	9	76	6	521	57.8	4.94	1334	9	0	1.194	1.001	1.097	0.829	0.99	0.194581	0.763258	0.163809	0.236912	0.94373	1.45	3.46	4.09	1.61	1.89	98	107.8	83.2	92.5	87.9	117.8	111.4	92.7	76.7	89.9	97.8	4.65	3.06	3.86	5.12	2.69	0.66	4.58
FALSE	Low	Master Protein	O95905	Protein ecdysoneless homolog OS=Homo sapiens (Human) OX=9606 GN=ECD PE=1 SV=1	0.071	0.956	1	1	4	1	644	72.7	4.87	14	1	0	1.193	1.109	0.661	1.069	1.14	0.393884	0.444311	0.0933114	0.705972	0.378209	0.88	8.4	4.75	27.07	17.59	100	99.3	142.6	77.6	91.2	116.9	110	94.3	83	114.2	100.4	8.9	5.56	0.79	16.85	13.85	2.32	6.07
FALSE	Medium	Master Protein	Q9NXH8	Torsin-4A OS=Homo sapiens (Human) OX=9606 GN=TOR4A PE=1 SV=2	0.032	1.473	3	1	1	1	423	46.9	9.94	0	1	0	1.193	1.036	0.909	0.832	0.897						0	0	0	0	0	92.5	106.4	95.3	99.1	102.6	110.3	110.2	86.7	82.4	92.1	99.9
FALSE	High	Master Protein	Q7Z4Q2	HEAT repeat-containing protein 3 OS=Homo sapiens (Human) OX=9606 GN=HEATR3 PE=1 SV=2	0	15.2	4	1	3	1	680	74.5	5.11	121	1	0	1.193	1.194	1.033	0.838	0.801						17.13	5.9	23.99	34.17	12.16	97.5	101.7	85.8	86.7	84	116.3	121.4	88.6	72.6	67.3	95.2	7.81	4.76	24.38	2.85	8.21	8.48	10.37
FALSE	High	Master Protein	O95478	Ribosome biogenesis protein NSA2 homolog OS=Homo sapiens (Human) OX=9606 GN=NSA2 PE=1 SV=1	0	5.224	3	1	1	1	260	30	10.27	28	1	0	1.192	1.004	1.128	1.122	1.049						0	0	0	0	0	103.1	101.9	93.8	80.9	78.9	122.9	102.3	105.8	90.9	82.8	98.6
FALSE	High	Master Protein	Q86Y37	CDK2-associated and cullin domain-containing protein 1 OS=Homo sapiens (Human) OX=9606 GN=CACUL1 PE=1 SV=1	0.001	4.501	3	1	1	1	369	41	5.19	0	1	0	1.192	1.161	1.02	1.086	1.171						0	0	0	0	0	75.4	85.8	99.2	97.5	96.9	89.9	99.6	101.2	105.9	113.5	98.3
FALSE	High	Master Protein	P51398	28S ribosomal protein S29, mitochondrial OS=Homo sapiens (Human) OX=9606 GN=DAP3 PE=1 SV=1	0	33.76	10	3	14	3	398	45.5	8.88	29	3	0	1.19	1.165	0.815	0.959	0.873						8.08	16.59	1.08	33	12.07	118.7	105	112.8	78.8	93.8	141.2	122.2	91.9	75.6	82	99.6	6.83	6.22	3.77	10.88	4.65	0.87	9.55
FALSE	High	Master Protein	Q9BT40	Inositol polyphosphate 5-phosphatase K OS=Homo sapiens (Human) OX=9606 GN=INPP5K PE=1 SV=3	0	6.907	2	1	13	1	448	51.1	6.54	82	1	0	1.19	1.079	1.068	1.026	0.983						2.08	10.46	18.9	7.11	4.27	88.5	94.8	94	96.2	99.3	105.4	102.3	100.3	98.7	97.6	100.7	11.33	10.59	1.27	0.46	3.64	9.35	0.65
FALSE	High	Master Protein	P05783	Keratin, type I cytoskeletal 18 OS=Homo sapiens (Human) OX=9606 GN=KRT18 PE=1 SV=2	0	1097.77	87	48	1582	44	430	48	5.45	26301	48	5	1.19	1.181	0.919	0.847	1.004	0.157337	0.294552	0.223241	0.0724899	0.70474	0.04	1.75	3.35	4.21	1.21	105.6	87.6	97.7	107.4	108.3	124.1	96.8	89.7	93.1	107.1	100.1	2.17	4.04	3.03	1.71	4.36	3.73	5.89
FALSE	High	Master Protein	O95602	DNA-directed RNA polymerase I subunit RPA1 OS=Homo sapiens (Human) OX=9606 GN=POLR1A PE=1 SV=2	0	62.825	5	5	19	5	1720	194.7	7.03	286	5	0	1.189	1.055	0.978	0.831	0.945	0.179479	0.586428	0.758737	0.0992773	0.306656	5.39	4.83	8.95	4.08	6.34	89.6	104.5	98.2	85.1	97.5	102.7	109.9	99.3	76.4	96.1	98.2	8.3	5.51	2.85	8.21	10.93	6.97	3.61
FALSE	High	Master Protein	P50579	Methionine aminopeptidase 2 OS=Homo sapiens (Human) OX=9606 GN=METAP2 PE=1 SV=1	0	123.936	26	10	45	10	478	52.9	5.82	745	10	0	1.189	1.343	1.016	0.932	1.024	0.194043	0.205103	0.798615	0.682937	0.639547	5.46	1.76	11.94	2.9	7.08	105.6	96.3	102.8	85.3	87	128.5	125.4	104.4	82.3	86.1	99.6	4.5	2.73	4.91	3.18	5.99	6.2	3.05
FALSE	High	Master Protein	Q9P1Q0	Vacuolar protein sorting-associated protein 54 OS=Homo sapiens (Human) OX=9606 GN=VPS54 PE=1 SV=2	0	15.2	2	1	4	1	977	110.5	6.55	83	1	0	1.188	0.862	1.097	0.986	0.954						2.77	24.16	27.22	1.52	20.13	87.6	108.1	101.3	97.8	99.4	104.1	93.2	111.1	96.4	94.8	99.2	9.13	19.82	19.92	20.08	14.96	6.5	3
FALSE	High	Master Protein	P09848	Lactase-phlorizin hydrolase OS=Homo sapiens (Human) OX=9606 GN=LCT PE=1 SV=3	0	7.393	1	2	5	2	1927	218.5	6.34	0	2	0	1.188	1.762	1.003	1.751	1.258						13.42	10.29	12.23	12.35	15.59	111.5	78.2	122.2	73.4	92	132.4	137.8	122.5	128.5	115.7	101.6	9.1	7.49	8.18	19.38	14.53	3.67	2.31
FALSE	High	Master Protein	Q01581	Hydroxymethylglutaryl-CoA synthase, cytoplasmic OS=Homo sapiens (Human) OX=9606 GN=HMGCS1 PE=1 SV=2	0	224.197	47	16	96	15	520	57.3	5.41	1249	16	0	1.187	1.057	1.091	1.01	1.016	0.157337	0.29758	0.413926	0.712272	0.503919	2.11	2.11	2.31	2.49	3.46	98.6	104.5	91.3	95	93.4	116.9	111.1	95.2	96.3	94.9	99.7	4.6	1.28	5.2	1.86	4.04	2.69	1.61
FALSE	High	Master Protein	Q9NRW1	Ras-related protein Rab-6B OS=Homo sapiens (Human) OX=9606 GN=RAB6B PE=1 SV=1	0	138.757	57	10	104	2	208	23.4	5.53	730	10	0	1.187	1.201	1.175	1.691	1.711	0.209321	0.174321	0.112506	0.07881	0.1083	2.11	0.5	0.41	15.96	4.83	71.9	70.5	86.9	85.3	93.5	85.1	84.7	101.8	144.2	159.6	100.2	8.59	4.89	2.54	1.82	0.27	5.98	4.25
FALSE	High	Master Protein	P60903	Protein S100-A10 OS=Homo sapiens (Human) OX=9606 GN=S100A10 PE=1 SV=2	0	176.466	54	6	86	6	97	11.2	7.37	668	6	0	1.187	1.214	1.29	1.455	1.477	0.178555	0.19883	0.13143	0.0553757	0.103994	3.88	2.68	7.01	3.17	4.07	70.4	85.6	89	89.5	93.3	83.8	106	109.2	132.4	139.6	99.7	0.71	2.63	11.96	2.93	5.53	3.21	3.2
FALSE	High	Master Protein	Q9Y6Q5	AP-1 complex subunit mu-2 OS=Homo sapiens (Human) OX=9606 GN=AP1M2 PE=1 SV=4	0	85.249	31	10	64	7	423	48.1	8.22	544	10	0	1.186	1.08	1.031	1.001	1.027	0.217684	0.289061	0.707048	0.599784	0.27856	3.79	2.26	0.46	0.71	2.48	90.2	93.4	99.4	101.3	103.2	105.9	101.3	101.7	99.9	107.7	100	4.1	3.48	2.71	1.38	2.5	2.18	0.9
FALSE	High	Master Protein	Q3B726	DNA-directed RNA polymerase I subunit RPA43 OS=Homo sapiens (Human) OX=9606 GN=TWISTNB PE=1 SV=1	0	23.956	8	2	13	2	338	37.4	6.98	75	2	0	1.186	1.144	0.841	1.173	1.126	0.233172	0.207574	0.27545	0.277343	0.144953	7.57	2.53	11.66	9.52	2.5	84.2	90.3	113.2	88	96.2	92.1	103.4	95.2	103.3	112.3	100.2	10.64	1.7	7.13	1.86	8.63	9.68	4.22
FALSE	High	Master Protein	Q86XL3	Ankyrin repeat and LEM domain-containing protein 2 OS=Homo sapiens (Human) OX=9606 GN=ANKLE2 PE=1 SV=4	0	7.796	2	2	3	2	938	104.1	7.09	0	2	0	1.185	1.083	0.951	0.879	0.938						0.96	10.83	0.38	7.63	7.25	120.2	97.3	100.9	86.4	91.6	142.4	105.4	96	75.9	85.9	98.1	2.35	13.16	7.89	9.83	0.72	1.43	2.87
FALSE	High	Master Protein	P61289	Proteasome activator complex subunit 3 OS=Homo sapiens (Human) OX=9606 GN=PSME3 PE=1 SV=1	0	98.733	32	6	56	6	254	29.5	5.95	1049	6	0	1.185	1.157	0.869	0.827	0.985	0.170669	0.294552	0.111851	0.0776333	0.68933	2.85	2.37	2.75	2.63	12.49	105.2	98.5	100.9	90.3	104.5	121.1	114	87.6	74.7	97.8	98.6	3.74	1.47	3.93	2.84	8.18	2.01	3.58
FALSE	High	Master Protein	P02042	Hemoglobin subunit delta OS=Homo sapiens (Human) OX=9606 GN=HBD PE=1 SV=2	0	6.196	6	1	8	1	147	16	8.05	44	1	0	1.184	0.897	0.561	0.938	1.059						0	0	0	0	0	72.2	82.4	124.3	120.1	144.7	85.5	73.9	69.7	112.6	153.3	98.7
FALSE	High	Master Protein	P02656	Apolipoprotein C-III OS=Homo sapiens (Human) OX=9606 GN=APOC3 PE=1 SV=1	0	15.2	16	1	6	1	99	10.8	5.41	271	1	0	1.184	1.022	0.96	1.035	1.077	0.511304	0.786404	0.790263	0.529456	0.300312	2.02	1.17	4.34	5.15	6.99	108	116.1	102.4	73.6	96.3	117.2	116.8	103.2	78.8	104.1	102.2	11.25	3.13	8.71	13.43	3.45	5.35	12.47
FALSE	Medium	Master Protein	Q5TG53	Putative uncharacterized protein SERTAD4-AS1 OS=Homo sapiens (Human) OX=9606 GN=SERTAD4-AS1 PE=5 SV=2	0.018	2.05	12	1	1	1	156	16.2	10.58	0	1	0	1.184	1.064	0.747	0.746	0.916						0	0	0	0	0	65.6	83.5	115.4	106.5	128.6	77.7	88.8	86.3	79.4	117.8	102
FALSE	High	Master Protein	Q5T5X7	BEN domain-containing protein 3 OS=Homo sapiens (Human) OX=9606 GN=BEND3 PE=1 SV=1	0	20.178	4	2	5	2	828	94.4	5.43	61	2	0	1.184	0.809	1.281	0.812	0.779						0	0	0	0	0	109.5	113	67.9	84.8	84.4	129.6	91.4	87	68.9	65.8	98.1
FALSE	High	Master Protein	Q9NUV7	Serine palmitoyltransferase 3 OS=Homo sapiens (Human) OX=9606 GN=SPTLC3 PE=1 SV=3	0	19.957	6	2	10	2	552	62	8.78	146	2	0	1.184	1.051	1.132	0.928	0.9	0.157337	0.556401	0.60166	0.170453	0.438933	0.22	7.76	3.22	0.17	16.56	97	102.8	93.6	91.5	101.4	115	108	105.3	84.9	91.5	98.6	7.85	3.05	6.67	12.99	1.74	8.4	4.62
FALSE	High	Master Protein	Q8TAC2	Josephin-2 OS=Homo sapiens (Human) OX=9606 GN=JOSD2 PE=1 SV=1	0.001	4.438	6	1	4	1	188	20.7	7.42	38	1	0	1.183	1.206	0.941	1.152	1.193						0.89	15.38	3.44	3.94	14.61	103.6	91	90.7	73.6	84.3	122.6	109.8	85.4	84.8	100.6	106.5	6.17	9.46	5.26	8.85	12.07	7.01	5.17
FALSE	High	Master Protein	P24468	COUP transcription factor 2 OS=Homo sapiens (Human) OX=9606 GN=NR2F2 PE=1 SV=1	0	10.123	4	2	4	2	414	45.5	8.28	0	2	0	1.182	1.137	0.948	0.658	0.592	0.230195	0.316096	0.793714	0.0699173	0.143641	8.96	5.15	25.61	2.47	0.38	109.5	113.2	90.2	104.5	97.2	134.2	125.7	85.4	60.9	59.6	99.5	3.49	3.44	13.4	9.37	3.72	8.55	3.3
FALSE	High	Master Protein	P18858	DNA ligase 1 OS=Homo sapiens (Human) OX=9606 GN=LIG1 PE=1 SV=1	0	44.529	6	5	18	4	919	101.7	5.62	0	5	0	1.181	0.932	0.987	0.948	0.96						8.46	3.04	5.46	2.51	7.73	99	105.3	102.4	98.7	103.7	117	98.2	101.1	93.5	99.5	102.2	7.47	10.68	0.86	4.23	10.45	0.58	7.8
FALSE	High	Master Protein	P54652	Heat shock-related 70 kDa protein 2 OS=Homo sapiens (Human) OX=9606 GN=HSPA2 PE=1 SV=1	0	376.032	43	27	466	7	639	70	5.74	6910	27	2	1.181	1.32	1.148	1.408	1.641	0.157337	0.223527	0.267882	0.0726503	0.0888786	1.79	3.23	12.54	9.25	1.01	81	78.7	87.7	84.8	91.2	94.5	101.7	100.6	121.6	148.6	100.8	2.85	4.11	5.19	3.72	6.19	3.79	9.39
FALSE	High	Master Protein	Q16718	NADH dehydrogenase [ubiquinone] 1 alpha subcomplex subunit 5 OS=Homo sapiens (Human) OX=9606 GN=NDUFA5 PE=1 SV=3	0	63.599	53	4	29	4	116	13.5	5.99	695	4	0	1.181	1.302	1.114	1.102	1.072	0.226051	0.221574	0.366089	0.057789	0.435454	0.38	4.72	1.27	0.22	12.18	99.2	95.6	86.9	77.7	90.3	121.3	123.8	96	85.5	96.8	100.2	5.87	6.93	5.75	9.36	3.46	3.06	2.49
FALSE	High	Master Protein	Q9NV72	Zinc finger protein 701 OS=Homo sapiens (Human) OX=9606 GN=ZNF701 PE=1 SV=3	0	13.54	10	3	13	1	531	60.9	9.28	0	3	0	1.181	0.938	1.012	0.993	1.068						0	0	0	0	0	87.3	97.1	93.4	103.2	104.4	103.1	91.1	94.6	102.5	111.5	97.5
FALSE	High	Master Protein	P0C7T8	Transmembrane protein 253 OS=Homo sapiens (Human) OX=9606 GN=TMEM253 PE=4 SV=1	0	5.266	4	1	6	1	217	23.5	7.21	24	1	0	1.181	1.237	2.01	1.648	1.294						10.22	11.3	37.12	3.8	25.37	92.2	100.1	74.2	66.2	71.6	108.9	123.9	149.1	109.1	92.6	100	4.44	4.9	17.96	7.36	32.88	5.3	15.61
FALSE	High	Master Protein	Q5F1R6	DnaJ homolog subfamily C member 21 OS=Homo sapiens (Human) OX=9606 GN=DNAJC21 PE=1 SV=2	0	38.067	14	4	9	4	531	62	5.47	92	4	0	1.18	1.105	0.936	0.858	0.912	0.181792	0.516059	0.584877	0.492297	0.60506	2.89	14.65	13.51	19.61	26.07	107.6	106	93.3	85.6	98.9	120.8	114.3	95.9	82.3	90.1	101	10.76	7.15	12.05	10.15	12.81	10.93	4.77
FALSE	High	Master Protein	O75306	NADH dehydrogenase [ubiquinone] iron-sulfur protein 2, mitochondrial OS=Homo sapiens (Human) OX=9606 GN=NDUFS2 PE=1 SV=2	0	54.713	12	4	52	4	463	52.5	7.55	718	4	0	1.18	1.182	0.964	1.016	1.057	0.170669	0.19883	0.795346	0.59045	0.287807	4.38	1.71	2.29	4.75	3.57	108	100.8	94.9	82.9	85.9	128.9	120.2	91.5	81.4	92.2	99.2	1.05	3.1	5.33	4.94	4.38	2.85	3.02
FALSE	High	Master Protein	Q8WVM7	Cohesin subunit SA-1 OS=Homo sapiens (Human) OX=9606 GN=STAG1 PE=1 SV=3	0	63.734	9	9	30	4	1258	144.3	5.59	76	9	0	1.18	0.979	1.053	0.822	1.242						18.75	1.72	17.88	18.88	12.21	103.5	112.6	89.8	89.1	82.5	122.2	110.2	94.5	73.2	102.5	97.7	11.6	9.47	10.46	11.09	11.87	6.21	11.11
FALSE	High	Master Protein	Q6DT37	Serine/threonine-protein kinase MRCK gamma OS=Homo sapiens (Human) OX=9606 GN=CDC42BPG PE=1 SV=2	0	19.727	2	2	3	1	1551	172.4	6.28	0	2	0	1.18	1.055	1.885	0.717	0.916						0	0	0	0	0	92	110.6	61.4	99.8	73.1	108.6	116.7	115.6	71.5	66.9	104.4
FALSE	High	Master Protein	Q75LS8	Putative FK506-binding protein 9-like protein OS=Homo sapiens (Human) OX=9606 GN=FKBP9P1 PE=5 SV=1	0	7.88	8	1	6	1	142	15.6	4.37	59	1	0	1.18	1.096	1.15	1.019	1.057	0.2256	0.398157	0.15152	0.280648	0.851022	5.2	1.9	2.91	1.76	0.68	110.1	111.3	84.1	82.4	92	129.9	118	96.7	83.9	95.1	99.2	9.08	9.31	1.56	10.56	5.68	14.31	6.45
FALSE	High	Master Protein	Q99523	Sortilin OS=Homo sapiens (Human) OX=9606 GN=SORT1 PE=1 SV=3	0	7.577	1	1	6	1	831	92	5.74	45	1	0	1.179	0.707	1.254	0.679	0.85	0.528833	0.214403	0.671082	0.251033	0.299797	9.13	8.08	33.62	41.25	13.18	148.2	168.3	64.3	55.1	75.8	173.5	119	74.4	37.4	70.7	99.3	11.91	3.19	29.97	24.51	5.94	3.54	3.57
FALSE	High	Master Protein	Q9UJX6	Anaphase-promoting complex subunit 2 OS=Homo sapiens (Human) OX=9606 GN=ANAPC2 PE=1 SV=1	0.001	4.475	4	2	2	2	822	93.8	5.22	0	2	0	1.179	1.157	0.856	0.87	1.144						9.48	12.1	17.71	10.24	17.18	98	85.5	92.5	83	78.4	115.6	99	79.1	72.2	89.7	105.3	15.29	26.17	11.28	5.98	13.45	6.31	14.9
FALSE	High	Master Protein	Q9NPH2	Inositol-3-phosphate synthase 1 OS=Homo sapiens (Human) OX=9606 GN=ISYNA1 PE=1 SV=1	0	79.783	20	8	46	8	558	61	5.76	451	8	0	1.179	1.169	1.112	1.062	1.308	0.2256	0.19883	0.199209	0.236727	0.107254	2.54	0.61	5.09	6.19	0.37	88.7	85.8	86.7	100.5	104.3	105.1	100.4	99.7	106.8	136.5	100.9	5.32	4.25	3.58	0.59	10.48	0.94	2.54
FALSE	High	Master Protein	Q12802	A-kinase anchor protein 13 OS=Homo sapiens (Human) OX=9606 GN=AKAP13 PE=1 SV=2	0	44.313	3	6	19	6	2813	307.4	5.24	361	6	0	1.179	0.836	1.222	0.937	1.098	0.230771	0.401634	0.570832	0.73657	0.330265	3.85	1.07	32.28	16.44	0.67	92	115.5	77.1	81.6	84.6	100	98	94.2	76.9	88.2	97.6	8.32	2.7	16.42	7.82	12.26	11.52	9.81
FALSE	High	Master Protein	O00151	PDZ and LIM domain protein 1 OS=Homo sapiens (Human) OX=9606 GN=PDLIM1 PE=1 SV=4	0	288.62	74	20	109	20	329	36	7.02	1316	20	0	1.179	1.092	1.122	0.98	1.122	0.157337	0.28279	0.239074	0.80372	0.242147	1.44	4.25	9.25	3.47	5.23	105.7	96.1	91.3	92.7	88.5	126.9	104.9	102.4	93.2	102.8	100	3.97	0.82	5.65	3.35	5.25	3.26	3.97
FALSE	High	Master Protein	P08195	4F2 cell-surface antigen heavy chain OS=Homo sapiens (Human) OX=9606 GN=SLC3A2 PE=1 SV=3	0	426.136	38	23	298	23	630	68	5.01	3748	23	0	1.178	1.083	0.708	1.241	1.143	0.157337	0.353936	0.172135	0.0484742	0.297213	2.29	3.22	3.69	0.77	9.14	80.3	83.5	138.8	93.3	107.9	94.9	90.9	98.3	115.8	123.4	100.4	2.16	0.44	8.04	1.74	11.63	1.87	5.49
FALSE	High	Master Protein	Q99956	Dual specificity protein phosphatase 9 OS=Homo sapiens (Human) OX=9606 GN=DUSP9 PE=1 SV=1	0	4.845	4	1	1	1	384	41.8	6.11	0	1	0	1.178	1.09	1.046	1.058	0.951						0	0	0	0	0	96.5	100.6	105.9	100.1	104.5	113.7	109.7	110.8	106	99.5	95.9
FALSE	High	Master Protein	Q7Z6E9	E3 ubiquitin-protein ligase RBBP6 OS=Homo sapiens (Human) OX=9606 GN=RBBP6 PE=1 SV=1	0	8.304	1	2	7	2	1792	201.4	9.64	0	2	0	1.178	0.974	0.938	0.782	0.964						0	0	0	0	0	108.1	90.5	123.5	125.8	117.3	127.3	88.2	115.9	98.4	113	98.7
FALSE	High	Master Protein	O60220	Mitochondrial import inner membrane translocase subunit Tim8 A OS=Homo sapiens (Human) OX=9606 GN=TIMM8A PE=1 SV=1	0	10.35	30	1	1	1	97	11	5.16	0	1	0	1.177	0.959	0.7	1.202	0.9						0	0	0	0	0	99.4	97.2	133.9	86.7	111.5	117	93.3	93.8	104.1	100.3	102.4
FALSE	High	Master Protein	P54277	PMS1 protein homolog 1 OS=Homo sapiens (Human) OX=9606 GN=PMS1 PE=1 SV=1	0	8.964	3	2	2	2	932	105.8	6.67	0	2	0	1.177	0.95	0.844	1.057	0.924						10.55	4.57	35.02	4.6	2.99	102.3	104	120.1	91.8	108.2	120.5	98.8	101.4	97	100	98.9	12.64	0.12	17.1	8.6	22.12	2.62	4.47
FALSE	High	Master Protein	Q9H063	Repressor of RNA polymerase III transcription MAF1 homolog OS=Homo sapiens (Human) OX=9606 GN=MAF1 PE=1 SV=2	0	22.006	17	2	6	2	256	28.8	4.55	298	2	0	1.177	1.134	1.094	0.822	0.78	0.715511	0.398157	0.968713	0.181999	0.327047	6.67	0.89	8.67	16.38	16.6	96.8	102.3	75.9	100.1	102	113.9	116.6	83.6	85.1	80.9	101.7	1.05	3.68	21.07	4.89	7.94	17.14	8.79
FALSE	High	Master Protein	P35900	Keratin, type I cytoskeletal 20 OS=Homo sapiens (Human) OX=9606 GN=KRT20 PE=1 SV=1	0	195.287	44	21	158	18	424	48.5	5.69	591	21	2	1.176	1.498	1.685	2.287	2.668	0.157337	0.2064	0.111851	0.0239796	0.107695	0.28	7.99	3.66	0.59	9.85	64.3	64.5	78.2	77	71.8	75.4	96.6	133.2	176.1	198	99.6	6.14	5.27	5.45	3.96	7.47	5.55	3.69
FALSE	High	Master Protein	Q9NZB8	Molybdenum cofactor biosynthesis protein 1 OS=Homo sapiens (Human) OX=9606 GN=MOCS1 PE=1 SV=3	0	5.567	3	2	3	2	636	70.1	9.26	0	2	0	1.175	1.094	0.83	0.621	0.719						4.83	4.08	7.65	9.71	18	192.5	109	88.4	61.1	70.6	226.2	119.1	73.3	38	50.8	102.8	5.97	0.01	5.48	4.03	3.21	1.36	3.88
FALSE	High	Master Protein	Q92610	Zinc finger protein 592 OS=Homo sapiens (Human) OX=9606 GN=ZNF592 PE=1 SV=2	0	15.2	1	1	4	1	1267	137.4	7.84	18	1	0	1.175	0.97	0.963	0.943	0.964						0	0	0	0	0	107.4	100.9	104.2	93.5	79.4	126.2	97.9	100.4	88.2	76.5	99.9
FALSE	High	Master Protein	P49643	DNA primase large subunit OS=Homo sapiens (Human) OX=9606 GN=PRIM2 PE=1 SV=2	0	9.959	2	1	2	1	509	58.8	7.91	0	1	0	1.175	1.001	0.859	0.825	0.913						0	0	0	0	0	88.8	101.9	95.1	83.4	95.7	104.3	102	81.6	68.8	87.4	98.6
FALSE	Medium	Master Protein	Q8N6C5	Immunoglobulin superfamily member 1 OS=Homo sapiens (Human) OX=9606 GN=IGSF1 PE=1 SV=3	0.011	2.274	1	1	4	1	1336	148.8	5.9	0	1	0	1.175	1.175	0.622	1.298	1.121						0	0	0	0	0	49.3	89.9	168.4	85.8	126.7	58	105.6	104.8	111.3	142.1	101.1
FALSE	High	Master Protein	Q9Y256	CAAX prenyl protease 2 OS=Homo sapiens (Human) OX=9606 GN=RCE1 PE=1 SV=1	0	12.625	6	2	21	2	329	35.8	7.97	555	2	0	1.175	1.172	0.833	1.099	1.026						15.7	12.42	0.96	21.13	32.24	72.5	76.7	109.8	80.4	91.6	85.2	89.9	91.5	88.3	94	100.5	33.29	3.89	6.69	4.18	12.06	18.87	15.66
FALSE	High	Master Protein	P08779	Keratin, type I cytoskeletal 16 OS=Homo sapiens (Human) OX=9606 GN=KRT16 PE=1 SV=4	0	140.715	20	13	190	3	473	51.2	5.05	998	13	0	1.174	1.197	1.187	1.164	1.198						3.03	30.08	13.76	1.43	10.31	69.4	88.7	96.7	103.7	101.2	81.5	106.2	114.8	120.8	121.2	96.1	8.23	15.76	14.25	0.75	12.58	5.35	12.63
FALSE	High	Master Protein	Q9H3F6	BTB/POZ domain-containing adapter for CUL3-mediated RhoA degradation protein 3 OS=Homo sapiens (Human) OX=9606 GN=KCTD10 PE=1 SV=1	0.006	2.817	3	1	1	1	313	35.4	6.34	0	1	0	1.174	0.72	1.032	0.973	0.75						0	0	0	0	0	75.3	140	87.2	73.6	113.5	88.3	100.7	90.1	71.6	85.1	100.3
FALSE	High	Master Protein	Q8WUH1	Protein Churchill OS=Homo sapiens (Human) OX=9606 GN=CHURC1 PE=1 SV=2	0	29.453	15	2	24	2	139	16.1	5.54	407	2	0	1.173	1.006	0.872	0.898	0.952	0.206304	0.681687	0.144099	0.39284	0.806563	6.79	1.97	2.54	6.11	5.72	96.6	97.6	100.5	77.7	98.5	114.4	99.6	88.8	72.8	94.5	102.4	4.53	2.85	6.2	2.89	1.32	4.48	6.7
FALSE	High	Master Protein	Q9Y223	Bifunctional UDP-N-acetylglucosamine 2-epimerase/N-acetylmannosamine kinase OS=Homo sapiens (Human) OX=9606 GN=GNE PE=1 SV=1	0	28.813	5	3	4	3	722	79.2	6.8	52	3	0	1.173	0.892	0.735	1.043	0.93						7.22	1.71	16.09	0.46	0.12	110.4	105.1	121.7	86.3	114.8	129.5	93.7	89.4	90	106.8	105.7	3.68	2.98	9.11	14.54	8.79	3.2	4.61
FALSE	High	Master Protein	O43678	NADH dehydrogenase [ubiquinone] 1 alpha subcomplex subunit 2 OS=Homo sapiens (Human) OX=9606 GN=NDUFA2 PE=1 SV=3	0	15.2	21	1	5	1	99	10.9	9.57	76	1	0	1.173	1.122	0.936	1.017	1.048	0.235948	0.19883	0.507725	0.149861	0.344436	7.91	0.96	4.88	0.79	3.36	95.1	89.4	99.7	94.7	96.2	111.2	98.3	93	97.6	105.4	100.9	4.59	3.57	0.86	3.81	5.55	3.48	4.37
FALSE	High	Master Protein	Q9H2Y7	Zinc finger protein 106 OS=Homo sapiens (Human) OX=9606 GN=ZNF106 PE=1 SV=1	0	7.693	0	1	6	1	1883	208.8	7.15	41	1	0	1.173	1.034	0.738	1.007	0.925						0	0	0	0	0	122.7	93	108.8	69.3	85.6	143.9	96.1	80.3	69.8	79.2	97.5
FALSE	High	Master Protein	Q9UPM8	AP-4 complex subunit epsilon-1 OS=Homo sapiens (Human) OX=9606 GN=AP4E1 PE=1 SV=2	0	15.2	1	1	9	1	1137	127.2	5.99	99	1	0	1.172	0.895	0.841	0.968	0.949	0.317767	0.521104	0.162141	0.848428	0.302002	1.96	16.83	4.79	14.84	4.77	91	96.3	110.4	85.8	104.1	105.5	86.2	92.9	86.5	98.7	95.4	10.67	6.01	2.15	2.62	6.5	5.27	5.67
FALSE	High	Master Protein	Q9UKL6	Phosphatidylcholine transfer protein OS=Homo sapiens (Human) OX=9606 GN=PCTP PE=1 SV=1	0.001	4.294	4	2	12	2	214	24.8	5.78	32	2	0	1.171	1.097	1.014	1.077	0.999	0.245302	0.266894	0.734897	0.162186	0.959518	7.21	1.2	10.54	3.68	6.39	92.3	94.6	108.1	93.9	96.9	102.5	102.4	111.7	102.7	96.3	100.1	6.59	2	6.76	1.71	3.06	5.68	2.95
FALSE	High	Master Protein	O75874	Isocitrate dehydrogenase [NADP] cytoplasmic OS=Homo sapiens (Human) OX=9606 GN=IDH1 PE=1 SV=2	0	804.045	83	37	827	35	414	46.6	7.01	12710	37	2	1.171	1.232	1.375	1.436	1.293	0.178555	0.19883	0.0933114	0.0528086	0.1171	2.02	0.25	2.91	0.52	1.99	82.9	93.3	91.4	86.4	86.8	97.1	114.9	120.6	122.7	111.1	99.8	2.31	2.45	4.16	1.5	3.09	1.35	3.59
FALSE	Medium	Master Protein	O60427	Acyl-CoA (8-3)-desaturase OS=Homo sapiens (Human) OX=9606 GN=FADS1 PE=1 SV=3	0.011	2.29	2	1	12	1	444	51.9	8.87	26	1	0	1.171	0.988	0.839	0.731	0.696	0.188055	0.971315	0.440194	0.189378	0.134311	0.76	10.82	9.44	20.49	3.86	117.8	116.3	82.9	85.1	111.4	135.7	114.9	71.7	62.2	81.3	101	3.19	5.73	8.16	14.24	4.65	1.38	4.34
FALSE	High	Master Protein	Q13526	Peptidyl-prolyl cis-trans isomerase NIMA-interacting 1 OS=Homo sapiens (Human) OX=9606 GN=PIN1 PE=1 SV=1	0	41.501	36	4	15	4	163	18.2	8.82	203	4	0	1.171	1.095	1.158	0.99	1.003	0.201816	0.273038	0.173756	0.80372	0.981974	2.8	0.17	5.18	9.54	11.64	102.5	108.7	82.3	79.7	88.7	122	117.2	96.2	76.7	89.5	99	2.5	1.35	4.71	6.41	1.81	3.85	2.73
FALSE	High	Master Protein	Q13823	Nucleolar GTP-binding protein 2 OS=Homo sapiens (Human) OX=9606 GN=GNL2 PE=1 SV=1	0	29.162	5	3	15	3	731	83.6	9.25	135	3	0	1.171	1.313	0.828	0.931	1.026	0.206041	0.294552	0.24326	0.698487	0.98583	1.74	3.31	8.22	13.58	0.03	120.8	91.2	117.9	87.7	91.8	135	113.1	94.6	82.3	89.4	102.4	5	6.75	6.53	6.96	4.74	7.33	5.04
FALSE	High	Master Protein	Q8IVL1	Neuron navigator 2 OS=Homo sapiens (Human) OX=9606 GN=NAV2 PE=1 SV=3	0	9.144	0	1	1	1	2488	268	9.03	24	1	0	1.17	0.885	0.67	0.747	0.886						0	0	0	0	0	157.5	116.1	70.7	81.5	74.9	184.4	102.8	47.3	60.9	66.4	102
FALSE	High	Master Protein	O95084	Serine protease 23 OS=Homo sapiens (Human) OX=9606 GN=PRSS23 PE=1 SV=1	0	12.772	5	1	5	1	383	43	9.42	27	1	0	1.17	0.895	0.836	1.176	1.247						4.41	9.73	6.76	1.54	1.46	75.4	94.1	113.1	92.7	107	88.2	84.2	94.6	109	133.4	98.5	2.8	10.36	9.86	1.69	5.88	1.41	1.1
FALSE	High	Master Protein	Q86Y79	Probable peptidyl-tRNA hydrolase OS=Homo sapiens (Human) OX=9606 GN=PTRH1 PE=1 SV=1	0	23.018	16	2	7	2	214	22.9	10.56	89	2	0	1.17	1.042	1.299	0.836	0.935	0.219394	0.444311	0.136301	0.241353	0.500838	5.74	0.32	7.35	8.38	11.62	89.1	104.3	82.8	96.6	112.3	104.5	109.7	106.3	81.4	97.4	98.2	7.09	3.83	6.83	5.84	14.77	5.18	8.64
FALSE	High	Master Protein	O94864	STAGA complex 65 subunit gamma OS=Homo sapiens (Human) OX=9606 GN=SUPT7L PE=1 SV=1	0.001	3.814	2	1	1	1	414	46.2	5.12	0	1	0	1.17	0.979	0.818	1.138	0.827						0	0	0	0	0	133.7	103.4	116.8	72	93.6	156.4	101.2	95.6	81.9	77.5	109.5
FALSE	High	Master Protein	Q5VT79	Annexin A8-like protein 1 OS=Homo sapiens (Human) OX=9606 GN=ANXA8L1 PE=2 SV=2	0	37.077	12	2	20	2	327	36.9	5.78	1157	2	0	1.169	1.081	0.844	0.901	0.892	0.237216	0.53011	0.347199	0.173227	0.449184	9.73	1.3	1.95	0.81	16.26	108.5	83.9	102.9	96.2	97.5	135.2	101.5	84.9	93.6	86.9	104.6	21.84	7.64	26.51	8.33	14.28	15.92	19.55
FALSE	High	Master Protein	Q2TB10	Zinc finger protein 800 OS=Homo sapiens (Human) OX=9606 GN=ZNF800 PE=1 SV=1	0	15.2	5	1	4	1	664	75.2	9.47	237	1	0	1.169	0.961	1.34	1.147	1.002	0.157337	0.484146	0.130479	0.728702	0.549665	1.61	2.6	6.21	35.96	0.36	75.1	98.4	82.7	103.8	96.8	85.8	92.8	114.5	129.8	109	98.7	2.84	5.01	6.3	5.7	8.45	1.7	10
FALSE	High	Master Protein	P51812	Ribosomal protein S6 kinase alpha-3 OS=Homo sapiens (Human) OX=9606 GN=RPS6KA3 PE=1 SV=1	0	409.607	54	33	228	21	740	83.7	6.89	1767	33	12	1.169	1.139	1.19	1.237	1.172	0.182259	0.196787	0.164846	0.0530779	0.129442	1.07	1.01	6	2.17	2.57	84	93.6	95.6	94.7	93.7	96.9	106.6	111.7	114.7	110.1	100	1.78	1.75	6.11	3.29	1.08	1.92	1.09
FALSE	High	Master Protein	Q15043	Metal cation symporter ZIP14 OS=Homo sapiens (Human) OX=9606 GN=SLC39A14 PE=1 SV=3	0	59.698	11	4	54	4	492	54.2	5.33	565	4	0	1.169	1.09	0.954	1.029	0.966	0.178555	0.274396	0.328885	0.420784	0.893282	2.71	4.03	3.15	4.06	6.66	83.9	95.5	107.6	93.6	110.6	99.8	102.1	97.8	95.6	106.8	98.4	4.33	3.54	4.1	2.59	8.92	1.67	1.32
FALSE	High	Master Protein	P82673	28S ribosomal protein S35, mitochondrial OS=Homo sapiens (Human) OX=9606 GN=MRPS35 PE=1 SV=1	0	49.035	14	4	11	4	323	36.8	8.24	113	4	0	1.169	1.127	0.991	0.796	0.917	0.248894	0.204399	0.707048	0.127626	0.554227	0.98	0.87	3.92	8.62	20.52	93.2	102.4	96.3	94.7	98.4	112.9	118.5	92.7	72.4	82.6	100.5	4.4	4.88	2.7	5.56	5.76	5.81	5.27
FALSE	High	Master Protein	Q92552	28S ribosomal protein S27, mitochondrial OS=Homo sapiens (Human) OX=9606 GN=MRPS27 PE=1 SV=3	0	87.235	17	4	47	4	414	47.6	6.18	1726	4	0	1.168	1.102	0.912	0.84	0.836	0.230771	0.205103	0.310121	0.158672	0.144826	4.87	1.29	1.63	3.71	2.26	100.1	105.3	98.6	83.8	100.4	117	116	90.2	74	82.6	100.8	3.73	2.01	1.21	9.52	5.28	1.94	0.68
FALSE	Medium	Master Protein	Q9Y3M2	Protein chibby homolog 1 OS=Homo sapiens (Human) OX=9606 GN=CBY1 PE=1 SV=1	0.046	1.206	5	1	1	1	126	14.5	9.13	0	1	0	1.168	1.016	1.016	1.245	1.035						0	0	0	0	0	113.8	98.6	93.3	72	77.6	132.9	100.2	94.8	89.6	80.3	102.2
FALSE	High	Master Protein	Q9UQR1	Zinc finger protein 148 OS=Homo sapiens (Human) OX=9606 GN=ZNF148 PE=1 SV=2	0	15.2	3	1	6	1	794	88.9	6.48	137	1	0	1.167	1.037	1.041	0.908	1.025	0.178555	0.626822	0.976332	0.643325	0.960977	1.48	7.85	12.65	10.8	28.1	102.1	96.5	96.2	100.6	100.2	116.5	94.8	92.5	91.4	102.7	99.4	2.68	8.83	13.6	6.75	10.87	1.45	5.62
FALSE	High	Master Protein	Q9HD67	Unconventional myosin-X OS=Homo sapiens (Human) OX=9606 GN=MYO10 PE=1 SV=3	0	9.405	1	2	12	1	2058	237.2	6.21	77	2	0	1.167	1.144	1.066	0.914	1.371	0.157337	0.421965	0.932742	0.217522	0.223658	1.29	12.71	14.59	9.38	9.46	126	94.2	105.3	67.4	88.6	145.9	116	112.2	65.8	121.5	103.3	3.73	4.48	13.09	10.34	3.42	2.92	11.03
FALSE	High	Master Protein	Q3SXM5	Inactive hydroxysteroid dehydrogenase-like protein 1 OS=Homo sapiens (Human) OX=9606 GN=HSDL1 PE=1 SV=3	0	30.923	12	3	10	3	330	37	8.72	63	3	0	1.167	1.087	1.114	0.967	1.17	0.191611	0.40552	0.198853	0.82552	0.134695	4.9	8.41	3.57	9.48	3.36	86	103	82.9	96.3	101.5	101.6	109.4	92.6	90.5	116.1	100.7	4.12	5.04	3.53	2.45	4.93	2.73	2.57
FALSE	High	Master Protein	Q9Y3D9	28S ribosomal protein S23, mitochondrial OS=Homo sapiens (Human) OX=9606 GN=MRPS23 PE=1 SV=2	0	13.739	17	3	7	3	190	21.8	8.9	0	3	0	1.167	1.1	0.885	0.941	0.909	0.197019	0.380427	0.140897	0.262193	0.5664	4.38	0.76	0.43	2.46	18.39	104.2	100.6	106.9	90.5	103.4	121.3	108.9	94.9	85.1	95.8	102.3	2.19	0.99	2.12	4.79	5.99	2.45	4.11
FALSE	High	Master Protein	Q9HB90	Ras-related GTP-binding protein C OS=Homo sapiens (Human) OX=9606 GN=RRAGC PE=1 SV=1	0	31.193	12	3	11	3	399	44.2	5.1	252	3	0	1.167	1.127	0.956	0.997	1.083	0.575774	0.541469	0.323059	0.840458	0.527447	32.06	8.78	0.88	9.46	1.05	87.7	86.8	108.5	99.5	95.3	102.3	93.2	92.9	90.6	100	100.4	15.21	7.35	12.22	9.72	8.68	7.46	9.08
FALSE	High	Master Protein	Q96K19	E3 ubiquitin-protein ligase RNF170 OS=Homo sapiens (Human) OX=9606 GN=RNF170 PE=1 SV=2	0	30.401	5	1	13	1	258	29.8	5.58	289	1	0	1.167	1.135	1.353	1.064	0.992	0.262176	0.311601	0.352619	0.311852	0.503919	8.89	6.75	7.38	4	0.64	111.3	96.3	80	88.8	89.1	132.9	114.8	105.9	95	83	101.5	2.83	6.54	16.18	0.62	7.97	6.54	2.8
FALSE	High	Master Protein	O95155	Ubiquitin conjugation factor E4 B OS=Homo sapiens (Human) OX=9606 GN=UBE4B PE=1 SV=1	0	27.106	3	3	7	3	1302	146.1	6.55	43	3	0	1.166	1.207	0.999	0.83	1	0.262176	0.19883	0.872884	0.127608	0.72532	10.11	2.22	13.86	9.7	1.72	113.1	113.7	90.1	79.4	98.9	132.6	137.3	90.3	60.7	102.4	100.1	5.09	0.67	10.08	5.02	7.75	4.26	2.68
FALSE	High	Master Protein	O15294	UDP-N-acetylglucosamine--peptide N-acetylglucosaminyltransferase 110 kDa subunit OS=Homo sapiens (Human) OX=9606 GN=OGT PE=1 SV=3	0	63.757	5	5	52	5	1046	116.9	6.7	720	5	0	1.166	1.039	0.834	0.848	0.884	0.157337	0.546213	0.176306	0.0743434	0.254967	3.04	5.58	8.47	4.46	10.95	101.7	106.2	106.7	90.2	107.9	120.5	112.8	88.9	74.4	98.8	100.7	2.94	2.9	5.44	4.36	4.26	1.65	7.76
FALSE	High	Master Protein	P13051	Uracil-DNA glycosylase OS=Homo sapiens (Human) OX=9606 GN=UNG PE=1 SV=2	0	44.162	17	3	21	3	313	34.6	9.32	196	3	0	1.165	1.225	0.8	1.041	0.87	0.162318	0.204399	0.128662	0.827201	0.314758	3.65	2.04	5.51	0.29	15.93	107.9	96.5	112.2	81.4	102.4	122.6	119.2	89.7	84.7	94.8	101.2	12.73	5.22	1.87	5.04	5.53	15.09	3.87
FALSE	High	Master Protein	Q9Y399	28S ribosomal protein S2, mitochondrial OS=Homo sapiens (Human) OX=9606 GN=MRPS2 PE=1 SV=1	0	34.023	16	4	30	4	296	33.2	9.26	344	4	0	1.165	1.117	1.077	0.891	1.005	0.268873	0.19883	0.797437	0.252827	0.906857	9.85	0.62	0.25	11.55	10.66	93.2	102.1	93.4	85.5	95.7	108.6	113.6	92.7	76.6	93.5	97.5	5.41	2.67	7.38	8.75	10.03	2.47	4.03
FALSE	High	Master Protein	Q969F1	General transcription factor 3C polypeptide 6 OS=Homo sapiens (Human) OX=9606 GN=GTF3C6 PE=1 SV=1	0	15.2	7	1	6	1	213	24	4.21	113	1	0	1.165	0.751	0.95	1.014	0.988	0.277507	0.248544	0.777684	0.614187	0.503919	4.65	2.28	3.4	3.81	1.99	88.2	118.7	97.3	94.2	98.8	99.7	89.2	92.5	92.6	92.2	100	2.06	10.46	2.06	5.09	4.58	6.42	4.5
FALSE	High	Master Protein	Q9BPU6	Dihydropyrimidinase-related protein 5 OS=Homo sapiens (Human) OX=9606 GN=DPYSL5 PE=1 SV=1	0	64.896	18	6	40	6	564	61.4	7.2	761	6	0	1.164	1.208	1.211	1.395	1.248	0.157337	0.254616	0.111851	0.061387	0.168184	0.91	2.93	0.47	6.26	1.06	88.7	89.3	88.6	81.7	90.9	103.2	107.9	108.1	112.1	110.9	100.5	2.29	1.74	1.19	2.98	2.93	1.55	4.25
FALSE	High	Master Protein	P09758	Tumor-associated calcium signal transducer 2 OS=Homo sapiens (Human) OX=9606 GN=TACSTD2 PE=1 SV=3	0	15.2	5	1	10	1	323	35.7	8.87	52	1	0	1.164	0.883	0.809	1.044	0.899	0.223089	0.447411	0.123905	0.271552	0.159536	2.54	0.13	1.46	4.61	0.94	94.6	100.4	113.8	89.8	105.8	103.5	90.9	92.7	93.9	95.8	101.3	6.65	1.56	3.09	5.75	4.16	4.79	6.63
FALSE	High	Master Protein	Q9NQS3	Nectin-3 OS=Homo sapiens (Human) OX=9606 GN=NECTIN3 PE=1 SV=1	0	15.2	5	1	4	1	549	61	6.19	19	1	0	1.164	1.152	0.728	1.013	1.769						25.78	14.19	29.6	38.88	92.01	74.9	73.5	120.5	102.2	108.2	87.2	84.7	87.7	103.5	191.3	102.8	32.09	11.63	4.1	13.51	7.91	8.19	24.91
FALSE	High	Master Protein	P04181	Ornithine aminotransferase, mitochondrial OS=Homo sapiens (Human) OX=9606 GN=OAT PE=1 SV=1	0	524.228	65	27	422	27	439	48.5	7.03	6374	27	0	1.163	0.927	0.999	1.16	0.783	0.215272	0.234787	0.728236	0.0581001	0.23876	5.23	1.08	3.79	0.86	19.73	85.5	101.8	118.2	95.2	99.1	97.8	95.7	118	110	76.1	100.3	3.52	1.51	4.01	3.32	5.59	3.89	0.85
FALSE	High	Master Protein	Q6NWY9	Pre-mRNA-processing factor 40 homolog B OS=Homo sapiens (Human) OX=9606 GN=PRPF40B PE=1 SV=1	0	9.283	2	2	8	1	871	99.3	6.83	25	2	0	1.163	1.083	0.852	0.865	0.86						0	0	0	0	0	90.7	90	110.5	97.7	117.9	105.5	97.4	94.1	84.5	101.4	99
FALSE	High	Master Protein	Q16795	NADH dehydrogenase [ubiquinone] 1 alpha subcomplex subunit 9, mitochondrial OS=Homo sapiens (Human) OX=9606 GN=NDUFA9 PE=1 SV=2	0	47.22	16	4	17	4	377	42.5	9.8	24	4	0	1.163	1.128	0.954	1.024	0.918	0.201624	0.293332	0.251138	0.263919	0.227599	6.14	4.39	4.11	0.34	5.9	94.6	98.6	104.3	89.4	108	109.3	114.3	97.8	91.4	94.4	100	2.83	4.8	2.27	4.42	6.59	2.79	1.79
FALSE	High	Master Protein	Q14678	KN motif and ankyrin repeat domain-containing protein 1 OS=Homo sapiens (Human) OX=9606 GN=KANK1 PE=1 SV=3	0	32.575	4	3	5	3	1352	147.2	5.3	145	3	0	1.163	1.028	0.792	0.82	0.818						7.55	6.64	51.2	5.18	13.27	115.7	109.2	110.6	113.9	110.5	134.5	112.2	87.6	93.4	90.4	98	9.16	6.51	32.67	5.32	12.7	1.98	0.19
FALSE	High	Master Protein	P51784	Ubiquitin carboxyl-terminal hydrolase 11 OS=Homo sapiens (Human) OX=9606 GN=USP11 PE=1 SV=3	0	23.311	3	3	16	3	963	109.7	5.45	40	3	0	1.163	1.172	0.659	0.83	0.769	0.197739	0.366021	0.197212	0.0704855	0.176679	6.17	3.2	17.06	5.43	4.95	110	90	118.4	91.3	107.1	133.2	106.4	78	75	82.4	104	5.1	3.86	20.86	1.17	8.58	2.98	10.26
FALSE	High	Master Protein	Q9UN36	Protein NDRG2 OS=Homo sapiens (Human) OX=9606 GN=NDRG2 PE=1 SV=2	0	15.941	8	2	18	1	371	40.8	5.21	27	2	0	1.163	1.02	1.039	0.811	0.905	0.205893	0.664709	0.309194	0.120287	0.1464	0.62	3.49	2.48	2.8	1.92	116.3	116.2	89.1	89.2	84.2	132.1	119.2	92.6	74	77.2	99.7	1.96	2.32	1.48	5.74	7.82	2.92	4.94
FALSE	High	Master Protein	P11802	Cyclin-dependent kinase 4 OS=Homo sapiens (Human) OX=9606 GN=CDK4 PE=1 SV=2	0	11.148	4	1	4	1	303	33.7	7.01	34	1	0	1.163	1.016	0.755	1.008	0.942						8.77	11.69	5.8	2.18	11.07	99.7	103.8	120.3	85.8	103.2	116	105.5	90.8	86.5	97.2	99.5	0.72	11.8	4.21	1.87	10.02	7.63	0.69
FALSE	High	Master Protein	Q96S19	Methyltransferase-like 26 OS=Homo sapiens (Human) OX=9606 GN=METTL26 PE=1 SV=2	0	18.465	17	3	8	3	204	22.6	7.83	26	3	0	1.163	1.142	1.072	1.116	1.346						8.65	2.91	1.3	13.59	5.53	73.5	87.4	93.2	98.3	94.5	85.5	99.8	100	109.7	127.2	101.2	12.03	5.6	0.19	8.78	11.89	3.82	2.83
FALSE	High	Master Protein	O60499	Syntaxin-10 OS=Homo sapiens (Human) OX=9606 GN=STX10 PE=1 SV=1	0	34.186	27	3	15	3	249	28.1	4.89	244	3	0	1.162	1.084	1.049	0.926	0.902						24.87	16.28	7.82	10.62	6.59	113.6	100	95.7	99	99.3	132	108.5	100.4	91.7	89.6	99.6	12.2	19.98	14.18	9.25	0.79	11.36	4.61
FALSE	High	Master Protein	Q92791	Endoplasmic reticulum protein SC65 OS=Homo sapiens (Human) OX=9606 GN=P3H4 PE=1 SV=1	0	16.177	5	2	13	2	437	50.3	4.77	238	2	0	1.162	0.941	0.985	0.695	0.86	0.217684	0.846	0.982916	0.0747648	0.309601	7.58	8.16	14.05	0.42	5.77	120.6	127.3	94.9	90	84.8	135.4	119.8	93.5	62.5	72.9	98.4	3.1	7.01	6.76	17.77	2.75	7.28	3.5
FALSE	High	Master Protein	Q56P03	E2F-associated phosphoprotein OS=Homo sapiens (Human) OX=9606 GN=EAPP PE=1 SV=4	0	5.338	3	1	1	1	285	32.7	5.12	0	1	0	1.161	1.119	0.978	0.892	0.94						0	0	0	0	0	120.6	101	97.3	87	87.1	140.1	113	95.2	77.7	81.9	99.2
FALSE	High	Master Protein	P17844	Probable ATP-dependent RNA helicase DDX5 OS=Homo sapiens (Human) OX=9606 GN=DDX5 PE=1 SV=1	0	503.81	57	37	347	28	614	69.1	8.92	2504	37	0	1.161	1.082	0.814	0.863	0.905	0.223319	0.353753	0.0933114	0.0709661	0.227215	2.07	2.15	1.58	1.58	3.78	102.8	99.2	112.6	91.2	99.3	119.4	108.6	92.7	78.2	82.9	100.2	2.46	2.47	2.91	4.36	7.26	2.34	3.91
FALSE	Low	Master Protein	Q8WXI7	Mucin-16 OS=Homo sapiens (Human) OX=9606 GN=MUC16 PE=1 SV=3	0.066	1.001	0	1	1	1	14507	1518.2	5.26	0	1	0	1.161	1.434	0.84	1.63	1.083						0	0	0	0	0	113.4	67	102.4	54.9	76.7	131.7	96.2	86	89.6	83.1	95.5
FALSE	High	Master Protein	A2RTX5	Threonine--tRNA ligase 2, cytoplasmic OS=Homo sapiens (Human) OX=9606 GN=TARS3 PE=1 SV=1	0	42.921	9	7	27	2	802	92.6	6.05	480	7	0	1.161	1.263	0.635	0.983	0.903						17.85	11.04	13.43	4.75	11.2	102.7	95.3	142.7	87.8	96.7	119.3	120.4	90.6	86.3	87.4	105.3	0.04	13.35	9.51	4.44	4.19	16.87	2.87
FALSE	High	Master Protein	O75530	Polycomb protein EED OS=Homo sapiens (Human) OX=9606 GN=EED PE=1 SV=2	0	4.724	5	2	2	2	441	50.2	7.03	0	2	0	1.161	0.999	0.84	0.891	0.929						0	0	0	0	0	88.6	97.1	112.2	102	105.2	102.8	96.9	94.2	90.8	97.7	101.1
FALSE	High	Master Protein	Q9NX02	NACHT, LRR and PYD domains-containing protein 2 OS=Homo sapiens (Human) OX=9606 GN=NLRP2 PE=1 SV=1	0	179.235	16	15	132	15	1062	120.4	6.07	2470	15	0	1.161	1.08	0.891	0.953	0.951	0.157337	0.425244	0.259226	0.367244	0.144299	3.47	5.27	10.5	0.55	0.33	108.6	103.4	101.6	85.8	95.6	124.7	111.6	90.5	81.4	90.8	100.9	3.89	1.31	4.27	5.18	2.48	1.78	6.62
FALSE	High	Master Protein	O75534	Cold shock domain-containing protein E1 OS=Homo sapiens (Human) OX=9606 GN=CSDE1 PE=1 SV=2	0	136.591	22	14	88	14	798	88.8	6.25	680	14	0	1.161	1.148	0.774	0.98	0.936	0.157337	0.328289	0.13143	0.667871	0.46471	0.63	9.59	8.61	8	12.2	101.9	97.4	112.4	87.4	107.3	118.2	111.8	85.7	85.7	98.7	100.3	3.84	3.65	2.9	3.66	5.93	2.19	3.75
FALSE	High	Master Protein	P07858	Cathepsin B OS=Homo sapiens (Human) OX=9606 GN=CTSB PE=1 SV=3	0	154.259	31	8	92	8	339	37.8	6.3	1980	8	0	1.16	1.115	1.488	1.009	1.026	0.24342	0.221574	0.156652	0.640183	0.809092	0.84	1.12	12.97	4.23	1.15	105.4	99.3	75	89.2	82.6	119.8	114.9	111.1	87.4	82.9	100.1	2.88	4.49	9.05	6.79	9.37	2.96	4.38
FALSE	High	Master Protein	A2VDF0	Fucose mutarotase OS=Homo sapiens (Human) OX=9606 GN=FUOM PE=1 SV=2	0	25.483	25	2	5	2	154	16.8	5.58	0	2	0	1.16	1.129	0.896	1.163	1.019						3.09	13.55	13.09	6.59	4.43	87.6	89	109.5	88.4	101.5	101.7	100.4	98.1	102.9	103.4	101.8	8.2	6.17	8.91	0.53	1.15	11.13	6.73
FALSE	High	Master Protein	Q9NS87	Kinesin-like protein KIF15 OS=Homo sapiens (Human) OX=9606 GN=KIF15 PE=1 SV=1	0	11.203	1	1	2	1	1388	160.1	6	69	1	0	1.16	1.197	0.9	0.751	1.369						0	0	0	0	0	90.6	83.7	93.6	92.4	65.5	105.1	100.2	84.2	69.4	89.6	100.5
FALSE	High	Master Protein	Q9Y6K1	DNA (cytosine-5)-methyltransferase 3A OS=Homo sapiens (Human) OX=9606 GN=DNMT3A PE=1 SV=4	0	48.597	7	6	28	6	912	101.8	6.57	298	6	0	1.16	1.095	0.916	1.032	0.959	0.177147	0.329153	0.454865	0.0593136	0.520568	1.48	4.91	0.52	0.53	5.88	108	104.6	101.1	83.6	88.7	125.3	114.5	94.4	86.3	87.5	102	0.63	3.13	1.78	2.69	4.74	4.05	1.86
FALSE	High	Master Protein	P50747	Biotin--protein ligase OS=Homo sapiens (Human) OX=9606 GN=HLCS PE=1 SV=1	0	23.995	8	3	5	3	726	80.7	5.62	65	3	0	1.16	0.83	1.042	1.181	1.046						0	0	0	0	0	91.6	106.2	97.1	86.5	92.8	106.2	88.1	101.3	102.1	97.1	99.2
FALSE	High	Master Protein	Q96D71	RalBP1-associated Eps domain-containing protein 1 OS=Homo sapiens (Human) OX=9606 GN=REPS1 PE=1 SV=3	0	25.579	5	2	14	2	796	86.6	5.69	442	2	0	1.16	1.041	0.813	1.03	1.077	0.181792	0.294552	0.39381	0.38874	0.447568	2.32	1.68	0.06	5.3	13.15	90.8	100.5	104.3	92.5	95.4	105.3	103.4	89.5	92.1	104.9	99	7.34	1.75	11.96	5.25	11.9	3.81	2.72
FALSE	High	Master Protein	O75489	NADH dehydrogenase [ubiquinone] iron-sulfur protein 3, mitochondrial OS=Homo sapiens (Human) OX=9606 GN=NDUFS3 PE=1 SV=1	0	65.934	32	6	35	6	264	30.2	7.5	361	6	0	1.159	1.17	0.974	1.072	1.039	0.15812	0.244915	0.336236	0.0528086	0.373545	0.06	4.14	0.26	0.6	4.14	101.8	97.8	98.7	82.9	92.7	118.5	114.6	97.3	88.9	100	100	2.71	0.64	0.82	4.98	5.14	0.43	3.69
FALSE	High	Master Protein	Q5J8M3	ER membrane protein complex subunit 4 OS=Homo sapiens (Human) OX=9606 GN=EMC4 PE=1 SV=2	0	22.047	12	2	16	2	183	20.1	8.62	95	2	0	1.159	1.1	0.749	0.793	0.872	0.470186	0.754355	0.128662	0.0631054	0.413699	22.42	3.9	6.41	0.88	6.07	116.8	94.3	105.3	98.6	106.8	135.9	101.5	80.3	77.4	93.1	100.1	1.34	8.41	1.21	1.53	7.97	16.72	3.57
FALSE	High	Master Protein	Q9BT67	NEDD4 family-interacting protein 1 OS=Homo sapiens (Human) OX=9606 GN=NDFIP1 PE=1 SV=1	0	26.324	13	2	5	2	221	24.9	4.68	0	2	0	1.159	1.012	0.524	1.119	0.998						1.18	9.55	2.42	11.96	18.44	85.9	80.6	155.7	92.6	140.7	99.5	81.6	81.6	103.6	140.3	98.8	10.71	1.24	0.22	3.67	0.46	9.59	10.32
FALSE	High	Master Protein	Q9BVM4	Gamma-glutamylaminecyclotransferase OS=Homo sapiens (Human) OX=9606 GN=GGACT PE=1 SV=2	0	10.207	8	1	5	1	153	17.3	6.87	22	1	0	1.159	0.99	0.915	1.119	1.236						1.75	7.91	7.29	15.6	30.15	81.8	91.3	101.9	90.2	92.4	94.8	90.3	93.3	101	114.2	101.5	0.77	4.43	6.48	6.61	3.57	0.9	3.11
FALSE	High	Master Protein	O43674	NADH dehydrogenase [ubiquinone] 1 beta subcomplex subunit 5, mitochondrial OS=Homo sapiens (Human) OX=9606 GN=NDUFB5 PE=1 SV=1	0	22.453	19	2	5	2	189	21.7	9.63	78	2	0	1.158	1.081	1.04	1.035	0.971	0.201816	0.254616	0.412369	0.297836	0.376946	1.44	0.31	1.77	3.04	1.16	100.3	112.2	90.5	81.6	85.5	118.3	121	94.1	86.2	83	99.4	5.62	3.93	1.17	4.14	0.33	2.64	5.74
FALSE	High	Master Protein	P31350	Ribonucleoside-diphosphate reductase subunit M2 OS=Homo sapiens (Human) OX=9606 GN=RRM2 PE=1 SV=1	0	85.887	24	6	39	5	389	44.8	5.38	507	6	1	1.158	1.051	0.824	0.696	0.893	0.242149	0.560994	0.218013	0.154384	0.471301	1.49	7.33	6.59	22.35	17.25	95.4	111.4	105.8	91.4	119.1	120	110.1	83.7	60.9	103.7	101.3	5.75	5.07	9.21	2.67	13.07	6.47	8.46
FALSE	High	Master Protein	O96005	Cleft lip and palate transmembrane protein 1 OS=Homo sapiens (Human) OX=9606 GN=CLPTM1 PE=1 SV=1	0	71.069	14	6	33	6	669	76	6.3	897	6	0	1.158	1.122	0.738	0.87	0.947	0.194385	0.361304	0.199124	0.136243	0.500782	5.13	0.22	13.6	8.92	11.34	114.8	101.9	116.5	79.3	103.4	132.9	118.2	88.3	69	97.9	103	9.23	4.45	8.83	2.69	4.99	5.21	6.12
FALSE	High	Master Protein	Q13233	Mitogen-activated protein kinase kinase kinase 1 OS=Homo sapiens (Human) OX=9606 GN=MAP3K1 PE=1 SV=4	0	8.189	1	1	3	1	1512	164.4	7.74	0	1	0	1.157	0.966	0.988	0.801	1.122						0	0	0	0	0	103.3	111.2	106.1	84.3	86.8	119.5	107.4	104.7	67.5	97.4	101.9
FALSE	High	Master Protein	P53985	Monocarboxylate transporter 1 OS=Homo sapiens (Human) OX=9606 GN=SLC16A1 PE=1 SV=3	0	71.694	10	5	44	5	500	53.9	8.66	168	5	0	1.157	1.23	1.115	1.577	1.386	0.157337	0.281568	0.310121	0.0524904	0.146351	1.04	6.77	9.89	3.9	1.64	77	79	99.6	87.2	87.2	89	97.2	111	141.2	132.8	100.9	0.24	2.74	4.47	5.11	6.68	1.86	4.23
FALSE	High	Master Protein	Q13426	DNA repair protein XRCC4 OS=Homo sapiens (Human) OX=9606 GN=XRCC4 PE=1 SV=2	0	23.017	8	2	3	2	336	38.3	4.98	68	2	0	1.156	0.946	0.886	0.801	0.911						19.72	14.28	38.32	6.93	8.17	102.5	105.8	104.3	107.9	105.3	118.6	100	92.5	86.5	96	98.5	11.21	6.48	35.02	9.31	12.07	7.52	7.11
FALSE	High	Master Protein	Q8IYU8	Calcium uptake protein 2, mitochondrial OS=Homo sapiens (Human) OX=9606 GN=MICU2 PE=1 SV=2	0	43.029	12	3	14	3	434	49.6	9.09	246	3	0	1.156	1.05	1.012	1.04	0.963	0.240524	0.414272	0.852508	0.214814	0.975951	4.22	5.16	11.1	2.41	1.23	84.5	97.1	98.6	100.9	103.6	97.6	101.9	99.7	101.7	102.7	99.5	13.52	1.29	5.12	4.46	2.91	7.73	4.83
FALSE	High	Master Protein	Q9NXC5	GATOR complex protein MIOS OS=Homo sapiens (Human) OX=9606 GN=MIOS PE=1 SV=2	0	45.399	6	4	15	4	875	98.5	6.73	33	4	0	1.156	1.009	1.077	0.9	0.926	0.317619	0.611506	0.323291	0.18178	0.405069	6.25	0.21	8.63	1.51	5.02	99.7	101.5	96.4	99	99.5	114.7	103.3	104.3	88.2	95.7	99.7	5.63	3.64	3.23	1.99	2.59	9.05	3.01
FALSE	High	Master Protein	Q9UDY8	Mucosa-associated lymphoid tissue lymphoma translocation protein 1 OS=Homo sapiens (Human) OX=9606 GN=MALT1 PE=1 SV=1	0	10.678	2	1	1	1	824	92.2	5.73	0	1	0	1.155	0.905	0.887	1.029	0.944						0	0	0	0	0	86.1	112.3	102.1	92.9	101.2	99.4	101.6	90.6	95.7	95.6	97.7
FALSE	High	Master Protein	P46459	Vesicle-fusing ATPase OS=Homo sapiens (Human) OX=9606 GN=NSF PE=1 SV=3	0	150.179	25	16	94	16	744	82.5	6.95	474	16	0	1.155	1.088	0.966	0.908	0.873	0.510435	0.608921	0.51715	0.15667	0.277243	14.53	6.42	7.02	6.47	12.91	108.1	111.5	102.3	99.2	98.2	124.2	121.4	98.6	92	85.8	100.8	3.72	1.05	2.81	2.95	7.58	11.08	9.16
FALSE	High	Master Protein	Q9UJC5	SH3 domain-binding glutamic acid-rich-like protein 2 OS=Homo sapiens (Human) OX=9606 GN=SH3BGRL2 PE=1 SV=2	0	69.535	62	5	54	5	107	12.3	6.71	262	5	0	1.155	1.062	1.043	1.117	1.227	0.34308	0.889411	0.535875	0.105218	0.224948	1.71	8.81	9.36	0.69	15.25	87.4	90.3	97.7	101.5	100.5	96.4	95.9	101.8	112.8	120.4	98.4	3.84	4.23	6.12	4.33	8.93	5.57	7.41
FALSE	High	Master Protein	O15397	Importin-8 OS=Homo sapiens (Human) OX=9606 GN=IPO8 PE=1 SV=2	0	29.705	3	2	16	2	1037	119.9	5.16	131	2	0	1.155	1.089	0.769	0.895	0.823	0.202837	0.537168	0.164695	0.0957661	0.209005	5.49	2.51	7.75	1.61	6.32	98.8	104.4	101.7	85.6	105	114.7	111.2	78.7	80	89.6	100	4.08	1.67	4.14	2.67	6.28	3.49	6.5
FALSE	High	Master Protein	P55058	Phospholipid transfer protein OS=Homo sapiens (Human) OX=9606 GN=PLTP PE=1 SV=1	0	35.751	5	2	26	2	493	54.7	7.01	240	2	0	1.155	1.16	1.139	0.82	0.94	0.157337	0.38964	0.215916	0.228555	0.461478	1.87	7.16	7.89	17.44	3.81	126.7	100.9	83.9	80.1	84	149.8	116.2	90.7	58.7	79.7	101.1	8.46	2.28	9.89	7.8	10.74	9.36	6.31
FALSE	High	Master Protein	Q6T4R5	Nance-Horan syndrome protein OS=Homo sapiens (Human) OX=9606 GN=NHS PE=1 SV=2	0	12.183	1	1	3	1	1651	179	6.86	40	1	0	1.154	0.948	1.103	1.075	1.015						0.13	3.29	26.95	10.35	38.34	73.2	90.2	92.7	88.1	95.9	84.5	85.5	102.3	94.7	97.4	99.9	8.07	6.18	8.32	4	12.69	8.2	3.04
FALSE	High	Master Protein	Q5VZE5	N-alpha-acetyltransferase 35, NatC auxiliary subunit OS=Homo sapiens (Human) OX=9606 GN=NAA35 PE=1 SV=1	0	28.892	5	3	22	3	725	83.6	7.05	191	3	0	1.154	1.637	1.56	0.944	0.844	0.157337	0.225474	0.239516	0.614532	0.152204	0.03	7.19	8.24	9.38	6.25	106.6	108.9	110.1	95.4	115.9	123	176	177.6	90	97.9	100.6	8.37	2.41	2.89	5.43	6.84	8	11.1
FALSE	High	Master Protein	P63172	Dynein light chain Tctex-type 1 OS=Homo sapiens (Human) OX=9606 GN=DYNLT1 PE=1 SV=1	0	15.2	14	1	8	1	113	12.4	5.08	365	1	0	1.153	1.001	1.025	0.958	0.997	0.219433	0.873005	0.570041	0.356937	0.827506	2.93	1.06	6.94	6.38	7	80.9	98.4	98	101.8	103.5	88.7	96.7	100.4	96.9	104.8	99.7	4.69	5	10.39	3.59	5.31	3.03	4.32
FALSE	High	Master Protein	P48163	NADP-dependent malic enzyme OS=Homo sapiens (Human) OX=9606 GN=ME1 PE=1 SV=1	0	389.893	48	27	254	27	572	64.1	6.13	3568	27	0	1.153	1.177	1.038	0.954	1.251	0.291716	0.19883	0.811164	0.977804	0.197347	1.01	1.57	5.27	6.43	3.58	86.6	74.8	90.6	113	127.9	98.5	88	94.1	107.8	146.3	99.9	6.07	6.98	0.39	1.84	11.27	1.18	5.52
FALSE	High	Master Protein	Q92766	Ras-responsive element-binding protein 1 OS=Homo sapiens (Human) OX=9606 GN=RREB1 PE=1 SV=3	0	37.027	4	4	15	4	1687	181.3	6.98	39	4	0	1.153	1.172	1.022	0.931	1.09						0	0	0	0	0	103.5	86.7	102	97.4	90.9	119.4	101.7	104.2	90.7	99.2	104.5
FALSE	High	Master Protein	Q92870	Amyloid-beta A4 precursor protein-binding family B member 2 OS=Homo sapiens (Human) OX=9606 GN=APBB2 PE=1 SV=3	0	12.886	2	1	5	1	758	83.3	6.1	25	1	0	1.152	0.944	0.861	0.979	0.958						3.55	8.31	0.87	0.42	12.16	89.2	98	114	100.7	110.1	102.8	92.5	98.1	98.6	105.5	99.8	13.99	2.77	2.34	0.06	9.76	10.63	5.15
FALSE	High	Master Protein	Q9Y4K4	Mitogen-activated protein kinase kinase kinase kinase 5 OS=Homo sapiens (Human) OX=9606 GN=MAP4K5 PE=1 SV=2	0	20.221	2	2	15	2	846	95	7.83	128	2	0	1.152	1.032	0.911	1.042	1.118						5.22	7.47	7.2	13.35	20.65	99.6	91.8	111.5	88.6	82	114.8	94.8	101.6	92.3	91.7	104.1	11.32	1.45	3.87	2.12	10.16	6.36	5.67
FALSE	High	Master Protein	Q8IYM0	Protein FAM186B OS=Homo sapiens (Human) OX=9606 GN=FAM186B PE=2 SV=2	0.008	2.568	1	1	12	1	893	103.7	9.01	0	1	0	1.152	1.056	0.724	1.069	0.826						5.05	19.18	3.97	10.13	19.81	106.3	96.2	121.8	89.6	103.8	122.5	101.6	88.2	95.8	85.8	102.3	2.59	3.19	1.78	0.57	1.25	7.4	14.99
FALSE	High	Master Protein	P31689	DnaJ homolog subfamily A member 1 OS=Homo sapiens (Human) OX=9606 GN=DNAJA1 PE=1 SV=2	0	416.52	54	17	196	17	397	44.8	7.08	4298	17	0	1.152	1.123	0.854	1.012	1.035	0.157337	0.309829	0.150848	0.933541	0.662154	0.01	2.38	6.87	1.65	12.13	89.3	92.3	109.4	94.2	106.3	100.7	103.9	93.5	93.5	106.5	100	1.57	3.08	4.19	2.75	8.16	1.84	3.48
FALSE	High	Master Protein	P41273	Tumor necrosis factor ligand superfamily member 9 OS=Homo sapiens (Human) OX=9606 GN=TNFSF9 PE=1 SV=1	0	15.2	7	1	6	1	254	26.6	7.02	127	1	0	1.152	0.989	0.865	1.954	1.756	0.28826	0.77393	0.347763	0.100436	0.213455	10.58	7.66	9.94	10.21	20.13	65.4	86.7	107.4	74.5	91	75.7	83.7	88.6	138.4	159.7	102	5.3	4.47	9.31	11.63	4.73	4.84	6.67
FALSE	High	Master Protein	Q9NY93	Probable ATP-dependent RNA helicase DDX56 OS=Homo sapiens (Human) OX=9606 GN=DDX56 PE=1 SV=1	0	63.021	9	4	37	4	547	61.6	9.26	446	4	0	1.152	0.988	0.608	0.655	0.827	0.562722	0.836741	0.127694	0.0639457	0.278608	5.66	11.43	4.6	10.57	11.41	104.5	103.3	145.8	87.6	110.6	120	102.1	86.4	57.4	91.4	101.6	8.58	5.51	7.44	5.18	10	4.64	12.27
FALSE	High	Master Protein	O95954	Formimidoyltransferase-cyclodeaminase OS=Homo sapiens (Human) OX=9606 GN=FTCD PE=1 SV=2	0	15.2	3	1	6	1	541	58.9	5.74	150	1	0	1.151	1.001	0.957	1.322	1.035	0.161793	0.993632	0.452047	0.114354	0.671809	2.94	11.14	2.9	1.91	12.38	88.6	102.2	105.4	86	92.4	102.6	103.8	106.8	110.9	92.7	100.1	6.16	7.53	5.08	3.3	6.43	6.38	6.19
FALSE	High	Master Protein	Q9NZU0	Leucine-rich repeat transmembrane protein FLRT3 OS=Homo sapiens (Human) OX=9606 GN=FLRT3 PE=1 SV=1	0	19.46	4	2	2	2	649	73	7.64	40	2	0	1.151	1.03	0.852	1.006	1.055						0	0	0	0	0	92.4	92.3	110.2	94.8	97.4	106.3	95.1	93.8	95.3	102.8	98.7
FALSE	High	Master Protein	P13645	Keratin, type I cytoskeletal 10 OS=Homo sapiens (Human) OX=9606 GN=KRT10 PE=1 SV=6	0	308.756	44	23	261	16	584	58.8	5.21	2624	23	4	1.151	0.953	0.785	1.107	1.166	0.834321	0.835071	0.451586	0.91734	0.845513	30.71	45.54	37.14	83.53	77.55	98	71.1	108.3	93.8	75	86.8	70.1	85	103.9	87.4	100.4	59.5	20.61	19.98	67.62	25.79	19.28	62.99
FALSE	High	Master Protein	Q06830	Peroxiredoxin-1 OS=Homo sapiens (Human) OX=9606 GN=PRDX1 PE=1 SV=1	0	426.521	76	20	434	16	199	22.1	8.13	4433	20	4	1.15	1.207	1.075	1.189	1.245	0.317096	0.294552	0.260862	0.0865202	0.119047	1.61	10.8	1.33	3.83	3.23	90.4	84.8	93.2	97.6	107.4	101.9	103	100.3	109.2	129.8	99.6	6.35	6.91	1.74	4.53	9.3	1.86	0.95
FALSE	High	Master Protein	Q8NCR9	Clarin-3 OS=Homo sapiens (Human) OX=9606 GN=CLRN3 PE=2 SV=1	0	31.982	12	2	16	2	226	25.3	9.28	143	2	0	1.15	1.229	1.474	1.727	1.574	0.208614	0.27755	0.145509	0.057789	0.175691	4.82	2.9	9.04	7.25	10.06	75.7	87	93.2	84	78.8	87.1	107	140.4	145.9	142.4	100.6	7.54	1.46	2.08	0.59	9.44	3.6	7.28
FALSE	High	Master Protein	P22607	Fibroblast growth factor receptor 3 OS=Homo sapiens (Human) OX=9606 GN=FGFR3 PE=1 SV=1	0	7.646	2	2	22	1	806	87.7	5.9	0	2	0	1.15	1.064	0.837	0.776	0.751	0.178555	0.419672	0.247042	0.137667	0.123244	0.01	1.62	14.98	15.51	4.71	126.1	124.9	82.5	72.9	98.2	144.4	133.2	69.9	56.6	74.9	101.6	0.84	2.14	9.05	13.94	1.88	3.06	5.35
FALSE	High	Master Protein	O95168	NADH dehydrogenase [ubiquinone] 1 beta subcomplex subunit 4 OS=Homo sapiens (Human) OX=9606 GN=NDUFB4 PE=1 SV=3	0	16.779	23	2	5	2	129	15.2	9.85	126	2	0	1.15	1.037	1.066	0.884	0.916	0.194043	0.505327	0.408869	0.151011	0.239609	3.45	4.01	7.24	0.21	3.86	104.4	95.6	90.1	83.1	85.8	121.7	99.1	97.1	73.5	78.6	100.3	7.42	5.68	3.74	5.99	10.22	10.4	11.27
FALSE	High	Master Protein	Q6NW29	RWD domain-containing protein 4 OS=Homo sapiens (Human) OX=9606 GN=RWDD4 PE=1 SV=3	0	20.815	13	2	7	2	188	21.2	5.31	102	2	0	1.149	1.027	0.729	0.805	0.774						0	0	0	0	0	90.1	93.4	114.4	107.5	108.5	103.5	96	83.4	86.5	84	102.6
FALSE	High	Master Protein	P35241	Radixin OS=Homo sapiens (Human) OX=9606 GN=RDX PE=1 SV=1	0	621.139	63	48	688	35	583	68.5	6.37	7315	48	2	1.149	1.187	1.312	1.212	1.297	0.205972	0.350498	0.0914973	0.117409	0.165157	0.16	10.52	1.68	4.19	1.71	88.2	93.6	90.1	95.6	89	106.9	113.2	119.4	115.9	115.4	100.2	4.82	5.15	2.27	5.01	11.85	3.2	6.55
FALSE	High	Master Protein	Q9BPZ3	Polyadenylate-binding protein-interacting protein 2 OS=Homo sapiens (Human) OX=9606 GN=PAIP2 PE=1 SV=1	0	15.2	11	1	9	1	127	15	4.12	192	1	0	1.149	1.334	0.989	1.125	1.223	0.279872	0.319839	0.691682	0.118722	0.0996761	8.52	18.91	3.87	5.58	1.53	98.5	86.6	93.9	79.9	87	113.2	115.5	92.8	95.7	105.3	99.8	23.04	1.2	15.75	17.15	6.55	32.67	12.09
FALSE	High	Master Protein	O95229	ZW10 interactor OS=Homo sapiens (Human) OX=9606 GN=ZWINT PE=1 SV=2	0	7.189	4	1	1	1	277	31.3	5.15	0	1	0	1.149	1.049	0.7	0.632	0.791						0	0	0	0	0	130.1	97.1	121.4	97.3	95.8	149.5	101.8	85	61.5	75.8	101.7
FALSE	High	Master Protein	Q9UGT4	Sushi domain-containing protein 2 OS=Homo sapiens (Human) OX=9606 GN=SUSD2 PE=1 SV=1	0	322.674	41	19	200	19	822	90.2	6.28	4130	19	0	1.149	1.249	1.256	1.808	1.564	0.157337	0.214214	0.18522	0.0463622	0.135616	2.1	4.57	7.86	0.68	7.57	68.4	74.1	102.2	88.1	90.6	76.6	94.9	128.3	158.6	129.8	100.4	4.68	5.63	2.52	0.83	6.01	5.29	3.44
FALSE	High	Master Protein	Q53SF7	Cordon-bleu protein-like 1 OS=Homo sapiens (Human) OX=9606 GN=COBLL1 PE=1 SV=3	0	49.911	7	4	15	4	1128	123.8	6.58	101	4	0	1.149	1.027	1.134	0.965	0.894						6.86	0.72	13.79	9.07	4.05	92.4	99.3	91.2	93.3	95.6	106.2	102	103.4	90	85.5	101	18.91	1.67	8.94	4.23	7.67	12.45	2.36
FALSE	High	Master Protein	Q68E01	Integrator complex subunit 3 OS=Homo sapiens (Human) OX=9606 GN=INTS3 PE=1 SV=1	0	30.128	5	3	12	3	1043	118	5.8	89	3	0	1.148	1.137	0.798	0.738	0.824	0.334746	0.559385	0.357228	0.063942	0.200869	4.5	20.37	19.62	2.02	1.87	134.1	104.5	105.7	83.5	91.3	152.2	118.8	84.3	64.4	72.6	102.8	4.05	5.21	18.85	9.85	7.29	4.33	12.66
FALSE	High	Master Protein	Q7KZI7	Serine/threonine-protein kinase MARK2 OS=Homo sapiens (Human) OX=9606 GN=MARK2 PE=1 SV=2	0	58.869	9	7	24	7	788	87.9	9.72	129	7	0	1.148	1.064	0.871	1.066	0.961	0.183836	0.272235	0.317978	0.319581	0.353862	0.89	2.07	10.1	7.27	1.93	83.6	87.9	103.1	98.4	108.6	96.5	96.3	94	108.1	99.9	100	16.59	4.23	18.56	4.82	4.74	13.48	4.44
FALSE	High	Master Protein	Q9BQC3	2-(3-amino-3-carboxypropyl)histidine synthase subunit 2 OS=Homo sapiens (Human) OX=9606 GN=DPH2 PE=1 SV=1	0	9.792	7	2	2	2	489	52.1	5.53	19	2	0	1.147	1.551	0.695	1.092	0.968						0	0	0	0	0	135.3	79.3	125.8	66.1	92.9	155.2	123	87.4	72.1	89.9	101.3
FALSE	High	Master Protein	O15198	Mothers against decapentaplegic homolog 9 OS=Homo sapiens (Human) OX=9606 GN=SMAD9 PE=1 SV=1	0	18.074	4	2	7	1	467	52.5	7.77	91	2	1	1.147	1.051	0.929	1.021	0.915	0.411554	0.451882	0.587043	0.348658	0.186814	12.99	2.76	13.73	1.69	3.61	96	100.9	101.7	92	100.8	109.4	113.9	97.6	93.9	95.6	103.4	8.45	4.56	7.32	2.88	5.43	3.22	7.06
FALSE	High	Master Protein	Q15555	Microtubule-associated protein RP/EB family member 2 OS=Homo sapiens (Human) OX=9606 GN=MAPRE2 PE=1 SV=1	0	23.256	17	2	12	2	327	37	5.57	415	2	0	1.147	0.803	1.764	0.794	1.118						4.58	41.32	31.79	34	4.58	66.5	90.7	56.4	114.5	80.2	76.3	72.9	99.5	91	89.6	82.5	52.69	5.01	41.78	20.8	22.42	48.89	42.57
FALSE	High	Master Protein	Q14BN4	Sarcolemmal membrane-associated protein OS=Homo sapiens (Human) OX=9606 GN=SLMAP PE=1 SV=1	0	86.852	14	8	53	7	828	95.1	5.47	587	8	0	1.147	1.032	1.098	0.926	0.914	0.224237	0.886126	0.1259	0.34488	0.521042	2.45	6.98	0.65	11.57	19.81	88.5	102.9	92.4	98.3	104.6	101.5	102.5	101.9	87.6	90.5	98.7	3.06	3.32	3.44	4.22	12.53	9.37	5.86
FALSE	High	Master Protein	O95819	Mitogen-activated protein kinase kinase kinase kinase 4 OS=Homo sapiens (Human) OX=9606 GN=MAP4K4 PE=1 SV=2	0	34.481	4	5	30	5	1239	142	7.46	48	5	0	1.147	1.03	0.799	0.904	0.94	0.157337	0.606199	0.149852	0.0853138	0.324353	0.44	0.58	5.23	2.76	6.15	134.2	101.4	106.4	86.9	91.5	153.9	107.4	84	81.1	80.7	103.6	5.54	5.65	1.49	12.65	7.71	7.27	15.39
FALSE	High	Master Protein	P55209	Nucleosome assembly protein 1-like 1 OS=Homo sapiens (Human) OX=9606 GN=NAP1L1 PE=1 SV=1	0	210.257	36	11	143	9	391	45.3	4.46	3225	11	0	1.146	0.988	1.033	0.819	0.895	0.157337	0.468127	0.974538	0.0726503	0.333966	0.58	1.2	0.26	3.02	9.13	104.3	115.6	88.1	88.4	93.1	119.1	111.9	90.2	73.1	82.7	98.3	2.78	3.08	4.63	1.72	5.83	1.67	4.01
FALSE	Low	Master Protein	Q8N468	Major facilitator superfamily domain-containing protein 4A OS=Homo sapiens (Human) OX=9606 GN=MFSD4A PE=2 SV=3	0.055	1.095	1	1	1	1	514	56.2	8.32	0	1	0	1.146	0.969	0.714	0.835	0.967						0	0	0	0	0	81.4	98	124.4	103	105	93.3	94.9	88.8	86	101.6	99
FALSE	Medium	Master Protein	Q8WVS4	WD repeat-containing protein 60 OS=Homo sapiens (Human) OX=9606 GN=WDR60 PE=1 SV=3	0.021	1.92	1	1	16	1	1066	122.5	7.31	0	1	0	1.146	1.033	0.878	1.165	1.048	0.317767	0.558051	0.31623	0.220486	0.865259	5.98	0.81	14.69	15.16	2.38	100.1	88.5	105.2	89.1	101.1	112.1	94.5	93.7	103.8	102	102.2	3.21	7.44	7.13	6.21	4.65	5.45	4.76
FALSE	High	Master Protein	P04066	Tissue alpha-L-fucosidase OS=Homo sapiens (Human) OX=9606 GN=FUCA1 PE=1 SV=4	0	17.207	5	2	8	2	466	53.7	6.84	27	2	0	1.146	1.136	1.335	0.878	0.914	0.2256	0.440856	0.118057	0.540383	0.38856	5.21	10.49	6.8	10.58	12.45	112.8	100.4	77.9	84.9	81.6	135.1	114	105.8	74.5	72	100.2	4.7	5.55	1.61	5.13	13.64	3.78	3.76
FALSE	High	Master Protein	Q8IY63	Angiomotin-like protein 1 OS=Homo sapiens (Human) OX=9606 GN=AMOTL1 PE=1 SV=1	0	15.2	1	1	5	1	956	106.5	7.11	61	1	0	1.146	0.92	0.837	1.061	0.934						4.47	1.8	10.37	1.48	1.42	83.2	99.6	110.2	94.5	112	95.3	91.7	92.2	100.2	104.6	101.1	6.91	1.81	5.82	4.17	7	2.65	0.09
FALSE	High	Master Protein	P30154	Serine/threonine-protein phosphatase 2A 65 kDa regulatory subunit A beta isoform OS=Homo sapiens (Human) OX=9606 GN=PPP2R1B PE=1 SV=3	0	116.591	16	9	89	3	601	66.2	4.94	959	9	0	1.146	1.029	0.877	0.844	0.955	0.157337	0.833725	0.385222	0.206346	0.490384	1.11	15.13	8.52	6.85	5.31	110.8	114.2	100.7	77.1	96.8	127	118.8	88.4	65.2	91.8	99.2	6.5	3	5.19	14.08	4.88	7.7	9.18
FALSE	High	Master Protein	O75380	NADH dehydrogenase [ubiquinone] iron-sulfur protein 6, mitochondrial OS=Homo sapiens (Human) OX=9606 GN=NDUFS6 PE=1 SV=1	0	45.601	19	2	15	2	124	13.7	8.28	273	2	0	1.146	1.051	0.978	1.055	0.974	0.157337	0.483279	0.777593	0.631566	0.329233	1.1	3.52	0.26	3.64	3.27	94.8	98.5	97.9	91.2	94.7	106.6	103.5	95.6	93.8	94.3	100.1	3.87	8.91	5.12	4.19	4.47	3.77	1.16
FALSE	High	Master Protein	Q562E7	WD repeat-containing protein 81 OS=Homo sapiens (Human) OX=9606 GN=WDR81 PE=1 SV=2	0	38.146	2	2	15	2	1941	211.6	5.58	455	2	0	1.145	1.011	0.804	0.726	0.777	0.236524	0.758037	0.197502	0.148355	0.238598	5.12	5.23	13.41	0.9	16.23	128.8	122.6	99.2	86	94.1	139	123.9	80.1	62.5	74	102.2	6.28	6.48	6.01	3.17	9.75	9.73	1.23
FALSE	High	Master Protein	Q9Y3D8	Adenylate kinase isoenzyme 6 OS=Homo sapiens (Human) OX=9606 GN=AK6 PE=1 SV=1	0	42.516	18	2	4	2	172	20	4.58	101	2	0	1.145	1.197	0.763	0.799	0.839						6.83	19.79	22.45	31.68	19.37	94.3	98.3	102.2	105.3	114.4	108	117.6	78	84.1	96	100.2	12.49	10.06	17.23	2.1	4.5	6	8.74
FALSE	High	Master Protein	Q8WUU5	GATA zinc finger domain-containing protein 1 OS=Homo sapiens (Human) OX=9606 GN=GATAD1 PE=1 SV=1	0	15.2	7	1	4	1	269	28.7	9.41	42	1	0	1.145	1.061	0.879	1.077	0.978						3.49	9.86	17.58	7.54	0.39	99.8	93.4	107.8	93.8	100.6	114.3	99	94.7	101	98.3	102.7	2.29	9.49	8.07	0.16	0.66	5.62	0.11
FALSE	High	Master Protein	P19404	NADH dehydrogenase [ubiquinone] flavoprotein 2, mitochondrial OS=Homo sapiens (Human) OX=9606 GN=NDUFV2 PE=1 SV=2	0	31.627	12	3	29	3	249	27.4	8.06	131	3	0	1.145	1.163	1.065	0.979	1.109	0.36802	0.69001	0.435779	0.209213	0.354934	10.61	14.1	5.8	1.33	6.32	90.9	96.5	92.4	87.2	91.5	113	112.2	95.9	85.4	106	95.6	12.2	2.75	16.14	8.92	10.11	6.69	15.02
FALSE	High	Master Protein	Q5T0D9	Tumor protein p63-regulated gene 1-like protein OS=Homo sapiens (Human) OX=9606 GN=TPRG1L PE=1 SV=1	0	24.185	25	2	2	2	272	30.2	7.34	30	2	0	1.145	1.075	1.014	1.041	0.842						0	0	0	0	0	104.7	96.4	101	86.2	97.6	119.8	103.5	102.4	89.7	82.2	101.5
FALSE	High	Master Protein	Q13829	BTB/POZ domain-containing adapter for CUL3-mediated RhoA degradation protein 2 OS=Homo sapiens (Human) OX=9606 GN=TNFAIP1 PE=1 SV=1	0	12.942	5	1	2	1	316	36.2	8.03	24	1	0	1.144	0.942	1.119	0.909	0.76						0	0	0	0	0	124.7	100.2	108.5	98.4	109.2	142.7	94.5	121.3	89.4	83	99
FALSE	High	Master Protein	Q9H0P0	Cytosolic 5'-nucleotidase 3A OS=Homo sapiens (Human) OX=9606 GN=NT5C3A PE=1 SV=3	0	46.743	22	6	16	6	336	37.9	7.12	45	6	0	1.144	0.886	0.816	1.005	0.926	0.369133	0.831785	0.13143	0.759344	0.413746	2.8	1.4	3.05	5.31	10.95	95.8	96.6	116.8	92.4	106.3	111.6	90.8	95.3	95.3	98.5	100.2	10.1	4.86	8.57	7.41	0.64	2.19	11.26
FALSE	High	Master Protein	Q96GA3	Protein LTV1 homolog OS=Homo sapiens (Human) OX=9606 GN=LTV1 PE=1 SV=1	0	13.098	4	1	2	1	475	54.8	4.91	0	1	0	1.144	1.237	1.306	1.375	1.311						0	0	0	0	0	93.2	82	79.7	87.6	83.3	106.7	101.4	104.1	120.5	109.3	99.1
FALSE	High	Master Protein	Q8TBN0	Guanine nucleotide exchange factor for Rab-3A OS=Homo sapiens (Human) OX=9606 GN=RAB3IL1 PE=1 SV=1	0	30.401	8	1	2	1	382	42.6	6.47	109	1	0	1.143	1.064	1.038	1.01	1.129						2.33	4.77	52.04	4.03	5.66	114.6	94.9	92.6	87.5	91.1	131	101	96	88.4	102.9	100.6	17.24	8.32	30.54	7.5	4.2	15.04	3.78
FALSE	High	Master Protein	Q9UBP4	Dickkopf-related protein 3 OS=Homo sapiens (Human) OX=9606 GN=DKK3 PE=1 SV=2	0.004	2.94	4	1	1	1	350	38.4	4.65	25	1	0	1.143	1.21	0.971	1.009	0.833						0	0	0	0	0	121.7	86.5	87.8	77.9	88.8	139.1	104.6	85.2	78.6	74	99.3
FALSE	High	Master Protein	Q9NVI1	Fanconi anemia group I protein OS=Homo sapiens (Human) OX=9606 GN=FANCI PE=1 SV=4	0	30.207	3	2	7	2	1328	149.2	6.74	33	2	0	1.143	0.965	1.021	0.742	0.952						13.05	14.29	28.86	23.53	12.46	108.6	98.7	84.3	83.5	92.9	124.1	95.3	86.1	61.9	88.4	100.4	20.92	13.02	22.59	19.88	27.01	8.63	26.35
FALSE	High	Master Protein	Q5VU43	Myomegalin OS=Homo sapiens (Human) OX=9606 GN=PDE4DIP PE=1 SV=3	0	24.042	2	5	24	4	2346	264.9	5.47	91	5	0	1.143	1.194	0.906	1.151	0.975	0.214038	0.365359	0.177297	0.0980752	0.409837	5.4	14.03	4.23	6.27	0.22	115.7	87.9	105.8	83.7	97.6	139.9	105	97	96.4	97	105.4	6.58	3.46	4.16	2.7	2.27	9	14.52
FALSE	High	Master Protein	P10909	Clusterin OS=Homo sapiens (Human) OX=9606 GN=CLU PE=1 SV=1	0	70.625	11	4	36	4	449	52.5	6.27	330	4	0	1.142	1.035	1.105	1.015	1.095	0.197019	0.396077	0.232128	0.494238	0.222503	2.79	2.7	4.37	3.93	6.33	93.4	96.5	93.6	95.1	108.3	106.8	101.5	104.2	97	113.5	100.6	2.65	2.01	3.19	6.43	4.64	0.98	3.95
FALSE	High	Master Protein	Q8TEA1	tRNA (cytosine(72)-C(5))-methyltransferase NSUN6 OS=Homo sapiens (Human) OX=9606 GN=NSUN6 PE=1 SV=1	0	19.028	8	2	6	2	469	51.7	7.96	53	2	0	1.142	1.016	0.956	1.091	0.873						2.95	10.45	2.39	19.03	0.95	102.7	93	99.3	85.5	100.4	117.3	94.5	94.9	93.3	87.6	109.3	20.22	13.2	1.7	10.08	2.71	17.46	3.28
FALSE	High	Master Protein	O43567	E3 ubiquitin-protein ligase RNF13 OS=Homo sapiens (Human) OX=9606 GN=RNF13 PE=1 SV=1	0	12.458	6	1	1	1	381	42.8	4.98	0	1	0	1.142	1.056	0.878	1.093	1.09						0	0	0	0	0	87	92.7	105	98.1	106.7	99.4	97.9	92.2	107.3	116.3	100.9
FALSE	High	Master Protein	O43396	Thioredoxin-like protein 1 OS=Homo sapiens (Human) OX=9606 GN=TXNL1 PE=1 SV=3	0	207.157	60	13	119	13	289	32.2	4.96	2399	13	0	1.142	1.136	1.059	0.893	1.081	0.157337	0.0806829	0.178843	0.294587	0.565994	0.47	0.21	2.43	4.32	11.13	103	106.1	90.7	84.2	88.2	117.4	120.3	95.6	76.7	96.9	99.5	0.38	1.34	1.88	5.45	4.84	1.68	1.08
FALSE	High	Master Protein	O75570	Peptide chain release factor 1, mitochondrial OS=Homo sapiens (Human) OX=9606 GN=MTRF1 PE=1 SV=2	0	28.928	4	1	5	1	445	52.3	8.5	44	1	0	1.141	0.993	0.939	1.148	0.875						0	0	0	0	0	92	89.5	110	92.3	104.8	105	88.9	103.4	105.9	91.6	106.3
FALSE	High	Master Protein	Q99541	Perilipin-2 OS=Homo sapiens (Human) OX=9606 GN=PLIN2 PE=1 SV=2	0	336.056	62	24	193	24	437	48	6.8	3284	24	0	1.141	1.243	1.424	1.141	1.445	0.157337	0.19883	0.111851	0.0719209	0.132754	2.14	3.71	2.31	1.11	5.74	90.8	87.2	88.2	87.9	84.3	106.6	110.2	125.5	104.8	119.4	100	3.55	2.79	0.48	4.87	4.87	2.32	5.02
FALSE	High	Master Protein	P49407	Beta-arrestin-1 OS=Homo sapiens (Human) OX=9606 GN=ARRB1 PE=1 SV=2	0	340.414	56	21	242	21	418	47	6.2	5030	21	0	1.141	1.102	1.125	1.016	1.043	0.272132	0.345342	0.156652	0.496242	0.43606	4.74	4.83	2.17	4.14	7.01	99.6	96.9	89.5	93.6	92.3	113.7	106.8	100.9	95.6	96.3	100	5.05	2.9	3.15	2.13	5.4	1.69	1.85
FALSE	High	Master Protein	Q7Z3T8	Zinc finger FYVE domain-containing protein 16 OS=Homo sapiens (Human) OX=9606 GN=ZFYVE16 PE=1 SV=3	0	15.2	1	1	2	1	1539	168.8	4.82	31	1	0	1.14	1.045	0.945	1.027	0.881						0	0	0	0	0	84.5	99.4	106.4	97.3	122	96.3	103.9	100.5	99.9	107.5	100.7
FALSE	High	Master Protein	Q9UBB5	Methyl-CpG-binding domain protein 2 OS=Homo sapiens (Human) OX=9606 GN=MBD2 PE=1 SV=1	0	6.321	4	1	3	1	411	43.2	10.04	41	1	0	1.14	1.104	0.901	0.903	0.889						13.45	27.33	31.41	25.77	32.99	86.7	86.1	90.2	90.4	114.3	98.9	95	81.3	81.7	101.7	92.8	18.8	21.95	40.42	9.38	23.7	31.2	3.79
FALSE	High	Master Protein	P63218	Guanine nucleotide-binding protein G(I)/G(S)/G(O) subunit gamma-5 OS=Homo sapiens (Human) OX=9606 GN=GNG5 PE=1 SV=3	0	17.34	28	2	17	2	68	7.3	9.85	31	2	0	1.14	1.101	0.92	1.016	0.956	0.273102	0.360313	0.569642	0.889183	0.695055	1.22	3.47	3.36	2.26	3.7	88.5	92.6	102.5	88.2	101.5	101.7	104.3	93.1	89.6	99.2	98.5	6.51	6.26	8.64	3.46	5.12	0.92	2.62
FALSE	High	Master Protein	Q8NBN3	Transmembrane protein 87A OS=Homo sapiens (Human) OX=9606 GN=TMEM87A PE=1 SV=3	0	21.387	7	3	16	3	555	63.4	6.74	118	3	0	1.14	1.087	0.964	0.937	0.903	0.178555	0.640856	0.251221	0.217131	0.327322	2.9	6.11	0.1	0.69	7.98	93.7	94.8	102.8	101.9	100.4	103.2	95.7	98	95.6	88.9	100.6	12.73	7.68	2.18	1.63	1.28	11.55	4.79
FALSE	Medium	Master Protein	P81605	Dermcidin OS=Homo sapiens (Human) OX=9606 GN=DCD PE=1 SV=2	0.031	1.5	6	1	4	1	110	11.3	6.54	0	1	0	1.14	1.115	0.976	0.783	0.984						29.82	21.8	32.12	8.39	34.55	120.1	109.3	117.2	120.1	103.6	136.9	121.9	114.5	94.1	101.9	97.4	31.08	7.91	14.41	4.98	17.12	3.34	28.25
FALSE	High	Master Protein	Q9P2J9	[Pyruvate dehydrogenase [acetyl-transferring]]-phosphatase 2, mitochondrial OS=Homo sapiens (Human) OX=9606 GN=PDP2 PE=2 SV=2	0	19.885	5	2	12	2	529	59.9	6.07	60	2	0	1.14	0.912	0.979	0.94	0.768	0.283883	0.449144	0.675364	0.246788	0.417645	2.71	7.48	10.01	3.74	39.33	95.4	114.4	100.7	91.5	115.5	104.7	104.9	105.6	83.9	88.7	99.3	3.2	3.76	14.7	17.24	15.67	7.09	3.68
FALSE	High	Master Protein	Q9UNA4	DNA polymerase iota OS=Homo sapiens (Human) OX=9606 GN=POLI PE=1 SV=3	0	11.332	2	1	5	1	740	83	6.07	31	1	0	1.139	0.89	0.898	1.169	0.992	0.230302	0.34371	0.377805	0.323997	0.731285	1.85	5.59	12.34	12.13	14.94	87.5	104	113.7	80	98.3	93.1	97.1	101.9	97.4	110.8	98.8	12.41	7.93	1.57	17.42	15.93	14.46	11.55
FALSE	Medium	Master Protein	P0DPF3	Neuroblastoma breakpoint family member 9 OS=Homo sapiens (Human) OX=9606 GN=NBPF9 PE=2 SV=1	0.014	2.175	3	1	1	1	1111	127.7	4.77	0	1	0	1.139	0.877	1.208	1.174	0.914						0	0	0	0	0	82.2	91.6	83.7	87.2	92.5	93.6	80.4	101.1	102.4	84.5	106.1
FALSE	High	Master Protein	A1A4S6	Rho GTPase-activating protein 10 OS=Homo sapiens (Human) OX=9606 GN=ARHGAP10 PE=1 SV=1	0	21.831	3	2	15	2	786	89.3	7.18	173	2	0	1.139	0.98	0.921	0.963	0.748	0.383219	0.384581	0.301311	0.40896	0.144953	14.99	1.02	4.7	4.4	1.64	100.4	99.6	101.4	92.1	97	114.4	98.1	92	78.4	74.7	98.8	12.41	4.51	1.67	9.71	2.81	0.53	4.27
FALSE	High	Master Protein	Q6UX53	Methyltransferase-like protein 7B OS=Homo sapiens (Human) OX=9606 GN=METTL7B PE=1 SV=2	0	188.654	55	12	165	12	244	27.8	8.38	2210	12	0	1.139	1.096	1.288	1.328	1.11	0.245302	0.461297	0.174563	0.0570871	0.388853	2.74	5.17	1.94	3.78	14.26	86.1	102.5	96.7	87.2	79.6	95.7	112.4	123.6	113.2	86.8	100.8	4.72	1.82	2.54	6.39	4.82	1.44	7.97
FALSE	Medium	Master Protein	Q15413	Ryanodine receptor 3 OS=Homo sapiens (Human) OX=9606 GN=RYR3 PE=1 SV=3	0.015	2.136	0	1	1	1	4870	551.7	5.68	0	1	0	1.139	1.562	0.786	1.398	1.058						0	0	0	0	0	197.1	76.3	126.3	68.1	88.5	224.4	119.3	99.2	95.2	93.7	98.4
FALSE	High	Master Protein	Q6P4F2	Ferredoxin-2, mitochondrial OS=Homo sapiens (Human) OX=9606 GN=FDX2 PE=1 SV=2	0	26.511	19	2	5	2	186	19.9	5.54	21	2	0	1.139	1.127	1.124	1.26	1.294						0	0	0	0	0	84.4	89	94.5	93.6	84.4	96.2	100.4	106.3	118	109.3	100.4
FALSE	High	Master Protein	P28331	NADH-ubiquinone oxidoreductase 75 kDa subunit, mitochondrial OS=Homo sapiens (Human) OX=9606 GN=NDUFS1 PE=1 SV=3	0	130.383	20	9	53	9	727	79.4	6.23	1621	9	0	1.139	1.187	1.029	1.046	1.023	0.253592	0.19883	0.646331	0.270093	0.818742	4.99	0.95	9.31	5.18	8.8	109.5	96.3	96.6	87.8	92.7	124.7	114.8	98.3	92.6	93.9	100.9	1.82	2.98	4.93	2.28	9.06	6.15	1.74
FALSE	High	Master Protein	Q12933	TNF receptor-associated factor 2 OS=Homo sapiens (Human) OX=9606 GN=TRAF2 PE=1 SV=2	0	44.656	14	6	44	6	501	55.8	7.53	390	6	0	1.139	1.027	0.848	1.027	0.937	0.194581	0.72977	0.154406	0.807707	0.181784	0.08	4.85	0.71	0.53	0.27	97.4	99.8	112.9	93.5	102.7	108.9	102.3	97.3	96.4	98.9	101.1	2.41	3.02	3.91	5.53	1.65	1.27	1.53
FALSE	High	Master Protein	Q9UER7	Death domain-associated protein 6 OS=Homo sapiens (Human) OX=9606 GN=DAXX PE=1 SV=2	0	30.401	3	1	24	1	740	81.3	4.87	967	1	0	1.138	1.012	0.837	0.817	0.887	0.339583	0.538102	0.192236	0.141781	0.198818	8.1	0.79	4.47	8.87	0.41	118.2	112.8	113.2	93.9	99.1	134.5	113.6	94.8	74	85.8	99.8	6.53	7.43	12.96	4.02	1.81	1.86	4.51
FALSE	High	Master Protein	O14657	Torsin-1B OS=Homo sapiens (Human) OX=9606 GN=TOR1B PE=1 SV=2	0	26.997	3	1	9	1	336	38	8.54	95	1	0	1.138	1.082	1.003	1.03	1.067	0.293642	0.232129	0.567928	0.466821	0.123244	3.06	1.05	1.12	2.47	0.21	104.2	96.5	108.3	84	102.8	118.2	104.1	116.1	86.5	109.9	99.9	5.49	1.47	6.65	2.22	1.84	1.49	0.73
FALSE	High	Master Protein	Q9HB40	Retinoid-inducible serine carboxypeptidase OS=Homo sapiens (Human) OX=9606 GN=SCPEP1 PE=1 SV=1	0	65.836	14	4	12	4	452	50.8	5.81	159	4	0	1.138	1.065	1.199	1.096	0.993	0.178555	0.2064	0.100574	0.196835	0.773171	0.3	1.13	2.87	5.48	9.24	103.1	107.6	86.1	83.7	86.6	117.6	113.3	102.8	92	85.1	100.3	3.77	1.33	0.47	7.33	5.73	1.21	1.09
FALSE	High	Master Protein	P30260	Cell division cycle protein 27 homolog OS=Homo sapiens (Human) OX=9606 GN=CDC27 PE=1 SV=2	0	40.507	5	3	18	3	824	91.8	7.02	185	3	0	1.138	0.99	1.034	0.946	0.96	0.32378	0.608455	0.263357	0.197553	0.761785	0.13	0.93	1.48	0.56	19.3	97.2	99.5	98	90.6	93.5	110.6	97.9	98.8	82	89.8	100	3.35	4.03	5.89	7.03	1.31	8.55	4.9
FALSE	High	Master Protein	Q05823	2-5A-dependent ribonuclease OS=Homo sapiens (Human) OX=9606 GN=RNASEL PE=1 SV=2	0	27.117	2	2	11	2	741	83.5	6.65	243	2	0	1.138	1.172	1.262	0.726	1.117	0.302099	0.409423	0.393323	0.0718644	0.592562	7.88	3.69	5.29	9.24	15.54	120.8	97.2	81.9	104.4	93.9	136.3	119.1	103.4	75.8	96.2	101.2	5.01	7.58	14.8	4.26	10.57	6.69	11.22
FALSE	High	Master Protein	Q14894	Ketimine reductase mu-crystallin OS=Homo sapiens (Human) OX=9606 GN=CRYM PE=1 SV=1	0	33.983	13	3	12	3	314	33.8	5.14	200	3	0	1.138	1.11	1.091	1.161	1.207	0.178555	0.362975	0.78708	0.164198	0.283331	3.35	8.71	9.59	10.71	6.26	84.2	87.7	96.9	94	97	95.6	101.9	105.7	111.1	113.2	100.8	4.18	6.74	10.89	4.16	5.87	6.67	2.67
FALSE	High	Master Protein	Q9BTE3	Mini-chromosome maintenance complex-binding protein OS=Homo sapiens (Human) OX=9606 GN=MCMBP PE=1 SV=2	0	110.399	14	7	60	7	642	72.9	5.87	1728	7	0	1.138	1.158	0.772	0.931	0.928	0.157337	0.362975	0.18138	0.165671	0.776611	1.29	5.65	7.69	5.04	23.3	106.3	88	111.6	84.7	96.3	122.1	103.1	84.1	76	88.9	102.2	5.45	3.11	12.46	2.78	5.02	5.7	10.13
FALSE	High	Master Protein	Q9Y2G0	Protein EFR3 homolog B OS=Homo sapiens (Human) OX=9606 GN=EFR3B PE=1 SV=2	0	21.169	2	2	2	2	817	92.4	6.7	0	2	0	1.137	1.059	1.006	1.217	1.112						0	0	0	0	0	117.9	91.6	98	76.7	86.8	134.1	97	98.5	93.4	96.5	108.9
FALSE	High	Master Protein	Q9UM01	Y+L amino acid transporter 1 OS=Homo sapiens (Human) OX=9606 GN=SLC7A7 PE=1 SV=2	0	106.268	12	5	58	4	511	56	5.43	1255	5	1	1.137	1.095	0.91	1.152	1.1	0.157337	0.204399	0.266043	0.229692	0.187604	1.76	0.77	6.22	9.6	1.44	95.9	91.6	106.6	94.6	96.4	110.2	99.8	103.8	108.9	107	99	1.9	4.69	6.75	4.59	5.55	3.4	3.84
FALSE	Medium	Master Protein	Q9Y4U1	Methylmalonic aciduria and homocystinuria type C protein OS=Homo sapiens (Human) OX=9606 GN=MMACHC PE=1 SV=3	0.013	2.207	3	1	1	1	282	31.7	7.81	0	1	0	1.137	0.936	0.891	0.83	1.065						0	0	0	0	0	100.4	106	105	87.1	85.7	114.1	99.2	93.6	72.3	91.3	100.7
FALSE	High	Master Protein	Q96EY7	Pentatricopeptide repeat domain-containing protein 3, mitochondrial OS=Homo sapiens (Human) OX=9606 GN=PTCD3 PE=1 SV=3	0	73.584	18	10	34	10	689	78.5	6.42	241	10	0	1.137	1.055	0.982	0.897	0.939	0.373806	0.429813	0.515467	0.458077	0.284348	13.98	1.52	2.97	6.43	4.79	98.9	102	99.9	87.2	98.8	112.4	111.3	96.9	84.3	92.5	100.6	3.85	5.2	7	8.86	4.57	8.85	2.87
FALSE	High	Master Protein	Q96IQ9	Zinc finger protein 414 OS=Homo sapiens (Human) OX=9606 GN=ZNF414 PE=1 SV=2	0	7.881	3	1	9	1	312	32.8	7.81	25	1	0	1.137	1.022	1.423	0.939	0.915						6.93	4.49	16.36	2.87	30	139.7	108.6	75	93.2	68.7	158.8	111.1	106.8	87.6	62.9	101.8	1.43	8.09	1.67	6.69	1.68	8.03	3.81
FALSE	High	Master Protein	Q96AY3	Peptidyl-prolyl cis-trans isomerase FKBP10 OS=Homo sapiens (Human) OX=9606 GN=FKBP10 PE=1 SV=1	0	61.252	12	5	19	5	582	64.2	5.62	228	5	0	1.136	1.047	0.874	1.012	0.903	0.157337	0.75749	0.166667	0.665954	0.221996	2.21	1.66	0.61	3.37	7.77	116.3	108.5	101.9	80.3	93.6	132.1	111.1	88.7	83.1	85.8	103.7	3.98	2.54	6.04	6.71	4.07	1.89	6.19
FALSE	High	Master Protein	Q5T3I0	G patch domain-containing protein 4 OS=Homo sapiens (Human) OX=9606 GN=GPATCH4 PE=1 SV=2	0	34.156	11	4	22	4	446	50.4	9.63	346	4	0	1.136	1.075	0.695	0.631	0.703	0.206041	0.292205	0.243042	0.0955058	0.331672	3.22	3.4	20.09	6.01	31	115.1	99.8	110.1	99	102.2	130.8	104.9	76.5	62.3	71.8	99.1	5.5	3.58	9.94	5.94	16.38	9.32	6.14
FALSE	High	Master Protein	P35610	Sterol O-acyltransferase 1 OS=Homo sapiens (Human) OX=9606 GN=SOAT1 PE=1 SV=3	0	84.617	15	8	41	8	550	64.7	8.94	117	8	0	1.136	1.085	1.329	0.86	1.021	0.205893	0.431979	0.127185	0.227956	0.511507	4.27	6.97	2.21	1.23	4.08	110.6	101.6	79.4	96.3	89.1	122.6	110.2	103.5	83.9	91	101.2	5.16	2.32	3.82	7.22	9.46	2.42	5.77
FALSE	High	Master Protein	Q460N5	Protein mono-ADP-ribosyltransferase PARP14 OS=Homo sapiens (Human) OX=9606 GN=PARP14 PE=1 SV=3	0	72.009	7	7	34	7	1801	202.7	7.18	112	7	0	1.136	0.963	0.823	0.915	0.816	0.287213	0.791998	0.143735	0.19393	0.186968	10.61	3.98	3.1	0.93	0.08	104.5	106.6	101.1	93.8	102.8	119.5	102.7	84.5	74.2	83.9	100.9	0.45	2.63	5.7	9.18	2.12	7.85	5.62
FALSE	High	Master Protein	Q96CS2	HAUS augmin-like complex subunit 1 OS=Homo sapiens (Human) OX=9606 GN=HAUS1 PE=1 SV=1	0	15.2	4	1	9	1	278	31.8	5.53	89	1	0	1.136	1.064	0.786	0.72	0.927	0.266024	0.837419	0.146336	0.0842566	0.435454	7.66	16.61	4.65	8.11	3.9	107.6	107.6	101.3	91.9	105	118.9	114.4	84.7	70	88.6	102.1	3.79	6.27	5.7	8.14	10.16	11.15	8.15
FALSE	High	Master Protein	O75153	Clustered mitochondria protein homolog OS=Homo sapiens (Human) OX=9606 GN=CLUH PE=1 SV=2	0	384.449	36	34	200	34	1309	146.6	6.13	2575	34	0	1.136	1.124	0.827	0.932	0.949	0.178555	0.28279	0.13143	0.136274	0.321678	3.39	0.89	6.7	0.09	1.89	95.4	103.1	109	90.1	102.5	107	116.8	90.2	81.8	92.3	100.6	1.24	1.27	3.2	2.02	6.49	2.78	4.27
FALSE	High	Master Protein	Q9BPX6	Calcium uptake protein 1, mitochondrial OS=Homo sapiens (Human) OX=9606 GN=MICU1 PE=1 SV=1	0	96.342	25	7	45	7	476	54.3	8.41	1350	7	0	1.136	1.064	1.149	0.938	0.968	0.157337	0.353172	0.218885	0.129398	0.451279	1.04	4.44	0.73	1.31	6.05	91.4	97.5	93.7	102.1	98.6	103.8	106.5	101.1	94.1	97.2	99.4	2.35	1.58	3.93	1.78	5.9	1.35	3.91
FALSE	High	Master Protein	Q99996	A-kinase anchor protein 9 OS=Homo sapiens (Human) OX=9606 GN=AKAP9 PE=1 SV=4	0	140.785	4	11	65	11	3907	452.7	4.98	1257	11	0	1.135	1.048	1.007	1.01	0.98	0.19418	0.333244	0.642221	0.977919	0.459307	1.99	3.2	1.03	2.22	2.18	104.1	96.4	97.8	86.6	99.1	119	101	97.1	85.9	87.2	101	1.86	2.08	8.3	1.24	7.2	3.87	4.38
FALSE	High	Master Protein	P48426	Phosphatidylinositol 5-phosphate 4-kinase type-2 alpha OS=Homo sapiens (Human) OX=9606 GN=PIP4K2A PE=1 SV=2	0	19.695	8	4	33	2	406	46.2	6.99	169	4	1	1.134	1.18	1.016	1.249	1.389	0.211828	0.19883	0.83657	0.0677618	0.244396	4.83	1.7	10.15	4.01	9.15	95.7	93.1	102.1	87	87	108.6	107.2	102	110.1	120.8	100.2	2.37	2.56	8.81	1.18	5.45	2.37	1.85
FALSE	High	Master Protein	Q9Y3Q0	N-acetylated-alpha-linked acidic dipeptidase 2 OS=Homo sapiens (Human) OX=9606 GN=NAALAD2 PE=1 SV=1	0	64.969	10	6	29	6	740	83.5	8.5	248	6	0	1.134	1.093	1.033	1.112	0.893	0.157337	0.236514	0.128662	0.223396	0.314152	0.5	1.32	0.96	2.45	11.91	117	106.8	94.3	76.9	84.3	135.9	117.6	98.1	85.5	75.3	102	2.21	1.39	1.87	7.8	3.3	1.96	1.21
FALSE	High	Master Protein	Q9BTX3	Transmembrane protein 208 OS=Homo sapiens (Human) OX=9606 GN=TMEM208 PE=1 SV=1	0	15.2	16	1	1	1	173	19.6	9.26	0	1	0	1.134	1.049	0.965	1.13	1.216						0	0	0	0	0	70.4	93.6	97.9	96.7	100.4	79.9	98.2	94.5	109.2	122.1	98.5
FALSE	High	Master Protein	Q9UIS9	Methyl-CpG-binding domain protein 1 OS=Homo sapiens (Human) OX=9606 GN=MBD1 PE=1 SV=2	0	6.226	4	1	1	1	605	66.6	9.04	0	1	0	1.134	1.01	1.038	1.075	1.013						0	0	0	0	0	86.2	89.9	92.5	86.2	99.3	97.8	90.9	96.1	92.7	100.6	99.1
FALSE	High	Master Protein	Q9BZV2	Thiamine transporter 2 OS=Homo sapiens (Human) OX=9606 GN=SLC19A3 PE=1 SV=1	0	95.07	13	3	27	3	496	55.6	6.4	223	3	0	1.134	1.066	1.104	1.4	1.344	0.262176	0.32987	0.278664	0.0572228	0.189361	5.97	0.41	6.47	1.74	9.5	88.6	89.5	90.1	95.8	88.2	98.9	99.4	107.2	135.7	119.3	101.5	4.79	2.48	8.07	3.23	4.24	3.98	4
FALSE	High	Master Protein	Q5VZL5	Zinc finger MYM-type protein 4 OS=Homo sapiens (Human) OX=9606 GN=ZMYM4 PE=1 SV=1	0	6.182	2	2	6	1	1548	172.7	6.84	0	2	0	1.133	1.061	1.28	0.879	1.06						0	0	0	0	0	108.2	106.7	78.1	87.8	85.6	122.6	113.2	100	77.2	90.7	103.3
FALSE	High	Master Protein	Q9UGI8	Testin OS=Homo sapiens (Human) OX=9606 GN=TES PE=1 SV=1	0	318.475	66	27	227	27	421	48	7.68	2327	27	0	1.133	1.087	1.396	0.99	1.018	0.157337	0.237638	0.141458	0.41228	0.573097	1.65	1.95	2.83	1.68	6.03	99.3	108.2	83.5	91.1	85.8	111.7	118	116.5	86.6	89.5	99.9	2.57	2.25	3.36	5.23	8.51	1.57	0.42
FALSE	High	Master Protein	Q9BY32	Inosine triphosphate pyrophosphatase OS=Homo sapiens (Human) OX=9606 GN=ITPA PE=1 SV=2	0	50.564	52	6	30	6	194	21.4	5.66	358	6	0	1.133	1.025	1.014	0.919	0.958	0.441002	0.946785	0.949161	0.580723	0.381722	0.68	3.8	6.99	3.23	4.52	92.6	106.7	100.7	96	100.3	102.1	103.8	99.7	87	97.4	99.1	8.66	3.07	4.24	1.05	3.19	2.52	5.68
FALSE	High	Master Protein	O96000	NADH dehydrogenase [ubiquinone] 1 beta subcomplex subunit 10 OS=Homo sapiens (Human) OX=9606 GN=NDUFB10 PE=1 SV=3	0	37.446	17	3	16	3	172	20.8	8.48	0	3	0	1.133	1.078	1.226	1.013	0.941	0.201083	0.237224	0.183031	0.412599	0.301556	3.61	1.15	8.74	1.57	6.15	113	110.3	80.5	80.8	80.9	125.7	117.9	96.7	81	75.9	100.1	4.51	2.37	2.93	11.95	1.17	1.12	0.76
FALSE	High	Master Protein	P11216	Glycogen phosphorylase, brain form OS=Homo sapiens (Human) OX=9606 GN=PYGB PE=1 SV=5	0	553.599	56	46	384	36	843	96.6	6.86	4196	46	3	1.133	1.113	1.121	1.23	1.264	0.178603	0.205103	0.133802	0.0725353	0.0996761	0.47	1.02	0.31	6.43	1.46	84.1	94.7	94.1	92.3	95.5	92.8	104.7	105.6	116.1	121.9	99.7	1.84	2.59	4.72	1.4	2.29	1.85	3.69
FALSE	Medium	Master Protein	Q8IZD9	Dedicator of cytokinesis protein 3 OS=Homo sapiens (Human) OX=9606 GN=DOCK3 PE=1 SV=1	0.012	2.24	0	1	7	1	2030	233	6.98	0	1	0	1.133	1.006	0.41	1.009	1.104	0.253592	0.999732	0.201318	0.677546	0.714919	5.74	15.56	16.44	18.74	36.99	59.8	93	172.4	100.3	107.6	65.1	95.2	75.4	101.2	150.3	99.9	9.01	7.18	13.67	16.12	36.37	3.84	9.18
FALSE	High	Master Protein	P48506	Glutamate--cysteine ligase catalytic subunit OS=Homo sapiens (Human) OX=9606 GN=GCLC PE=1 SV=2	0	170.693	25	13	78	13	637	72.7	6.09	1389	13	0	1.133	1.1	0.967	1.05	1.083	0.157337	0.225293	0.19685	0.133177	0.174255	0.86	2.52	0.52	3.19	3.41	96	93.6	102.3	94.5	101	107.8	102.9	98.9	99.3	109.4	100.5	1.5	0.39	2.19	0.53	4.07	0.92	1.66
FALSE	High	Master Protein	Q7L266	Isoaspartyl peptidase/L-asparaginase OS=Homo sapiens (Human) OX=9606 GN=ASRGL1 PE=1 SV=2	0	45.92	18	4	21	4	308	32	6.24	45	4	0	1.132	1.067	1.037	1.111	1.205	0.331342	0.7501	0.419407	0.159377	0.18128	9.21	10.98	4.56	7.72	1.81	88.7	89.1	94.8	96.2	101.1	100.5	95.1	99.4	106.8	111	99	6.79	5.35	1.55	2.58	7.8	1.35	5.16
FALSE	High	Master Protein	Q9NVD7	Alpha-parvin OS=Homo sapiens (Human) OX=9606 GN=PARVA PE=1 SV=1	0	37.09	8	2	11	2	372	42.2	5.95	209	2	0	1.132	1.045	0.859	0.972	0.865	0.183836	0.499687	0.231795	0.909993	0.245123	4.38	1.07	9.38	0.95	10.65	94.9	99.6	105.7	90.8	106.3	110.6	103.8	89.8	87.6	84.1	100.1	6.33	1.51	11.18	3.31	5.95	4.68	1.59
FALSE	High	Master Protein	Q5THJ4	Vacuolar protein sorting-associated protein 13D OS=Homo sapiens (Human) OX=9606 GN=VPS13D PE=1 SV=2	0	11.591	1	2	8	2	4388	491.6	6.58	0	2	0	1.132	1.517	1.131	1.084	0.986	0.489739	0.377463	0.195195	0.115301	0.661376	9.76	19.12	0.16	0.88	3.18	105.6	90.2	93.5	90.7	97.9	117.8	136.8	119.7	97.2	101.6	99.2	5.89	2.06	13.28	4.24	9.63	6.31	19.24
FALSE	High	Master Protein	Q99487	Platelet-activating factor acetylhydrolase 2, cytoplasmic OS=Homo sapiens (Human) OX=9606 GN=PAFAH2 PE=1 SV=1	0	15.2	5	1	1	1	392	44	6.89	60	1	0	1.132	1.242	0.868	1.101	1.094						0	0	0	0	0	95	85.9	102.3	83.3	98.6	107.5	106.7	88.9	91.8	107.9	99.6
FALSE	High	Master Protein	Q9NUQ8	ATP-binding cassette sub-family F member 3 OS=Homo sapiens (Human) OX=9606 GN=ABCF3 PE=1 SV=2	0	49.092	7	4	7	4	709	79.7	6.34	27	4	0	1.132	1.141	1.003	0.863	0.825						17.32	7.87	7.79	32.02	23.8	114.3	105.9	95.1	85.2	93.9	129.4	120.9	95.3	73.6	77.5	99.8	8.48	10.5	12.62	6.74	0.4	7.99	17.92
FALSE	High	Master Protein	P50225	Sulfotransferase 1A1 OS=Homo sapiens (Human) OX=9606 GN=SULT1A1 PE=1 SV=3	0	54.731	20	6	48	1	295	34.1	6.62	54	6	0	1.131	1.623	1.125	1.85	1.77						3.42	10.42	12.43	8.62	4.34	96	63.7	97.2	79.2	78.4	108.6	103.4	109.3	146.5	138.9	104.8	2.11	1.84	17.21	0.65	5.19	5.36	8.08
FALSE	High	Master Protein	Q9UNL2	Translocon-associated protein subunit gamma OS=Homo sapiens (Human) OX=9606 GN=SSR3 PE=1 SV=1	0	33.8	15	3	51	3	185	21.1	9.61	1646	3	0	1.131	1.06	0.938	1.104	0.99	0.157337	0.298835	0.415434	0.097051	0.933506	1.69	1.57	8.47	3.57	1.31	86.7	88.2	106.6	101.7	107.4	98.1	94.6	100	112.2	109.3	100.4	1.54	2.23	5.23	2.43	3.28	0.39	1.32
FALSE	High	Master Protein	Q53FT3	Protein Hikeshi OS=Homo sapiens (Human) OX=9606 GN=HIKESHI PE=1 SV=2	0	9.714	7	1	3	1	197	21.6	5.45	23	1	0	1.131	0.956	0.762	0.918	0.921						4.12	6.37	4.42	5.11	5.78	94.9	105.1	120.3	101.5	106.2	107.3	100.5	91.6	93.2	97.8	101.5	1.28	1.06	5.45	7.42	3.84	2.65	5.01
FALSE	High	Master Protein	Q9Y3Z3	Deoxynucleoside triphosphate triphosphohydrolase SAMHD1 OS=Homo sapiens (Human) OX=9606 GN=SAMHD1 PE=1 SV=2	0	181.914	42	21	93	21	626	72.2	7.14	522	21	0	1.131	1.187	1.11	1.075	1.049	0.157337	0.225474	0.145544	0.140687	0.339721	1.37	3.24	3.73	4.48	5.47	99.9	93.5	90.9	90.1	94	112.9	111	101.3	96.9	100.2	100.3	0.57	1.51	2.29	4.79	3.57	0.85	2.4
FALSE	High	Master Protein	P57768	Sorting nexin-16 OS=Homo sapiens (Human) OX=9606 GN=SNX16 PE=1 SV=2	0	15.2	5	1	8	1	344	39.1	4.65	138	1	0	1.131	1.078	0.717	1.101	1.112	0.663245	0.732519	0.136712	0.618764	0.698517	5.75	14.03	0.9	0.17	13.14	108.2	91.8	113	79.5	96.7	120	99	90.4	85.7	103.7	103.4	3.46	4.35	7.18	6.26	8.2	10.26	16.11
FALSE	High	Master Protein	Q14997	Proteasome activator complex subunit 4 OS=Homo sapiens (Human) OX=9606 GN=PSME4 PE=1 SV=2	0	36.56	2	3	30	3	1843	211.2	6.9	285	3	0	1.131	0.999	0.857	0.886	0.922	0.178555	0.717894	0.157218	0.1525	0.38009	2.88	0.37	6.1	4.71	11.41	95.7	99.8	98.6	90.5	103	108.2	99	85.2	77.5	95	101.9	2.17	1.47	2.92	2.35	6.67	0.59	1.08
FALSE	High	Master Protein	Q8TBF4	Zinc finger CCHC-type and RNA-binding motif-containing protein 1 OS=Homo sapiens (Human) OX=9606 GN=ZCRB1 PE=1 SV=2	0	6.441	6	1	4	1	217	24.6	8.53	121	1	0	1.131	1.153	0.996	0.99	0.984	0.501251	0.963079	0.846714	0.509997	0.511375	19.65	9.6	10.5	2.72	0.27	117.9	93.7	87.1	84.6	79.1	115.6	108.1	86.8	79.6	75.7	99.1	26.52	7.14	3.85	7.45	13.28	15.31	25.99
FALSE	High	Master Protein	Q9NRM0	Solute carrier family 2, facilitated glucose transporter member 9 OS=Homo sapiens (Human) OX=9606 GN=SLC2A9 PE=1 SV=2	0	15.2	3	1	11	1	540	58.7	8.9	224	1	0	1.131	0.915	0.947	1.27	1.152	0.352141	0.418043	0.854823	0.0726503	0.304573	1.67	7.91	15.08	1.74	13.03	89.4	95.4	92.3	91.6	97.5	96.6	83.8	99.1	119.7	115.3	98	8.37	6.36	13.62	5.89	9.39	11.47	6.26
FALSE	High	Master Protein	Q8N9L9	Peroxisomal succinyl-coenzyme A thioesterase OS=Homo sapiens (Human) OX=9606 GN=ACOT4 PE=1 SV=2	0	24.133	8	2	9	2	421	46.3	8.07	104	2	0	1.13	1.063	0.911	1.306	1.153						1.87	3.55	16.76	19.58	2.68	75.6	85.4	107.9	92.7	98.5	85.4	90.8	98.3	121.1	113.6	101.9	7.88	4.27	3.18	10.91	6.74	6.1	0.88
FALSE	Medium	Master Protein	Q9H0D2	Zinc finger protein 541 OS=Homo sapiens (Human) OX=9606 GN=ZNF541 PE=1 SV=3	0.014	2.172	1	1	4	1	1346	145.5	7.96	0	1	0	1.13	1.069	0.616	0.764	0.855						2.61	19.92	2.05	19.84	11.98	54.5	91.9	144	119.5	134.7	61.6	98.2	88.8	91.3	115.2	98.2	4.25	8.53	11.1	8.54	5.36	6.73	10.39
FALSE	High	Master Protein	Q6P1R4	tRNA-dihydrouridine(16/17) synthase [NAD(P)(+)]-like OS=Homo sapiens (Human) OX=9606 GN=DUS1L PE=1 SV=1	0	15.2	3	1	5	1	473	53.2	8.29	176	1	0	1.13	1.047	0.989	0.927	0.813						0	0	0	0	0	115.9	101.3	95.5	85.3	93.4	131	106	94.5	79.1	75.9	99.5
FALSE	High	Master Protein	Q13630	GDP-L-fucose synthase OS=Homo sapiens (Human) OX=9606 GN=TSTA3 PE=1 SV=1	0	82.515	27	6	54	6	321	35.9	6.6	825	6	0	1.13	1.058	1.07	1.086	0.914	0.234884	0.299111	0.556954	0.305035	0.323987	6.35	3.02	1.11	2.26	7.44	98.5	100.9	102.2	90.2	97.6	110.9	109.8	104.9	97.3	89.4	100.8	3.27	2.85	2.82	1.43	5.23	2.04	1.79
FALSE	High	Master Protein	Q9P0P0	E3 ubiquitin-protein ligase RNF181 OS=Homo sapiens (Human) OX=9606 GN=RNF181 PE=1 SV=1	0	26.4	22	2	12	2	153	17.9	5.06	184	2	0	1.13	1.041	1.044	1.151	1.227						6.57	5.65	0.09	5.95	13.09	95.2	93.1	100.9	85.3	95.8	107.7	96.9	105.3	98.1	117.6	98.6	8.66	4.79	3.2	0.89	2.66	2.41	0.6
FALSE	High	Master Protein	Q08357	Sodium-dependent phosphate transporter 2 OS=Homo sapiens (Human) OX=9606 GN=SLC20A2 PE=1 SV=1	0	22.153	6	2	2	2	652	70.3	6.54	95	2	0	1.13	0.805	0.698	1.234	0.917						0	0	0	0	0	89.9	96.7	122	86.4	95.4	101.6	77.8	85.2	106.6	87.5	103.2
FALSE	High	Master Protein	Q5ZPR3	CD276 antigen OS=Homo sapiens (Human) OX=9606 GN=CD276 PE=1 SV=1	0	92.037	21	6	52	6	534	57.2	4.91	1346	6	0	1.13	0.82	0.982	1.099	1.023	0.157337	0.345342	0.887859	0.0961028	0.944633	0.32	1.28	1.1	0.96	4.27	88.4	117.6	94.3	89	96.5	99.8	98.2	94.6	98.8	94.5	96.5	4.26	5.99	4.27	4.99	6.41	2.43	2.48
FALSE	High	Master Protein	P17535	Transcription factor jun-D OS=Homo sapiens (Human) OX=9606 GN=JUND PE=1 SV=3	0	13.158	6	2	2	2	347	35.2	7.37	0	2	0	1.13	1.062	0.902	1.117	1.092						7.23	7.34	4.62	9.25	6.19	89.5	85.6	107.7	96.3	102.4	101.1	91	97.2	107.5	111.8	100.7	2.9	5.7	4.03	15.37	4.81	9.78	1.29
FALSE	High	Master Protein	Q9BY42	Replication termination factor 2 OS=Homo sapiens (Human) OX=9606 GN=RTF2 PE=1 SV=3	0	37.016	22	5	19	5	306	33.9	8.59	38	5	0	1.13	1.073	0.939	0.924	1.017	0.259787	0.505327	0.260768	0.173227	0.639191	7.4	6.02	3.85	5.06	9.11	94.4	100.1	101.9	89.7	93.7	108.5	103.1	92.6	82.9	95.2	100	2.23	7.19	2.01	3.86	1.86	5.08	3.3
FALSE	High	Master Protein	P09923	Intestinal-type alkaline phosphatase OS=Homo sapiens (Human) OX=9606 GN=ALPI PE=1 SV=2	0	132.686	27	10	82	5	528	56.8	5.86	845	10	0	1.129	1.219	1.067	1.264	1.181	0.165822	0.333244	0.151711	0.110788	0.214426	0.31	11.18	1.6	6.44	2.3	88.3	85.7	97.4	92.6	94.4	99.7	105.1	105	122.1	111.5	99.2	4.96	11.95	4.04	6.46	5.37	3.16	1.64
FALSE	High	Master Protein	P40189	Interleukin-6 receptor subunit beta OS=Homo sapiens (Human) OX=9606 GN=IL6ST PE=1 SV=2	0	15.2	3	1	3	1	918	103.5	5.95	26	1	0	1.129	0.895	0.999	0.701	0.715						6.64	15.36	16.55	13.14	69.36	133.3	90.5	72.1	96.8	98.6	150.5	81.1	72	67.9	70.4	99.3	17.98	0.03	1.77	8.89	28.58	11.73	14.55
FALSE	High	Master Protein	Q96CF2	Charged multivesicular body protein 4c OS=Homo sapiens (Human) OX=9606 GN=CHMP4C PE=1 SV=1	0	15.2	6	1	8	1	233	26.4	6.07	207	1	0	1.129	1.051	0.839	1.127	0.993	0.157337	0.187677	0.275795	0.117487	0.866856	1.54	0.22	8.81	0.52	1.34	110.7	97.7	113.4	77.4	80.1	125.1	102.7	94.5	83	83.1	101.7	0.43	2.67	11.33	3.44	9.69	1.83	2.85
FALSE	High	Master Protein	O94804	Serine/threonine-protein kinase 10 OS=Homo sapiens (Human) OX=9606 GN=STK10 PE=1 SV=1	0	17.261	3	2	8	2	968	112.1	6.95	0	2	0	1.129	1.454	1.271	0.907	0.745						0	0	0	0	0	98.6	67.7	80.3	114.2	118.4	111.3	98.5	102.1	103.6	88.3	105.9
FALSE	High	Master Protein	O75179	Ankyrin repeat domain-containing protein 17 OS=Homo sapiens (Human) OX=9606 GN=ANKRD17 PE=1 SV=3	0	83.229	3	6	40	4	2603	274.1	6.52	926	6	0	1.129	1.222	0.948	0.846	0.994	0.232833	0.380881	0.478049	0.0792136	0.859331	5.35	9.36	8.1	4.79	10.67	110.6	103.2	101.6	81	92.6	132.2	126.1	94.9	65.9	92.1	101.3	6.91	3.3	10.67	12.22	5.69	10.15	13.75
FALSE	High	Master Protein	Q9BYK8	Helicase with zinc finger domain 2 OS=Homo sapiens (Human) OX=9606 GN=HELZ2 PE=1 SV=6	0	17.525	1	2	10	2	2649	294.5	7.49	27	2	0	1.129	0.935	0.979	1.009	0.878	0.356803	0.817118	0.985119	0.619943	0.238712	9.81	18.27	8.25	9.4	6.45	91.7	103	105.7	90.6	103.2	104.6	96.3	105	94.7	93.6	99.5	11.95	8.85	5.77	11.52	5.15	0.66	6.42
FALSE	High	Master Protein	Q96EP0	E3 ubiquitin-protein ligase RNF31 OS=Homo sapiens (Human) OX=9606 GN=RNF31 PE=1 SV=1	0	17.496	2	2	9	2	1072	119.6	6.57	52	2	0	1.129	1.264	0.87	1.16	0.821	0.828353	0.486054	0.463645	0.700185	0.209557	11.66	28.75	7.17	51.01	13.7	116	80.2	108.3	76.7	101.2	130.9	102	93.2	89	82.1	100.6	30.61	15.25	56.44	15.48	8.47	10.31	13.11
FALSE	High	Master Protein	Q9UKR5	Ergosterol biosynthetic protein 28 homolog OS=Homo sapiens (Human) OX=9606 GN=ERG28 PE=1 SV=1	0.001	4.379	12	2	2	2	140	15.9	9.83	0	2	0	1.128	1.019	0.819	0.87	0.873						0	0	0	0	0	92.2	103.4	108.8	95.3	96.2	104.1	105.4	89.1	82.9	84	102.9
FALSE	High	Master Protein	Q9HD26	Golgi-associated PDZ and coiled-coil motif-containing protein OS=Homo sapiens (Human) OX=9606 GN=GOPC PE=1 SV=1	0	26.3	8	5	10	5	462	50.5	5.92	35	5	0	1.128	1.046	1.07	0.903	1.019	0.32431	0.401116	0.728218	0.0743434	0.744335	4.59	2.67	26.41	0.77	15.18	110.2	105.1	92	87.6	105.9	122.2	106.1	98.6	75.9	101.1	99.6	9.88	7.48	20.59	9.17	14.2	4.51	6.2
FALSE	High	Master Protein	Q9H1A4	Anaphase-promoting complex subunit 1 OS=Homo sapiens (Human) OX=9606 GN=ANAPC1 PE=1 SV=1	0	5.378	0	1	1	1	1944	216.4	6.3	0	1	0	1.128	1.015	0.942	0.699	0.716						0	0	0	0	0	112.7	106.4	90.7	83.8	94.6	127.1	108	85.4	58.6	67.7	97.2
FALSE	High	Master Protein	Q9UBU8	Mortality factor 4-like protein 1 OS=Homo sapiens (Human) OX=9606 GN=MORF4L1 PE=1 SV=2	0	28.691	12	3	8	3	362	41.4	9.28	35	3	0	1.128	1.029	0.877	0.896	0.968	0.181792	0.792932	0.1259	0.415715	0.550339	3.47	10.59	3.08	12.46	8.3	91.5	97.5	106.5	100.2	94.5	100.8	104.5	93.4	90.6	92.3	100.2	6.33	3.39	0.85	1.58	11.7	8.36	9.03
FALSE	High	Master Protein	Q92887	Canalicular multispecific organic anion transporter 1 OS=Homo sapiens (Human) OX=9606 GN=ABCC2 PE=1 SV=3	0	80.114	8	8	27	8	1545	174.1	8.32	395	8	0	1.128	1.171	0.843	1.076	0.98	0.194043	0.204399	0.141458	0.48893	0.753287	0.73	1.29	1.88	5.44	0.06	93	92.5	110.7	93.8	117.5	104.9	107.3	92.5	96	116.4	100.2	4.88	2.92	5.58	3.26	7.07	2.47	4.99
FALSE	High	Master Protein	P20962	Parathymosin OS=Homo sapiens (Human) OX=9606 GN=PTMS PE=1 SV=2	0	81.498	23	3	66	3	102	11.5	4.16	1075	3	0	1.128	0.933	1.778	0.673	1.37	0.939247	0.949009	0.428271	0.297595	0.195617	1.69	25.93	47.32	13.09	11.45	118	133.8	50.2	72.9	57.7	131.1	124.8	89.3	57.3	95.1	98.8	4.89	10.88	25.35	14.63	34.17	19.36	22.84
FALSE	High	Master Protein	Q9NP64	Nucleolar protein of 40 kDa OS=Homo sapiens (Human) OX=9606 GN=ZCCHC17 PE=1 SV=1	0	19.308	6	1	13	1	241	27.6	9.7	67	1	0	1.128	1.025	0.887	1.145	1.114	0.444966	0.774494	0.112187	0.057789	0.200018	7.52	9.49	2.13	2.04	6.69	90.4	88.3	102.5	88.4	102.5	101.5	91.5	91.4	102.6	114.2	99.8	3.82	6.93	4.15	7.57	0.88	8.25	6.49
FALSE	High	Master Protein	O94953	Lysine-specific demethylase 4B OS=Homo sapiens (Human) OX=9606 GN=KDM4B PE=1 SV=4	0	21.005	2	2	17	2	1096	121.8	7.09	232	2	0	1.128	1.108	1.066	0.927	1	0.253592	0.470992	0.401646	0.936199	0.774068	6.57	5.75	9.87	3.29	8.11	103.5	103.5	95.4	76.4	87.5	120.9	114.7	103.8	74.8	87.5	99.1	9.23	4.78	5.95	8.95	6.44	4.39	2.66
FALSE	High	Master Protein	Q9Y2Z2	Protein MTO1 homolog, mitochondrial OS=Homo sapiens (Human) OX=9606 GN=MTO1 PE=1 SV=2	0	7.819	4	1	1	1	717	79.9	8.31	29	1	0	1.128	0.948	1.029	1.074	0.933						0	0	0	0	0	82.1	101.6	105.1	85.7	103.9	92.6	96.4	108.2	92.1	97	92.9
FALSE	High	Master Protein	O95125	Zinc finger protein 202 OS=Homo sapiens (Human) OX=9606 GN=ZNF202 PE=1 SV=4	0	6.168	6	3	11	1	648	74.7	5.97	0	3	2	1.128	1.003	1.941	0.756	0.868	0.253592	0.982296	0.13143	0.0528086	0.606835	3.32	7.67	8.7	0.3	13.33	89.8	123	57	87.9	77.4	101.6	118.2	123.4	66.6	73.1	93.1	6.18	6.02	15.28	10.57	7.76	1.28	7.27
FALSE	High	Master Protein	Q6P0N0	Mis18-binding protein 1 OS=Homo sapiens (Human) OX=9606 GN=MIS18BP1 PE=1 SV=1	0.008	2.497	1	1	2	1	1132	129	9.25	0	1	0	1.128	0.773	0.844	0.429	0.32						0	0	0	0	0	112.8	113.7	92.2	109.5	117.8	127.2	87.9	77.8	47	37.7	99.1
FALSE	High	Master Protein	P11279	Lysosome-associated membrane glycoprotein 1 OS=Homo sapiens (Human) OX=9606 GN=LAMP1 PE=1 SV=3	0	91.252	12	5	57	5	417	44.9	8.75	832	5	0	1.127	1.073	0.892	1.018	1.042	0.288715	0.343508	0.191896	0.507778	0.789074	7.67	4.32	4.5	5.09	6.43	93.4	90.4	108	95	108.2	105.3	97	96.4	96.7	115.4	101.9	4.67	1.91	1.71	3.34	10.08	2.49	5.36
FALSE	High	Master Protein	Q9HBM6	Transcription initiation factor TFIID subunit 9B OS=Homo sapiens (Human) OX=9606 GN=TAF9B PE=1 SV=1	0	9.716	4	1	6	1	251	27.6	9.55	20	1	0	1.127	1.09	0.81	0.955	0.895	0.262176	0.933663	0.360138	0.323091	0.271329	3.65	1.67	15.87	4.52	5.28	110.5	106.5	113.6	91	95.5	120.7	114.8	92	86.9	81.9	102.9	4.1	4.17	27.52	2.19	8.08	3.48	8.76
FALSE	High	Master Protein	Q96Q42	Alsin OS=Homo sapiens (Human) OX=9606 GN=ALS2 PE=1 SV=2	0	23.161	3	3	3	3	1657	183.5	6.27	0	3	0	1.127	1.156	0.985	1.174	1.273	0.535035	0.521104	0.974956	0.057789	0.326668	16.8	21.59	22.17	0.13	24.24	107.6	90.8	98.3	86.1	79.4	120	118.4	112.8	98	105.9	102.5	19.69	7.67	18.58	5.83	16.7	7.46	17.04
FALSE	Low	Master Protein	O95900	Mitochondrial mRNA pseudouridine synthase TRUB2 OS=Homo sapiens (Human) OX=9606 GN=TRUB2 PE=1 SV=1	0.062	1.037	3	1	2	1	331	36.7	8.98	0	1	0	1.127	0.996	1.062	1.1	0.965						0	0	0	0	0	83.4	88.4	91.9	97.7	105.3	94	88.1	97.6	107.4	101.6	100.3
FALSE	High	Master Protein	P35790	Choline kinase alpha OS=Homo sapiens (Human) OX=9606 GN=CHKA PE=1 SV=3	0	33.172	6	3	9	3	457	52.2	6.55	42	3	0	1.127	1.045	0.952	0.881	0.946	0.157337	0.221574	0.39554	0.0960235	0.195414	1.28	0.6	7.05	2.98	1.87	95.9	99.8	106.3	92.4	95	106.1	103.1	97	78.7	89.5	101.6	3.47	2.73	2.43	3.79	2.05	3.11	3.05
FALSE	High	Master Protein	P42330	Aldo-keto reductase family 1 member C3 OS=Homo sapiens (Human) OX=9606 GN=AKR1C3 PE=1 SV=4	0	264.267	61	23	309	8	323	36.8	7.94	2682	23	0	1.127	1.087	1.043	1.045	1.048	0.226694	0.268839	0.412866	0.4396	0.352871	3.09	2.22	1.8	8.89	5.97	96.5	95.4	96.7	98.9	101.1	109.6	103.7	101.7	102.1	105.9	100.2	7.22	2.18	8.16	4.5	2.86	2.73	1.02
FALSE	High	Master Protein	Q8N8J7	Uncharacterized protein FAM241A OS=Homo sapiens (Human) OX=9606 GN=FAM241A PE=2 SV=2	0	15.2	13	1	6	1	132	14.6	4.7	30	1	0	1.127	1.134	1.645	0.897	1.286						5.65	11.33	14.02	15.33	60	109.7	91.5	75.1	93	79.2	123.6	103.7	123.5	83.4	101.9	101.1	10.19	1.2	22.18	6.7	27.92	4.81	11.97
FALSE	High	Master Protein	Q9ULD2	Microtubule-associated tumor suppressor 1 OS=Homo sapiens (Human) OX=9606 GN=MTUS1 PE=1 SV=2	0	5.152	1	2	3	2	1270	141.3	7.5	0	2	0	1.127	1.136	1.242	0.642	0.925						5.98	2.91	19.4	18.98	12.57	119.2	99.9	86.8	93.7	84.1	134.3	113.5	107.8	60.1	77.8	99	6.77	0.18	5.4	5.89	4.93	1.07	2.96
FALSE	High	Master Protein	Q6PK04	Coiled-coil domain-containing protein 137 OS=Homo sapiens (Human) OX=9606 GN=CCDC137 PE=1 SV=1	0	9.324	4	1	8	1	289	33.2	10.93	0	1	0	1.127	1.068	0.653	0.719	0.931	0.252385	0.595308	0.17636	0.168798	0.337934	1.36	12.39	19.47	2	9.33	111.5	94.9	121.4	93.2	104.2	120.6	94.3	79.3	67.1	103.2	102.7	5.84	4.47	9.1	3.66	6.35	3.65	11.8
FALSE	Medium	Master Protein	Q6PCT2	F-box/LRR-repeat protein 19 OS=Homo sapiens (Human) OX=9606 GN=FBXL19 PE=1 SV=3	0.023	1.823	3	1	2	1	694	75.7	9.17	0	1	0	1.127	1.098	1.014	1.186	1.051						3.54	0	2.93	0.87	4.19	82.1	90.9	108.2	98.3	105.2	92.5	99.7	109.7	116.6	110.6	98.7	2.44	2.77	0.9	1.37	3.22	0.94	2.77
FALSE	High	Master Protein	Q15276	Rab GTPase-binding effector protein 1 OS=Homo sapiens (Human) OX=9606 GN=RABEP1 PE=1 SV=2	0	40.093	6	3	5	3	862	99.2	5.01	93	3	0	1.126	0.975	1.01	0.844	1.148						1.32	4.13	28.05	19.35	10	80.1	106.4	94.5	119.1	86.7	90.2	103.8	95.5	100.5	99.5	100.2	5.42	5.68	15.68	14.89	2.69	4.16	1.74
FALSE	Medium	Master Protein	Q01974	Tyrosine-protein kinase transmembrane receptor ROR2 OS=Homo sapiens (Human) OX=9606 GN=ROR2 PE=1 SV=2	0.027	1.653	3	1	1	1	943	104.7	6.55	0	1	0	1.126	0.96	1.373	0.923	1.16						0	0	0	0	0	71.2	91.3	72.2	112.1	95.5	80.2	87.6	99.1	103.4	110.8	95.5
FALSE	High	Master Protein	Q08477	Cytochrome P450 4F3 OS=Homo sapiens (Human) OX=9606 GN=CYP4F3 PE=1 SV=2	0	14.523	7	4	18	4	520	59.8	7.64	19	4	0	1.125	1.291	1.099	1.408	1.149	0.214588	0.240786	0.304284	0.0776333	0.561307	0.01	7.34	9.25	6.1	4.97	83	81	97.2	88.2	90.4	93.4	109.8	106.6	127.6	100.4	101.7	6.66	3.45	1.83	3.13	8.23	2.25	6.08
FALSE	High	Master Protein	Q9UKS7	Zinc finger protein Helios OS=Homo sapiens (Human) OX=9606 GN=IKZF2 PE=1 SV=2	0	15.2	4	1	1	1	526	59.5	6.77	24	1	0	1.125	1.072	1.185	1.051	1.241						0	0	0	0	0	117.4	96.7	91.5	93.5	82.9	132.1	103.7	108.4	98.3	102.9	106.6
FALSE	High	Master Protein	P08842	Steryl-sulfatase OS=Homo sapiens (Human) OX=9606 GN=STS PE=1 SV=2	0	18.964	5	3	11	3	583	65.5	7.66	28	3	0	1.125	0.916	0.749	0.882	0.878	0.178555	0.915913	0.181731	0.318506	0.303713	3.53	5.3	6.02	17.95	10.14	117.6	104.1	112.9	87.7	91	132.3	100.7	84.5	79.1	79.8	104.6	11.45	3.84	5.2	9.08	7.38	8.92	12.58
FALSE	High	Master Protein	P19823	Inter-alpha-trypsin inhibitor heavy chain H2 OS=Homo sapiens (Human) OX=9606 GN=ITIH2 PE=1 SV=2	0	43.283	6	4	15	4	946	106.4	6.86	64	4	0	1.125	0.972	0.888	0.8	0.613	0.472445	0.717894	0.0933114	0.115701	0.159536	5.13	7.27	0.22	10.1	2.48	110.6	108.9	92.9	104.7	105	123.4	105.9	83.8	82.7	67.9	98.9	5.68	1.44	4.48	5.55	7.12	4.2	6.66
FALSE	High	Master Protein	Q9UL33	Trafficking protein particle complex subunit 2-like protein OS=Homo sapiens (Human) OX=9606 GN=TRAPPC2L PE=1 SV=1	0	5.571	6	1	2	1	140	16.1	6.77	0	1	0	1.125	1.077	0.909	0.826	0.897						0	0	0	0	0	95.4	103.2	102.9	97.5	95.7	107.3	111.1	93.6	80.5	85.9	103.4
FALSE	High	Master Protein	Q96PU4	E3 ubiquitin-protein ligase UHRF2 OS=Homo sapiens (Human) OX=9606 GN=UHRF2 PE=1 SV=1	0	19.232	4	3	13	3	802	89.9	8.21	0	3	0	1.125	0.991	0.976	0.895	0.837						0	0	0	0	0	126.9	118.8	96.2	99.7	102.8	142.8	117.8	93.9	89.3	86	101.3
FALSE	High	Master Protein	P11142	Heat shock cognate 71 kDa protein OS=Homo sapiens (Human) OX=9606 GN=HSPA8 PE=1 SV=1	0	1079.96	81	54	1175	34	646	70.9	5.52	17239	54	17	1.124	1.032	0.859	0.888	0.861	0.170669	0.354231	0.128662	0.061387	0.261436	1.19	0.27	3.23	0.68	12.37	96.6	104.1	109	96.6	108.9	108.6	107.5	91.1	85	91.7	100	1.1	1.2	2.88	0.85	7.34	1.05	1.32
FALSE	High	Master Protein	Q8NEC7	Glutathione S-transferase C-terminal domain-containing protein OS=Homo sapiens (Human) OX=9606 GN=GSTCD PE=1 SV=2	0	17.405	5	2	4	2	633	71	7.78	83	2	0	1.124	0.68	1.026	1.653	1.07						0	0	0	0	0	93.6	127.9	114.7	89	92.5	105.3	86.9	117.7	147.1	98.9	100.3
FALSE	High	Master Protein	Q5JVS0	Intracellular hyaluronan-binding protein 4 OS=Homo sapiens (Human) OX=9606 GN=HABP4 PE=1 SV=1	0	26.848	9	2	14	2	413	45.8	7.46	221	2	0	1.124	0.951	0.987	1.039	1.05	0.417008	0.759674	0.994604	0.654033	0.918868	5.36	15.24	17.99	15.92	9.6	124.7	96.8	88.7	90.6	89.1	123.7	89.6	94.7	91.6	93.6	100.1	18.61	1.54	11.76	11.99	13.75	15.67	11.08
FALSE	High	Master Protein	Q9H0N0	Ras-related protein Rab-6C OS=Homo sapiens (Human) OX=9606 GN=RAB6C PE=1 SV=2	0	41.264	17	3	29	1	254	28.3	7.71	768	3	0	1.124	1.041	1.049	1.195	1.087	0.224237	0.377288	0.31704	0.057789	0.132754	0.39	0.14	4.67	1.84	0.18	79.6	93.5	98.7	98.8	108.2	89.5	97.4	104.8	121.4	117.5	98.7	4.62	2.03	3.25	2.39	4.6	1.37	3.81
FALSE	High	Master Protein	P51178	1-phosphatidylinositol 4,5-bisphosphate phosphodiesterase delta-1 OS=Homo sapiens (Human) OX=9606 GN=PLCD1 PE=1 SV=2	0	55.527	7	3	23	3	756	85.6	6.7	171	3	0	1.124	0.906	0.925	0.864	1.031	0.647665	0.248544	0.363646	0.629924	0.827912	5.97	2.97	4.55	7.1	4.11	101.1	99.2	106.9	94.4	93.5	107.5	89.8	98.9	93.3	96.4	99.9	9.04	4.27	6.83	14.28	3.19	5.63	6.73
FALSE	High	Master Protein	O60493	Sorting nexin-3 OS=Homo sapiens (Human) OX=9606 GN=SNX3 PE=1 SV=3	0	93.07	49	10	109	8	162	18.8	8.66	1193	10	2	1.124	1.047	1.041	1.087	1.043	0.157337	0.437548	0.441428	0.143776	0.306656	0.39	1.07	5.52	5.36	3.7	96.8	98.9	99.4	88.4	93.5	107.6	100.8	103.5	96.9	102.1	101	2.65	1.8	2.54	2.6	4.2	3.36	2.22
FALSE	High	Master Protein	Q70UQ0	Inhibitor of nuclear factor kappa-B kinase-interacting protein OS=Homo sapiens (Human) OX=9606 GN=IKBIP PE=1 SV=1	0	13.735	8	3	11	3	350	39.3	9.17	0	3	0	1.124	1.121	0.988	1.251	1.211	0.337039	0.272235	0.999127	0.0999698	0.300098	2	2.73	8.7	8.13	5.83	97.2	93.1	107.1	94.8	92.4	101.5	106.3	106.2	112.4	110.6	99.6	5.32	1.87	4.44	4.65	7.01	6.11	3.11
FALSE	High	Master Protein	Q96IK1	Biorientation of chromosomes in cell division protein 1 OS=Homo sapiens (Human) OX=9606 GN=BOD1 PE=1 SV=2	0	4.626	12	1	2	1	185	19.2	6.33	0	1	0	1.124	0.871	1.123	0.867	0.697						0	0	0	0	0	125.4	114.2	89.7	100.1	106.7	140.9	99.5	100.7	86.8	74.4	98.7
FALSE	High	Master Protein	P35613	Basigin OS=Homo sapiens (Human) OX=9606 GN=BSG PE=1 SV=2	0	185.01	30	12	133	12	385	42.2	5.66	1489	12	0	1.123	1.182	1.228	1.625	1.559	0.203099	0.224986	0.176539	0.057789	0.131371	2.13	4.76	1.5	2.35	7.65	78.9	84	97.4	86.5	88.5	89.3	99.2	117	142.5	145.2	101	2.71	1.5	4.87	2.44	4.97	4.53	2.04
FALSE	High	Master Protein	Q15776	Zinc finger protein with KRAB and SCAN domains 8 OS=Homo sapiens (Human) OX=9606 GN=ZKSCAN8 PE=1 SV=2	0	21.083	6	3	7	3	578	65.8	7.39	84	3	0	1.123	1.071	0.786	0.94	0.786						24.03	10.03	19.64	2.32	14.29	112.7	106.9	113.8	88.2	89	126.5	114.5	89.4	82.9	69.9	101.7	20.98	0.26	15.58	4.64	8.07	1.68	9.81
FALSE	High	Master Protein	O60921	Checkpoint protein HUS1 OS=Homo sapiens (Human) OX=9606 GN=HUS1 PE=1 SV=1	0	30.394	13	2	9	2	280	31.7	6.84	111	2	0	1.123	1.058	0.792	1.152	0.923	0.460657	0.64673	0.175258	0.378417	0.625935	2.78	11.77	9.88	21.59	23.91	95.9	88.1	116.1	83.6	97.9	107.7	93.2	89.5	87.6	90.3	105.2	15.67	12.39	5.76	14.08	11.88	8.56	20.51
FALSE	High	Master Protein	Q9Y619	Mitochondrial ornithine transporter 1 OS=Homo sapiens (Human) OX=9606 GN=SLC25A15 PE=1 SV=1	0	25.233	15	3	4	3	301	32.7	9.13	40	3	0	1.123	0.99	0.817	0.994	1.026						0	0	0	0	0	95.2	100.9	113.8	97.9	98.1	106.9	99.9	92.9	97.2	100.7	100.1
FALSE	High	Master Protein	Q8N543	Prolyl 3-hydroxylase OGFOD1 OS=Homo sapiens (Human) OX=9606 GN=OGFOD1 PE=1 SV=1	0	32.803	7	3	14	3	542	63.2	5.11	214	3	0	1.123	1.189	1.038	1.12	1.218						4.29	6.5	16.73	3.05	6.94	79.6	85.1	98.7	93.3	91.5	89.4	101.2	102.4	104.4	111.5	99.1	0.57	7.99	13.65	1.35	9.8	3.52	1.8
FALSE	High	Master Protein	Q9BVC6	Transmembrane protein 109 OS=Homo sapiens (Human) OX=9606 GN=TMEM109 PE=1 SV=1	0	51.105	9	3	53	3	243	26.2	10.48	445	3	0	1.123	1.028	1.004	1.075	1.125	0.235683	0.792334	0.589192	0.139458	0.116049	0.58	6.84	1.76	2.28	0.31	81.3	85.1	91.5	93.9	97.1	89.8	85.8	92.4	102.8	109.2	99.1	3.57	1.2	2.61	2.41	1.74	1.17	5.76
FALSE	High	Master Protein	P07339	Cathepsin D OS=Homo sapiens (Human) OX=9606 GN=CTSD PE=1 SV=1	0	380.666	55	20	242	20	412	44.5	6.54	5636	20	0	1.123	1.074	1.31	1.06	1.09	0.214038	0.331401	0.132579	0.130413	0.391994	1.62	1.92	5.76	1.88	12.35	111.5	114.8	78.8	78	80.7	126.3	123.6	103.2	81.6	89.5	100.1	3.85	1.1	3.02	8.11	7.99	1.04	2.99
FALSE	High	Master Protein	P40121	Macrophage-capping protein OS=Homo sapiens (Human) OX=9606 GN=CAPG PE=1 SV=2	0	210.788	49	12	116	12	348	38.5	6.19	1425	12	0	1.122	1.236	1.265	1.271	1.474	0.157337	0.249908	0.111851	0.0472866	0.0996761	0.87	6.99	2.48	0.33	3.31	73.8	79.8	89.1	101.4	91.7	82.4	98.2	114.5	129.4	139.8	99.9	3.68	3.36	2.91	1.47	8.74	2.49	3.08
FALSE	High	Master Protein	P51970	NADH dehydrogenase [ubiquinone] 1 alpha subcomplex subunit 8 OS=Homo sapiens (Human) OX=9606 GN=NDUFA8 PE=1 SV=3	0	8.229	10	1	3	1	172	20.1	7.65	0	1	0	1.122	0.852	1.241	0.923	1.015						1.92	4.78	19.21	3.76	6.17	75.7	111.8	79.3	99.4	92.7	85	95.3	98.4	91.7	94	94.6	10.35	5.48	15.84	10.24	12.83	12.18	10.02
FALSE	High	Master Protein	Q9NRA8	Eukaryotic translation initiation factor 4E transporter OS=Homo sapiens (Human) OX=9606 GN=EIF4ENIF1 PE=1 SV=2	0	15.2	3	1	5	1	985	108.1	8.32	187	1	0	1.122	0.968	1.011	0.844	0.873						13.21	14.55	13.77	21.12	20.52	109.7	99.1	96	103.8	102.8	123.1	96	97.1	87.5	89.8	100.3	14.96	18.59	8.11	3.33	2.39	2.44	4.83
FALSE	High	Master Protein	Q9NQ29	Putative RNA-binding protein Luc7-like 1 OS=Homo sapiens (Human) OX=9606 GN=LUC7L PE=1 SV=1	0	86.371	22	8	110	3	371	43.7	9.92	1460	8	0	1.122	1.044	0.883	0.952	0.979	0.157337	0.37997	0.208926	0.113961	0.566144	1.41	1.3	1.66	1.45	6.16	111.8	109.2	95	87	87.8	124.3	114	83.9	81.9	85.9	99.7	2.29	0.8	2.02	1.14	3.39	1	4.6
FALSE	High	Master Protein	Q9HCY8	Protein S100-A14 OS=Homo sapiens (Human) OX=9606 GN=S100A14 PE=1 SV=1	0	143.803	85	9	116	9	104	11.7	5.24	2447	9	0	1.122	1.069	1.092	1.265	1.202	0.157337	0.632217	0.18138	0.057789	0.158413	1.35	12.63	1.45	2.04	4.78	88.2	94.7	100.3	91.8	94.7	99	101.2	108.2	114.5	114.8	99.9	3.1	4.04	1.43	2.48	4.98	1.51	5.22
FALSE	High	Master Protein	Q12849	G-rich sequence factor 1 OS=Homo sapiens (Human) OX=9606 GN=GRSF1 PE=1 SV=3	0	97.129	15	6	37	6	480	53.1	6.19	402	6	0	1.122	1.015	0.987	0.808	0.919	0.157337	0.649686	0.560496	0.0855782	0.505957	1.24	3.57	3.12	1.87	6.26	96.5	107.1	94.4	98	102	108.3	108.3	93.2	75.4	104.9	98.8	5.05	2.96	3.18	3.88	7.67	3.98	0.24
FALSE	High	Master Protein	Q9BVQ7	Spermatogenesis-associated protein 5-like protein 1 OS=Homo sapiens (Human) OX=9606 GN=SPATA5L1 PE=1 SV=2	0	8.511	3	2	7	2	753	80.7	8.09	24	2	0	1.122	1.014	0.779	0.958	0.905	0.26108	0.844326	0.228603	0.507631	0.803414	0.47	3.4	15.24	11.12	17.14	94.5	93	107.2	91.6	104.2	108.2	95.2	90.3	87.6	94.3	98.5	1.96	3.73	5.03	6.23	13.1	6.48	9.62
FALSE	High	Master Protein	Q9HA64	Ketosamine-3-kinase OS=Homo sapiens (Human) OX=9606 GN=FN3KRP PE=1 SV=2	0	89.469	35	10	70	10	309	34.4	7.33	969	10	0	1.122	0.838	0.878	0.883	0.812	0.256979	0.348213	0.226575	0.141285	0.197427	1.84	12.64	4.84	0.57	2.77	105.4	106.3	104.5	91.7	101.5	122	89.1	91.8	82.3	80.7	100.1	4.53	5.42	7.52	1.2	10.3	3.66	4.56
FALSE	High	Master Protein	Q9P2M7	Cingulin OS=Homo sapiens (Human) OX=9606 GN=CGN PE=1 SV=2	0	883.55	54	72	670	71	1197	136.3	5.54	7204	72	1	1.121	1.113	1.16	1.029	1.193	0.235948	0.529186	0.13143	0.392541	0.115872	0.62	3.61	4.16	4.21	2.47	107.6	97.2	89.5	92.5	85.8	121.2	108.2	101.5	97.5	102.3	100.3	4.23	3.11	3.81	4.85	9.42	0.49	4.92
FALSE	High	Master Protein	Q9BQA1	Methylosome protein 50 OS=Homo sapiens (Human) OX=9606 GN=WDR77 PE=1 SV=1	0	26.376	11	2	7	2	342	36.7	5.17	76	2	0	1.121	1.315	1.102	1.372	1.032						17.01	7.93	60.28	43.87	32	94	87.3	99.7	84.8	102.6	105.4	114.9	109.8	116.3	105.9	99.6	59.01	21.44	41.31	22.17	21.58	45.03	13.99
FALSE	High	Master Protein	P55085	Proteinase-activated receptor 2 OS=Homo sapiens (Human) OX=9606 GN=F2RL1 PE=1 SV=1	0.001	4.442	3	1	4	1	397	44.1	9.61	24	1	0	1.121	0.988	0.822	1.258	1.209						0	0	0	0	0	86	82.2	121	96.8	104.8	96.4	81.2	99.4	121.8	126.8	100.9
FALSE	High	Master Protein	Q8IZN3	Probable palmitoyltransferase ZDHHC14 OS=Homo sapiens (Human) OX=9606 GN=ZDHHC14 PE=1 SV=1	0	9.677	2	1	6	1	488	53.4	8.24	40	1	0	1.121	1.08	0.933	0.815	0.973	0.217684	0.573352	0.235727	0.466669	0.506975	4.67	1.23	0.04	5.16	3.31	150.4	119.3	97.9	68.9	65.3	172.3	127	84.1	58.1	63.5	100.7	3.58	1.2	6.17	5.97	22.68	1.94	5.04
FALSE	High	Master Protein	Q86UU0	B-cell CLL/lymphoma 9-like protein OS=Homo sapiens (Human) OX=9606 GN=BCL9L PE=1 SV=1	0	10.605	1	1	4	1	1499	157	8.63	43	1	0	1.121	0.986	0.928	0.93	0.939						1.64	7.42	6.85	2.09	18.26	118.2	102.1	96.5	83.3	86.3	132.5	100.6	89.5	77.5	81.1	98.6	0.51	4.75	4.89	10.5	23.48	2.08	2.32
FALSE	High	Master Protein	P53675	Clathrin heavy chain 2 OS=Homo sapiens (Human) OX=9606 GN=CLTCL1 PE=1 SV=2	0	333.803	10	20	197	1	1640	186.9	5.85	2812	20	0	1.121	1.09	0.932	1.184	1.164						0	0	0	0	0	91.6	89.9	103.8	95.1	96	102.6	98	96.8	112.6	111.7	103.1
FALSE	High	Master Protein	P07099	Epoxide hydrolase 1 OS=Homo sapiens (Human) OX=9606 GN=EPHX1 PE=1 SV=1	0	243.973	52	19	116	19	455	52.9	7.25	1087	19	0	1.121	1.059	0.95	0.982	0.908	0.178555	0.2064	0.276984	0.438398	0.292245	2.99	0.03	3.76	2.17	1.67	92.8	98.2	106.2	99.2	103.7	104.7	102.5	98.9	97.4	95.7	100.3	0.81	2.68	3.4	1.45	1.91	2.91	2.94
FALSE	High	Master Protein	Q9UBT7	Alpha-catulin OS=Homo sapiens (Human) OX=9606 GN=CTNNAL1 PE=1 SV=2	0	11.915	2	1	6	1	734	81.8	6.64	40	1	0	1.121	0.955	0.818	0.97	0.85						0	0	0	0	0	96.4	105.8	114.7	96.5	110.2	108	101	93.8	93.6	93.6	100.1
FALSE	High	Master Protein	O76064	E3 ubiquitin-protein ligase RNF8 OS=Homo sapiens (Human) OX=9606 GN=RNF8 PE=1 SV=1	0	7.256	2	1	1	1	485	55.5	7.33	23	1	0	1.121	0.964	0.706	0.72	0.673						0	0	0	0	0	104.5	91.1	113.8	102.8	131.6	117.1	87.8	80.4	74	88.5	106.1
FALSE	High	Master Protein	O00754	Lysosomal alpha-mannosidase OS=Homo sapiens (Human) OX=9606 GN=MAN2B1 PE=1 SV=3	0	78.501	9	8	39	8	1011	113.7	7.28	458	8	0	1.121	1.196	1.117	1.157	1.078	0.157337	0.262858	0.351656	0.149325	0.436138	2.69	4.96	2.46	6.58	4.06	111.7	91.8	96.7	81.4	84.7	126.9	109.8	104.7	100.6	93.2	102	3.5	5.75	7.06	8.97	7.06	1.97	0.67
FALSE	High	Master Protein	Q6PHW0	Iodotyrosine deiodinase 1 OS=Homo sapiens (Human) OX=9606 GN=IYD PE=1 SV=2	0	21.672	13	3	16	3	289	33.3	7.61	380	3	0	1.12	1.064	1.068	1.091	1.059	0.230771	0.272235	0.163803	0.109695	0.628083	6.2	1.81	0.67	1.79	3.06	93.2	101.7	99.4	90.5	92	103.2	105.5	106.4	98.8	95	100.2	5.27	1.91	1	1.12	5.34	1.07	2.44
FALSE	High	Master Protein	Q9P0V9	Septin-10 OS=Homo sapiens (Human) OX=9606 GN=SEPTIN10 PE=1 SV=2	0	244.88	57	18	100	17	454	52.6	6.8	1238	18	1	1.12	1.104	1.114	1.098	1.107	0.215272	0.2555	0.106953	0.235962	0.144826	3.9	4.16	0.66	8.15	1.88	96.8	95.7	92.7	94.5	91.2	108.3	105.6	104.8	103.6	101	100.4	3.6	1.03	2.69	5.14	4.69	4.52	1.99
FALSE	High	Master Protein	Q96G46	tRNA-dihydrouridine(47) synthase [NAD(P)(+)]-like OS=Homo sapiens (Human) OX=9606 GN=DUS3L PE=1 SV=2	0	7.843	3	1	3	1	650	72.5	8.05	22	1	0	1.12	1.122	1.106	1.02	0.924						10.08	1.65	23.17	6.88	5.75	104.8	96.4	91.4	81.5	76.5	117.4	108.1	101.2	83	70.6	99.4	4.15	3.58	12.75	11.15	0.36	5.46	2.01
FALSE	High	Master Protein	Q9NVU0	DNA-directed RNA polymerase III subunit RPC5 OS=Homo sapiens (Human) OX=9606 GN=POLR3E PE=1 SV=1	0	17.694	5	2	16	2	708	79.8	6.47	46	2	0	1.12	0.812	1.096	0.986	0.821	0.65814	0.54072	0.529882	0.745292	0.280205	3.29	26.93	19.72	5.44	5.91	101.1	115.2	90.8	90.4	97.7	107.6	93.8	99.5	97.2	88.6	99.2	5.56	13.35	9.23	7.36	8.63	7.66	9.55
FALSE	High	Master Protein	O95786	Antiviral innate immune response receptor RIG-I OS=Homo sapiens (Human) OX=9606 GN=DDX58 PE=1 SV=2	0	38.922	2	2	14	2	925	106.5	6.4	187	2	0	1.12	0.981	0.896	0.945	0.858	0.281137	0.785418	0.214949	0.388437	0.303146	0.36	10.88	5.8	2.95	15.46	94	96.9	107.1	92.7	116.8	105.2	92.9	88.7	89.4	100.2	100.9	5.34	12.23	9.33	41.68	24.3	10.09	2.66
FALSE	High	Master Protein	P62699	Protein yippee-like 5 OS=Homo sapiens (Human) OX=9606 GN=YPEL5 PE=1 SV=1	0	36.312	23	2	20	2	121	13.8	7.31	313	2	0	1.12	1.017	0.715	1.176	0.946	0.237252	0.933663	0.0683274	0.057789	0.323987	5.87	2.44	0.77	2.71	2	83.2	93.9	123.1	98.4	121.4	96.8	97.1	89.4	116.8	109.5	100.3	5.95	7.78	3.89	5.32	2.92	9.29	2.72
FALSE	Medium	Master Protein	O60765	Zinc finger protein 354A OS=Homo sapiens (Human) OX=9606 GN=ZNF354A PE=1 SV=2	0.012	2.259	5	2	10	1	605	69.2	9.57	0	2	0	1.12	1.294	0.852	1.197	1.241						0	0	0	0	0	104.1	79.8	103.1	103.3	107.7	116.6	103.2	87.9	123.6	133.6	102.6
FALSE	High	Master Protein	Q68EM7	Rho GTPase-activating protein 17 OS=Homo sapiens (Human) OX=9606 GN=ARHGAP17 PE=1 SV=1	0	83.881	10	9	46	8	881	95.4	7.62	729	9	1	1.12	1.013	0.988	1.001	1.023	0.26528	0.490511	0.266784	0.832479	0.678506	6.57	0.33	0.32	2.64	7.08	93.8	102.1	100.9	96.1	95.3	114.5	103.2	99.8	96.2	96.6	99.9	7.81	1.83	1.41	0.26	4.71	5.08	4.18
FALSE	High	Master Protein	P15907	Beta-galactoside alpha-2,6-sialyltransferase 1 OS=Homo sapiens (Human) OX=9606 GN=ST6GAL1 PE=1 SV=1	0	30.266	6	2	22	2	406	46.6	9.01	431	2	0	1.12	0.903	0.767	0.714	0.498	0.194043	0.364748	0.170692	0.117073	0.200874	4.28	7.85	12.55	2.74	28.92	110.6	107.2	112.4	106.3	131.9	123.8	96.8	86.1	74.9	65.6	100.1	5.14	2.98	6.84	5.86	11.23	7.98	2.86
FALSE	High	Master Protein	Q96R05	Retinoid-binding protein 7 OS=Homo sapiens (Human) OX=9606 GN=RBP7 PE=1 SV=1	0	14.625	11	2	3	2	134	15.5	7.8	0	2	0	1.12	1.501	0.821	1.494	1.813						0	0	0	0	0	109.7	80.5	106.6	76.7	73.5	122.8	120.8	87.6	114.7	133.2	100.2
FALSE	High	Master Protein	Q07889	Son of sevenless homolog 1 OS=Homo sapiens (Human) OX=9606 GN=SOS1 PE=1 SV=1	0	18.22	3	3	19	3	1333	152.4	6.84	18	3	0	1.12	1.076	0.921	1.101	0.847	0.364136	0.800602	0.49969	0.063942	0.161032	1.87	1.67	15.82	0.25	1.54	108.7	109.2	109	83.3	98.3	120.4	110.5	100.4	91.7	79.1	102.9	2.32	5.29	11.62	2.58	6.56	4.56	5.57
FALSE	High	Master Protein	Q8N8E2	Zinc finger protein 513 OS=Homo sapiens (Human) OX=9606 GN=ZNF513 PE=1 SV=2	0	12.63	5	2	5	1	541	57.8	7.52	0	2	0	1.12	0.797	0.976	0.696	0.9						0	0	0	0	0	112.8	110	90.2	97.6	94	126.3	87.7	88	68	84.6	98.9
FALSE	High	Master Protein	Q8TD22	Sideroflexin-5 OS=Homo sapiens (Human) OX=9606 GN=SFXN5 PE=1 SV=1	0	57.97	21	4	24	4	340	37.1	9.33	341	4	0	1.119	0.936	1.122	0.905	0.846	0.168163	0.405475	0.583005	0.68526	0.177142	2.75	0.76	28.91	4.7	6.63	89.9	107.2	95.7	96.1	94.7	103.1	97.8	107.4	87	77.7	100.6	10.62	1.87	14.84	3.45	3.26	10.27	6.56
FALSE	High	Master Protein	Q9BV57	1,2-dihydroxy-3-keto-5-methylthiopentene dioxygenase OS=Homo sapiens (Human) OX=9606 GN=ADI1 PE=1 SV=1	0	12.855	17	2	3	2	179	21.5	5.68	0	2	0	1.119	0.995	0.776	0.786	0.778						0	0	0	0	0	88.9	97.1	108.5	102.2	112.8	99.5	96.6	84.2	80.3	87.8	99
FALSE	Medium	Master Protein	Q8IZD4	mRNA-decapping enzyme 1B OS=Homo sapiens (Human) OX=9606 GN=DCP1B PE=1 SV=2	0.013	2.217	1	1	1	1	617	67.7	8.56	0	1	0	1.119	1.205	1.02	0.989	1.056						0	0	0	0	0	119.4	85.2	100.2	92.6	86.9	133.6	102.7	102.2	91.6	91.8	101
FALSE	High	Master Protein	Q562R1	Beta-actin-like protein 2 OS=Homo sapiens (Human) OX=9606 GN=ACTBL2 PE=1 SV=2	0	205.652	28	10	574	3	376	42	5.59	7003	10	0	1.119	1.026	1.016	1.323	1.235						0	0	0	0	0	81.4	92.6	108.5	87.9	92.2	91.1	95	110.3	116.2	113.8	99.2
FALSE	High	Master Protein	P35813	Protein phosphatase 1A OS=Homo sapiens (Human) OX=9606 GN=PPM1A PE=1 SV=1	0	55.099	17	5	37	4	382	42.4	5.36	518	5	0	1.119	1.069	0.938	1.065	1.057	0.31017	0.427121	0.368381	0.66091	0.906208	1.39	5.99	5.49	1.1	3.46	96.3	90.1	101.4	95.2	101.1	107.9	97.9	95.8	97.6	106.6	99.2	6.97	0.94	8.68	3.73	4.83	2.69	5.99
FALSE	High	Master Protein	Q12797	Aspartyl/asparaginyl beta-hydroxylase OS=Homo sapiens (Human) OX=9606 GN=ASPH PE=1 SV=3	0	294.849	34	23	204	23	758	85.8	5.01	5918	23	0	1.119	1.177	1.153	1.117	1.001	0.22329	0.129807	0.0933114	0.0725649	0.663125	1.25	0.17	1.46	1.66	2.84	90.6	92.1	96.3	97.3	89.2	100.9	108.5	111	108.7	89.3	99.5	5.25	1.61	0.5	0.41	2.04	0.82	1.15
FALSE	High	Master Protein	Q9NZR1	Tropomodulin-2 OS=Homo sapiens (Human) OX=9606 GN=TMOD2 PE=1 SV=1	0	10.15	5	2	11	1	351	39.6	5.27	45	2	0	1.119	1.094	0.59	1.178	0.972						1.03	5.9	10.33	5.37	8.87	71.5	75.5	143.3	110.2	157.1	80	82.6	84.5	129.8	152.7	99.8	1.53	2.32	3.88	12.44	25.25	0.55	3.31
FALSE	High	Master Protein	P52630	Signal transducer and activator of transcription 2 OS=Homo sapiens (Human) OX=9606 GN=STAT2 PE=1 SV=1	0	45.247	4	2	23	2	851	97.9	5.49	886	2	0	1.119	1.071	0.965	0.927	0.876	0.217735	0.533625	0.218359	0.326339	0.218679	0.18	0.3	0.55	8.82	3.76	109	105.3	101.5	90	104	129.4	109.6	94.2	85.2	84.6	99.3	6.12	2.07	3.85	9.47	10.11	4.44	3.57
FALSE	High	Master Protein	P38435	Vitamin K-dependent gamma-carboxylase OS=Homo sapiens (Human) OX=9606 GN=GGCX PE=1 SV=2	0	24.188	7	5	11	5	758	87.5	8.02	29	5	0	1.119	1.074	0.867	0.77	0.889						5.76	4.01	11.02	6.08	5.37	111.8	102.6	102.1	95	99.1	125	110.2	88.5	73.2	88.1	99.9	1.65	0.72	3.94	9.42	3.05	3.84	3.1
FALSE	High	Master Protein	P32320	Cytidine deaminase OS=Homo sapiens (Human) OX=9606 GN=CDA PE=1 SV=2	0	15.2	14	1	3	1	146	16.2	6.92	60	1	0	1.118	1.081	1.004	1.331	1.069	0.249238	0.475265	0.599558	0.119367	0.678669	1.24	3.65	0.96	0.89	11.15	100.3	91.5	103.4	87	98.1	105.6	98.9	101.7	106.9	104.9	101.9	4.86	5.44	6.78	7.53	8.27	5.35	7.74
FALSE	High	Master Protein	Q9HBM0	Vezatin OS=Homo sapiens (Human) OX=9606 GN=VEZT PE=1 SV=3	0	15.2	2	1	11	1	779	88.6	5.2	266	1	0	1.118	0.982	0.911	0.878	0.914	0.183541	0.774148	0.111851	0.0601701	0.232866	2.76	3.64	1.53	2.35	6.97	98.7	115.9	100.5	94.1	94.9	109.3	112.5	91.6	80.8	86.7	100.4	1.65	5.59	0.4	3.51	2.57	1.56	2.61
FALSE	Low	Master Protein	Q7Z7E8	Ubiquitin-conjugating enzyme E2 Q1 OS=Homo sapiens (Human) OX=9606 GN=UBE2Q1 PE=1 SV=1	0.059	1.064	2	1	2	1	422	46.1	5.1	0	1	0	1.118	1.082	0.873	0.937	0.969						3.44	1.38	4.05	3.07	11.78	114.9	99.1	106.5	89	95.8	128.5	107.2	92.9	83.3	92.9	101.2	1.72	2.49	0.75	0.35	4.72	5	1.17
FALSE	High	Master Protein	Q9NWS8	Required for meiotic nuclear division protein 1 homolog OS=Homo sapiens (Human) OX=9606 GN=RMND1 PE=1 SV=2	0	26.323	6	2	9	2	449	51.6	8.69	83	2	0	1.118	1.107	1.024	1.061	1.055	0.157337	0.350186	0.984464	0.115301	0.414092	0.36	3.32	2.28	1.56	6.05	100.4	98	98.5	89.6	98.3	111.8	108.5	98.3	92.4	103.7	100.8	2.59	0.56	2.54	6.36	1.65	2.49	5.1
FALSE	High	Master Protein	O75127	Pentatricopeptide repeat-containing protein 1, mitochondrial OS=Homo sapiens (Human) OX=9606 GN=PTCD1 PE=1 SV=2	0	10.252	1	1	11	1	700	78.8	8.59	24	1	0	1.118	1.018	0.762	0.909	0.986	0.509673	0.621169	0.205071	0.098637	0.964736	0.31	0.18	14.73	1.92	3.39	109.7	99.8	119.1	73.8	105.5	116.5	104.1	90.7	67.9	101.7	100.8	8.54	5.16	8.04	9.58	6.1	3.95	11.53
FALSE	High	Master Protein	Q4L180	Filamin A-interacting protein 1-like OS=Homo sapiens (Human) OX=9606 GN=FILIP1L PE=1 SV=2	0	73.772	7	8	41	8	1135	130.3	6.57	134	8	0	1.118	1.027	1.125	0.996	1.227	0.240743	0.552989	0.560496	0.895294	0.158883	1.16	4.11	0.95	6.12	5.75	114.8	101.8	85.8	86.8	96.2	129.3	104.5	95.2	86.5	118	100.6	5.46	2.47	10.17	1.5	4.47	2.25	6.5
FALSE	High	Master Protein	Q9P270	SLAIN motif-containing protein 2 OS=Homo sapiens (Human) OX=9606 GN=SLAIN2 PE=1 SV=2	0	11.632	6	2	2	2	581	62.5	9.45	0	2	0	1.118	1.107	0.828	1.353	1.208						0	0	0	0	0	83.5	77.7	114.4	95	85.1	93.3	86	94.7	128.5	102.7	100.7
FALSE	High	Master Protein	Q6AWC2	Protein WWC2 OS=Homo sapiens (Human) OX=9606 GN=WWC2 PE=1 SV=2	0	6.487	1	1	5	1	1192	133.8	5.53	0	1	0	1.118	1.081	0.956	0.962	1.192						10.85	14.5	1.84	6.15	1.32	104.5	88.2	99	97.8	89.2	116.8	95.4	94.7	94.1	106.3	101	10.48	0.7	5.67	4	2.45	0.16	13.08
FALSE	High	Master Protein	P02649	Apolipoprotein E OS=Homo sapiens (Human) OX=9606 GN=APOE PE=1 SV=1	0	300.622	66	24	263	24	317	36.1	5.73	3372	24	0	1.117	0.954	1.021	0.765	0.773	0.157337	0.294552	0.587678	0.0804913	0.137037	1.5	1.57	5.52	5.41	4.4	114.7	111.8	94.8	88.7	101.4	128.4	104.6	94.5	67.9	80.1	100.3	1.17	2.48	1.63	8.65	3.35	1.99	1.34
FALSE	High	Master Protein	O14530	Thioredoxin domain-containing protein 9 OS=Homo sapiens (Human) OX=9606 GN=TXNDC9 PE=1 SV=2	0	64.3	36	6	20	6	226	26.5	5.88	541	6	0	1.117	1.065	0.966	0.846	0.934	0.224237	0.305754	0.28358	0.111615	0.915653	2.14	3.64	3.42	4.34	4.98	107.9	103.4	98.4	91.1	96.8	118	108.8	95	77.1	96	99	2.16	1	1.22	7.04	12.35	2.92	2.77
FALSE	High	Master Protein	P52926	High mobility group protein HMGI-C OS=Homo sapiens (Human) OX=9606 GN=HMGA2 PE=1 SV=1	0	15.2	17	1	13	1	109	11.8	10.62	241	1	0	1.117	1.443	2.207	2.64	2.53	0.238706	0.34371	0.197279	0.131349	0.0996761	4.05	18.93	5.29	13.99	9.49	70.8	76.1	62.3	68.8	69.7	76.9	107.9	131.8	181.5	176.2	101.7	10.81	9.22	16.29	23.05	4.74	6.23	13.62
FALSE	High	Master Protein	Q96N11	Uncharacterized protein C7orf26 OS=Homo sapiens (Human) OX=9606 GN=C7orf26 PE=2 SV=1	0	15.2	4	1	6	1	449	50	7.69	58	1	0	1.117	1.012	0.854	1.044	1.006	0.194043	0.838902	0.199613	0.472005	0.853156	2.51	14.44	6.64	9.78	1.98	97	94.9	114.8	88.4	101.2	104.3	98.6	95.1	87.5	103.1	99	9.5	5.49	6.67	10.71	9.76	9.1	18.62
FALSE	High	Master Protein	Q8TAG9	Exocyst complex component 6 OS=Homo sapiens (Human) OX=9606 GN=EXOC6 PE=1 SV=3	0	77.697	14	8	27	8	804	93.7	6.2	538	8	0	1.117	1.133	0.922	0.946	0.89	0.317096	0.583426	0.722785	0.154599	0.181796	6.61	22.27	7.18	2.61	2.24	100.4	96	102.4	95.4	100	111.1	108.8	102.5	91.8	90.4	100.7	4.27	7.26	11.66	10.93	5.55	2.79	8.62
FALSE	High	Master Protein	Q9P275	Ubiquitin carboxyl-terminal hydrolase 36 OS=Homo sapiens (Human) OX=9606 GN=USP36 PE=1 SV=4	0	28.829	3	2	4	2	1123	122.8	9.7	74	2	0	1.117	0.908	0.817	0.893	1.056	0.368171	0.598114	0.614785	0.752939	0.744206	12.54	4.09	8.57	8.41	22.91	93.5	99.9	123.5	101.6	103.2	95.6	89.9	107.5	95.4	121	100.7	20.61	4.83	17.23	6.33	6.73	26.25	10.64
FALSE	High	Master Protein	P68402	Platelet-activating factor acetylhydrolase IB subunit beta OS=Homo sapiens (Human) OX=9606 GN=PAFAH1B2 PE=1 SV=1	0	142.201	52	7	75	7	229	25.6	5.92	1466	7	0	1.117	0.954	1.014	1.007	1.082	0.806156	0.788225	0.566241	0.697365	0.954623	0.83	14.83	4.13	4.68	3.87	71	97.6	94	109.1	99.7	79.7	100.6	95.2	97.9	102.2	89.5	26.26	4.94	14.02	9.29	4.6	11.86	11.72
FALSE	High	Master Protein	Q8NFF5	FAD synthase OS=Homo sapiens (Human) OX=9606 GN=FLAD1 PE=1 SV=1	0	15.2	3	1	10	1	587	65.2	6.93	84	1	0	1.117	0.971	0.914	1.071	0.991	0.300661	0.602736	0.173756	0.308354	0.946461	1.57	3.4	2.6	9.49	0.94	91.1	104.8	110.3	100	105.4	101.7	101.5	95.6	107.6	107.7	100	3.27	1.65	3.77	4.58	5.19	8.27	10.34
FALSE	High	Master Protein	Q8N6R0	eEF1A lysine and N-terminal methyltransferase OS=Homo sapiens (Human) OX=9606 GN=EEF1AKNMT PE=1 SV=1	0	19.39	5	3	14	3	699	78.7	6.73	48	3	0	1.117	1.004	0.887	0.904	0.926	0.646797	0.726464	0.936642	0.233696	0.8381	1.75	4.47	0.25	5.51	6.97	101	105.4	101.7	95.1	88.2	114.1	105.8	90.5	86	90	100.4	14.83	2.07	19.99	3.12	9.27	5.54	9.31
FALSE	High	Master Protein	Q10589	Bone marrow stromal antigen 2 OS=Homo sapiens (Human) OX=9606 GN=BST2 PE=1 SV=1	0	55.078	22	4	51	4	180	19.8	5.6	150	4	0	1.117	1.235	1.064	1.166	1.163	0.188055	0.311601	0.953517	0.049977	0.274935	1.8	9.91	2.14	1.01	14.74	94.4	94.8	98.2	86	103.7	109.1	117.1	104.1	100.3	124.1	101.2	2.2	1.46	10.34	9.98	6.32	2.82	9.28
FALSE	High	Master Protein	Q9NX74	tRNA-dihydrouridine(20) synthase [NAD(P)+]-like OS=Homo sapiens (Human) OX=9606 GN=DUS2 PE=1 SV=1	0	37.737	11	4	21	4	493	55	7.11	185	4	0	1.117	1.149	0.968	0.924	0.938	0.206449	0.308421	0.389467	0.175633	0.829463	2.24	6.06	1.91	1.22	25.97	113	96.6	93.6	78.9	94.5	130.9	115	88.9	72.9	88.7	99.5	4.04	3.1	4.31	8.72	0.53	4.51	8.06
FALSE	High	Master Protein	Q13042	Cell division cycle protein 16 homolog OS=Homo sapiens (Human) OX=9606 GN=CDC16 PE=1 SV=2	0	15.2	3	1	3	1	620	71.6	5.85	0	1	0	1.117	1.036	0.9	0.937	0.961						0	0	0	0	0	97.5	106.6	103.2	93.7	92.2	108.9	110.4	92.9	87.8	88.6	98.2
FALSE	High	Master Protein	Q92551	Inositol hexakisphosphate kinase 1 OS=Homo sapiens (Human) OX=9606 GN=IP6K1 PE=1 SV=3	0	15.2	2	1	11	1	441	50.2	7.24	98	1	0	1.116	1.021	0.91	0.814	0.865	0.273982	0.946785	0.0933114	0.0602405	0.356123	4.49	9.33	1.04	2.83	18.55	102.7	99.7	106.5	101.4	104.8	115	101.8	97.1	84.1	89.7	99.3	0.95	4.93	2.31	5.11	11.81	4.78	3.78
FALSE	High	Master Protein	Q969S2	Endonuclease 8-like 2 OS=Homo sapiens (Human) OX=9606 GN=NEIL2 PE=1 SV=3	0	4.618	5	1	1	1	332	36.8	6.79	0	1	0	1.116	0.933	0.708	0.875	0.869						0	0	0	0	0	98.9	103.1	121.8	104.4	116.7	110.4	96.2	86.1	91.4	101.4	102.5
FALSE	High	Master Protein	Q96EH3	Mitochondrial assembly of ribosomal large subunit protein 1 OS=Homo sapiens (Human) OX=9606 GN=MALSU1 PE=1 SV=1	0	12.818	9	1	5	1	234	26.2	5.49	0	1	0	1.116	1.05	0.849	1.012	0.962	0.329809	0.712463	0.258902	0.766966	0.49021	9.93	14.78	11.51	6.72	6.74	82.8	90.4	125.1	94.6	103.5	98.7	101.5	99.8	94.2	99.6	98.9	10.75	14.04	13.29	1.2	4.65	6.31	4.03
FALSE	High	Master Protein	Q9Y324	rRNA-processing protein FCF1 homolog OS=Homo sapiens (Human) OX=9606 GN=FCF1 PE=1 SV=1	0	29.532	13	2	8	2	198	23.4	9.7	21	2	0	1.116	0.984	1.03	0.866	0.845	0.19418	0.917109	0.953724	0.112711	0.216445	1	5.54	10.85	7.19	9.57	102.2	110	96.3	93.7	104.7	114.9	113	99.1	81.2	88.4	99.4	4.05	6.67	9.02	4.43	5.98	6.21	3.63
FALSE	High	Master Protein	P07355	Annexin A2 OS=Homo sapiens (Human) OX=9606 GN=ANXA2 PE=1 SV=2	0	712.148	78	39	1113	39	339	38.6	7.75	18762	39	0	1.116	1.25	1.291	1.432	1.508	0.184226	0.250629	0.124627	0.0554625	0.123244	3.57	4.55	3.94	0.56	0.27	82.3	84.4	89.9	91.1	91.6	92.2	105.4	115	130.4	136.6	99.5	2.04	2.72	2.42	0.91	6.7	1.43	2.88
FALSE	High	Master Protein	Q5JPI3	Uncharacterized protein C3orf38 OS=Homo sapiens (Human) OX=9606 GN=C3orf38 PE=1 SV=1	0	8.724	3	1	5	1	329	37.5	6.47	125	1	0	1.116	1.13	0.826	0.922	1.046	0.247304	0.48237	0.118057	0.210304	0.393736	0.9	10.82	3.35	6.23	4.24	116.8	102	106.9	85.2	86.4	136.4	110.2	88.2	73.2	90.3	99.8	3.68	5.98	2.75	6.49	12.39	4.43	7.07
FALSE	High	Master Protein	Q86UP2	Kinectin OS=Homo sapiens (Human) OX=9606 GN=KTN1 PE=1 SV=1	0	408.925	34	41	227	41	1357	156.2	5.64	2885	41	0	1.116	1.098	1.087	1.089	1.157	0.157337	0.2064	0.215745	0.0990731	0.122366	0.97	2.24	5.62	0.44	2.43	99.9	95.4	93.4	91.5	89.8	112.4	104	101.5	98	103.9	100.2	1.86	0.93	3.09	1.24	4.36	2.06	1.35
FALSE	High	Master Protein	Q8WUX9	Charged multivesicular body protein 7 OS=Homo sapiens (Human) OX=9606 GN=CHMP7 PE=1 SV=1	0	30.401	10	2	4	2	453	50.9	5.35	220	2	0	1.116	0.985	0.895	1.147	0.889						8.16	5.49	12.34	29.83	6.88	119.2	113.6	88.2	96.3	113.5	133.1	111.9	79	110.5	100.9	100.2	16.5	15.51	11.42	21.85	22.85	8.78	20.66
FALSE	High	Master Protein	Q15785	Mitochondrial import receptor subunit TOM34 OS=Homo sapiens (Human) OX=9606 GN=TOMM34 PE=1 SV=2	0	172.096	45	13	99	13	309	34.5	8.98	2223	13	0	1.116	0.997	1.004	0.77	0.806	0.206041	0.77086	0.665245	0.0572228	0.234791	3.9	2.95	1.44	2.08	12.46	109.8	113.6	94.7	93.7	93.8	128	113.2	92.8	71.3	75.5	99.2	4.13	4.3	3.49	3.42	7.04	2.65	3.1
FALSE	High	Master Protein	Q00796	Sorbitol dehydrogenase OS=Homo sapiens (Human) OX=9606 GN=SORD PE=1 SV=4	0	263.698	66	20	233	20	357	38.3	7.97	3098	20	0	1.116	1.098	1.081	0.979	0.891	0.157337	0.263457	0.128662	0.788794	0.187136	0.3	1.55	2.35	0.49	6.42	101.8	104.1	94.9	92.8	94.9	113.9	114.1	102.6	92.9	82.5	99.9	0.41	2.78	0.6	3.79	1.63	1.29	0.37
FALSE	High	Master Protein	Q9BYN0	Sulfiredoxin-1 OS=Homo sapiens (Human) OX=9606 GN=SRXN1 PE=1 SV=2	0	16.108	23	2	2	2	137	14.3	8.19	42	2	0	1.116	1.166	1.08	2.648	0.923						0	0	0	0	0	65.4	65.6	78.9	54.5	182.1	73	76.5	85.2	144.3	168.1	95.7
FALSE	Medium	Master Protein	Q9NRD1	F-box only protein 6 OS=Homo sapiens (Human) OX=9606 GN=FBXO6 PE=1 SV=1	0.016	2.113	2	1	1	1	293	33.9	6.09	0	1	0	1.115	1.162	0.905	0.939	0.851						0	0	0	0	0	105.4	86.4	99.2	89.3	97.9	117.5	100.4	89.8	83.9	83.3	98.4
FALSE	High	Master Protein	P43250	G protein-coupled receptor kinase 6 OS=Homo sapiens (Human) OX=9606 GN=GRK6 PE=1 SV=2	0.004	2.963	2	1	11	1	576	65.9	8	0	1	0	1.115	0.903	0.638	0.999	0.781	0.157337	0.505327	0.106953	0.741976	0.123244	1.92	13.71	5.06	7.71	0.71	90.5	90.3	118.2	66	84.4	100.9	74.8	79.6	65.9	69.4	111.8	2.62	5.36	6.28	8.48	3.72	1.26	11.73
FALSE	High	Master Protein	O95057	GTP-binding protein Di-Ras1 OS=Homo sapiens (Human) OX=9606 GN=DIRAS1 PE=1 SV=1	0.009	2.398	3	1	3	1	198	22.3	8.72	26	1	0	1.115	1.101	1.23	1.148	1.059						7.73	10.67	17.22	3.72	27.6	95.8	107.1	91.9	93.3	98.9	106.8	117.9	113	107.1	104.7	100.8	2.41	3.46	5.25	7.42	1.37	4.96	13.59
FALSE	High	Master Protein	P07948	Tyrosine-protein kinase Lyn OS=Homo sapiens (Human) OX=9606 GN=LYN PE=1 SV=3	0	53.607	17	8	42	5	512	58.5	7.11	222	8	0	1.115	1.034	0.897	1.14	1.093	0.188055	0.768273	0.157218	0.0711972	0.368665	0.68	3.47	5.05	1.35	4.42	85.6	96.3	107.6	89.5	99.9	94.6	96.1	96.4	102	106.9	101.6	2.11	3.98	1.4	0.35	2.23	3.38	2.56
FALSE	High	Master Protein	P11047	Laminin subunit gamma-1 OS=Homo sapiens (Human) OX=9606 GN=LAMC1 PE=1 SV=3	0	289.079	20	24	190	24	1609	177.5	5.12	3162	24	0	1.115	1.083	0.855	0.948	1.026	0.157337	0.409933	0.112187	0.0980752	0.817393	0.3	6.72	1.13	0.89	19.56	101	94.9	109.3	96.2	99.4	110.3	102.6	94.1	90.3	102.1	100.2	2.36	1.37	0.81	1.54	11.97	2.39	5.8
FALSE	High	Master Protein	P09525	Annexin A4 OS=Homo sapiens (Human) OX=9606 GN=ANXA4 PE=1 SV=4	0	592.955	71	31	903	31	319	35.9	6.13	12661	31	0	1.115	1.287	1.633	1.778	1.517	0.254304	0.223822	0.0683274	0.057789	0.131371	0.84	1.79	2.38	1.69	2.66	65.3	83.4	86.1	84.8	83.1	71.7	111.2	139.9	150.7	138	99.4	1.84	2.05	1.78	1.79	5.63	2.72	5.2
FALSE	High	Master Protein	P0CG38	POTE ankyrin domain family member I OS=Homo sapiens (Human) OX=9606 GN=POTEI PE=3 SV=1	0	143.62	7	7	302	1	1075	121.2	6.21	4374	7	0	1.115	1.043	0.773	1.446	1.131						3.83	14.8	4.91	22.11	11.1	102.4	97.2	138.5	82.8	105.2	114.2	101.4	107	119.7	119	112.5	3.28	3.25	0.16	3.27	1.59	0.37	10.82
FALSE	High	Master Protein	Q8N9A8	Nuclear envelope phosphatase-regulatory subunit 1 OS=Homo sapiens (Human) OX=9606 GN=CNEP1R1 PE=1 SV=1	0	5.012	9	1	1	1	125	14.3	8.38	0	1	0	1.115	1.002	0.932	0.968	0.846						0	0	0	0	0	116.5	96.2	99	79	91	129.9	96.4	92.2	76.5	77	102.1
FALSE	High	Master Protein	Q9UNZ2	NSFL1 cofactor p47 OS=Homo sapiens (Human) OX=9606 GN=NSFL1C PE=1 SV=2	0	306.49	57	21	192	21	370	40.5	5.1	4012	21	0	1.115	1.115	1.149	0.917	1.175	0.398291	0.28279	0.29563	0.0865181	0.192376	3.49	4.36	11.89	0.51	6.5	121.5	93.7	75.3	91.6	81.7	136.6	104.5	90	83.9	106.4	100.6	8.07	7.15	9.22	3.8	11.26	0.88	3.05
FALSE	High	Master Protein	Q9UKY3	Putative inactive carboxylesterase 4 OS=Homo sapiens (Human) OX=9606 GN=CES1P1 PE=5 SV=2	0	115.03	16	5	37	2	287	30.7	8.03	550	5	0	1.115	1.055	1.03	1.179	1.143	0.542084	0.378092	0.927575	0.0696305	0.373892	1.59	3.78	21.74	3.27	15.21	85.5	97.4	110.5	103.6	113.7	94.6	100.3	113.8	121.2	123.6	99.9	3.26	4.8	8.69	3.49	3.9	5.71	2.58
FALSE	High	Master Protein	P36969	Phospholipid hydroperoxide glutathione peroxidase OS=Homo sapiens (Human) OX=9606 GN=GPX4 PE=1 SV=3	0	8.973	9	1	1	1	197	22.2	8.37	0	1	0	1.115	1.02	0.895	1.129	1.115						0	0	0	0	0	96.4	93	109.9	98	105.4	107.4	94.8	98.4	110.7	117.6	100.2
FALSE	High	Master Protein	Q9Y676	28S ribosomal protein S18b, mitochondrial OS=Homo sapiens (Human) OX=9606 GN=MRPS18B PE=1 SV=1	0.001	4.48	4	1	3	1	258	29.4	9.38	30	1	0	1.115	1.066	1.146	0.754	0.835						7.49	3.47	9.46	20.91	3.8	122.3	102.9	78.5	83	78.3	136.3	109.7	90	62.6	65.3	96.6	26.73	5.12	1.64	15.75	10.3	19.78	1.81
FALSE	High	Master Protein	O75084	Frizzled-7 OS=Homo sapiens (Human) OX=9606 GN=FZD7 PE=1 SV=2	0	9.567	2	1	6	1	574	63.6	7.81	14	1	0	1.114	1.196	1.131	1.024	1.154	0.168793	0.254716	0.309456	0.476345	0.365471	2.49	2.1	2.98	4.95	8.65	101.8	94.4	92.1	88.7	85.1	113.4	112.8	107.9	88.5	118.4	99.4	1.31	6.89	12.38	15.9	15.65	0.94	2.25
FALSE	High	Master Protein	Q9H4L4	Sentrin-specific protease 3 OS=Homo sapiens (Human) OX=9606 GN=SENP3 PE=1 SV=2	0	9.56	3	1	4	1	574	65	8.56	0	1	0	1.114	0.845	0.802	0.834	0.653						8.66	0.72	6.09	16.98	14.58	83.7	100.9	108.4	109.4	117.7	93.2	85.3	87	91.3	76.8	100.5	9.23	0.29	4.82	20.04	6.47	0.98	0.97
FALSE	High	Master Protein	P40424	Pre-B-cell leukemia transcription factor 1 OS=Homo sapiens (Human) OX=9606 GN=PBX1 PE=1 SV=1	0	15.2	3	1	8	1	430	46.6	7.03	96	1	0	1.114	1.079	0.974	0.957	0.911						4.53	12.06	23	13.16	1.9	118.9	86.5	96.1	82.1	86	132.5	93.4	93.6	78.5	78.3	98.7	22.68	7.87	9.62	1.15	10.67	18.45	3.61
FALSE	High	Master Protein	P02794	Ferritin heavy chain OS=Homo sapiens (Human) OX=9606 GN=FTH1 PE=1 SV=2	0	19.341	12	2	9	2	183	21.2	5.55	132	2	0	1.114	1.076	0.893	1.079	1.163						7.54	4.02	8.67	0.74	11.26	100.3	92.5	99.6	89.8	97.1	111.8	99.5	89	96.8	113	100.9	3.77	2.34	9.91	6.17	2.92	3.41	6.17
FALSE	High	Master Protein	Q92503	SEC14-like protein 1 OS=Homo sapiens (Human) OX=9606 GN=SEC14L1 PE=1 SV=2	0	15.2	2	1	6	1	715	81.2	6.43	163	1	0	1.114	1.061	0.736	0.712	0.906						7.43	5.04	21.12	6.09	11.05	152.9	108.9	118.3	69.7	78.6	170.3	115.5	87	49.6	71.2	102.1	12.52	5.38	13.44	5.83	9.15	5.46	0.57
FALSE	High	Master Protein	O75419	Cell division control protein 45 homolog OS=Homo sapiens (Human) OX=9606 GN=CDC45 PE=1 SV=1	0.002	3.478	1	1	4	1	566	65.5	5.53	0	1	0	1.114	1.241	0.711	0.732	0.897	0.171617	0.338951	0.308598	0.0896895	0.500782	2.3	8.82	24.79	9.43	20.42	140.4	108	110.6	74.1	102.9	156.4	137.8	78.7	48.6	92.3	101.6	4.39	5.95	24.31	9.92	6.25	2.3	17.26
FALSE	High	Master Protein	Q8NE86	Calcium uniporter protein, mitochondrial OS=Homo sapiens (Human) OX=9606 GN=MCU PE=1 SV=1	0	102.831	25	10	63	10	351	39.8	8.65	203	10	0	1.114	1.095	1.03	1.145	0.984	0.236788	0.239804	0.28358	0.0687063	0.786872	4.39	1.27	2.44	2.04	1.98	82.8	89.8	102.1	100.2	104.3	89.6	98.3	107	113.2	101.3	99.3	7.64	0.41	1.96	2.51	5.12	4.04	1.81
FALSE	High	Master Protein	Q8NEM2	SHC SH2 domain-binding protein 1 OS=Homo sapiens (Human) OX=9606 GN=SHCBP1 PE=1 SV=3	0	12.428	2	1	3	1	672	75.6	4.75	0	1	0	1.114	0.911	0.765	0.959	1.001						7.37	8.33	13.04	8.35	15.21	90.3	102.6	115.1	98.4	104.4	100.7	93.5	88	94.4	104.5	97.7	4.75	3.57	1.18	0.59	6.72	2.28	4.37
FALSE	High	Master Protein	P16885	1-phosphatidylinositol 4,5-bisphosphate phosphodiesterase gamma-2 OS=Homo sapiens (Human) OX=9606 GN=PLCG2 PE=1 SV=4	0	7.833	1	1	4	1	1265	147.8	6.64	39	1	0	1.114	1.22	1.103	1.331	1.387	0.45689	0.294552	0.585937	0.255007	0.301893	15.2	9.96	24.81	29.9	22.96	90.8	85.1	86.9	91.6	104.1	93.4	96.8	99.7	121.9	144.4	100.3	15.29	9.33	12.11	11.92	19.29	8.42	13.23
FALSE	High	Master Protein	Q9BXB4	Oxysterol-binding protein-related protein 11 OS=Homo sapiens (Human) OX=9606 GN=OSBPL11 PE=1 SV=2	0	38.319	7	3	10	2	747	83.6	7.06	50	3	0	1.114	0.939	1.129	0.765	0.785						0	0	0	0	0	76.8	125.5	86.7	103.4	108.4	85.6	117.7	97.9	79.1	85.1	90.1
FALSE	High	Master Protein	Q5VW32	BRO1 domain-containing protein BROX OS=Homo sapiens (Human) OX=9606 GN=BROX PE=1 SV=1	0	42.312	17	6	25	6	411	46.4	7.65	79	6	0	1.114	1.008	1.018	0.997	1.06	0.385574	0.864682	0.541072	0.810003	0.787067	3.36	1.59	3.95	13.76	15.77	84.3	92.5	96.1	99.6	103.1	90.6	93.2	99.2	99.3	109.3	97.9	7.1	3.47	4.53	3.7	7.42	4.73	1.82
FALSE	High	Master Protein	Q13586	Stromal interaction molecule 1 OS=Homo sapiens (Human) OX=9606 GN=STIM1 PE=1 SV=3	0	113.087	19	8	63	8	685	77.4	6.67	1477	8	0	1.114	1.014	0.897	0.997	0.821	0.263248	0.982296	0.262447	0.692891	0.189361	6.77	7.56	4.09	0.98	3.34	99	93.8	99.3	75.6	91.6	108	95.1	86.9	75.4	77.6	105.1	6.88	0.89	2.76	4.45	2.06	1.49	8.4
FALSE	High	Master Protein	Q9UNS1	Protein timeless homolog OS=Homo sapiens (Human) OX=9606 GN=TIMELESS PE=1 SV=2	0	51.096	5	4	12	4	1208	138.6	5.4	205	4	0	1.114	1.066	0.656	0.518	0.774	0.476217	0.583426	0.18138	0.057789	0.490479	12.35	7.04	1.26	9.51	36.57	128.7	106.6	120.9	87.1	119.6	140.9	116.6	68.8	46	102.5	101	13.25	3.36	15.86	2.42	15.87	3.88	22
FALSE	High	Master Protein	Q9NZH0	G-protein coupled receptor family C group 5 member B OS=Homo sapiens (Human) OX=9606 GN=GPRC5B PE=2 SV=2	0	14.791	3	1	6	1	403	44.8	8.24	80	1	0	1.114	0.733	0.676	0.994	0.8	0.302199	0.350186	0.13778	0.665931	0.211737	4.35	7.4	12.35	5.85	7.22	103.7	106.1	120.7	78.7	99.8	116.9	77.2	79.5	76.1	76.7	103.7	2.78	2.97	7.36	13.05	5.03	6.86	13.57
FALSE	High	Master Protein	P56962	Syntaxin-17 OS=Homo sapiens (Human) OX=9606 GN=STX17 PE=1 SV=2	0	15.2	5	1	5	1	302	33.4	6.57	65	1	0	1.113	0.891	0.906	1.05	0.917						4.8	13.6	2.5	7.85	3.3	95.9	108.3	103.3	94.5	105.8	106.8	96.5	93.6	99.3	97	99.9	7.7	4.86	1.29	4.24	5.11	3.14	8.08
FALSE	High	Master Protein	P56199	Integrin alpha-1 OS=Homo sapiens (Human) OX=9606 GN=ITGA1 PE=1 SV=2	0	10.37	1	1	3	1	1179	130.8	6.29	20	1	0	1.113	1.032	0.985	1.159	0.92						17.64	17.78	29.78	8.58	35.4	99.9	87.4	93.7	86.7	94.8	111.3	90.2	92.3	100.5	87.2	102.7	20.39	12.64	1.69	2.62	37.01	3.75	29.18
FALSE	High	Master Protein	O14929	Histone acetyltransferase type B catalytic subunit OS=Homo sapiens (Human) OX=9606 GN=HAT1 PE=1 SV=1	0	102.898	26	8	64	8	419	49.5	5.69	1153	8	0	1.113	0.979	0.914	0.821	0.866	0.262176	0.791042	0.142982	0.057789	0.167216	4.71	1.68	3.31	1.66	1.43	108.3	110.3	95	87.5	98.7	120.6	106.8	86.8	71.9	85.4	99.5	1.37	4.06	0.79	9.84	7.36	3.59	1.86
FALSE	High	Master Protein	O43681	ATPase GET3 OS=Homo sapiens (Human) OX=9606 GN=GET3 PE=1 SV=2	0	131.756	40	11	69	11	348	38.8	4.91	788	11	0	1.113	1	0.9	0.839	0.86	0.195441	0.873507	0.179994	0.174572	0.165656	4.15	2.76	1.2	11.2	0.47	98.7	104.6	104.6	99.5	106.2	108.9	104.6	95.5	83.5	86.9	100.2	0.95	2.23	3.25	5.1	4.71	3.61	1.13
FALSE	Medium	Master Protein	Q9UNL4	Inhibitor of growth protein 4 OS=Homo sapiens (Human) OX=9606 GN=ING4 PE=1 SV=1	0.029	1.565	3	1	1	1	249	28.5	7.62	0	1	0	1.113	1.174	1.099	0.956	1.03						0	0	0	0	0	100.6	93.8	94.7	99	87.5	112	110.2	104.1	94.6	90.1	100.9
FALSE	High	Master Protein	P23470	Receptor-type tyrosine-protein phosphatase gamma OS=Homo sapiens (Human) OX=9606 GN=PTPRG PE=1 SV=4	0.007	2.701	2	1	1	1	1445	161.9	6.42	0	1	0	1.113	0.936	0.965	1.07	1.024						0	0	0	0	0	87.3	103.7	103	107.5	106	97.2	97.1	99.4	115	108.6	98
FALSE	High	Master Protein	Q9NRP4	Succinate dehydrogenase assembly factor 3, mitochondrial OS=Homo sapiens (Human) OX=9606 GN=SDHAF3 PE=1 SV=1	0	9.93	7	1	7	1	125	14.6	9.07	53	1	0	1.113	1.176	0.942	0.911	1.199	0.194581	0.365579	0.923246	0.374049	0.623937	3.18	8.96	10.24	1.84	4.54	105.5	92.1	98.9	81.6	102.6	117.5	107.7	93.2	82.1	121.1	99.7	1.11	7.84	4.93	9.81	6.02	2.22	5.29
FALSE	High	Master Protein	Q8N9F7	Lysophospholipase D GDPD1 OS=Homo sapiens (Human) OX=9606 GN=GDPD1 PE=1 SV=2	0	15.2	5	1	2	1	314	36.1	8.47	33	1	0	1.113	1.128	1.112	1.278	1.229						3.78	2.24	14	19.83	4.56	78.1	86.2	94.7	92.2	95.4	86.9	97.3	105.3	117.8	117.2	101.2	6.39	5.66	5.37	0.55	11.98	9.99	3.53
FALSE	High	Master Protein	Q5JPE7	Nodal modulator 2 OS=Homo sapiens (Human) OX=9606 GN=NOMO2 PE=1 SV=1	0	472.764	33	31	287	1	1267	139.4	5.76	3570	31	0	1.113	1.179	1.059	1.317	1.078	0.476573	0.402622	0.13143	0.125703	0.239888	1.6	0.35	0.08	5.58	2.46	85.6	91.5	104.2	89.3	104	93.5	107.8	110.3	116.5	112.8	100.6	3.11	5.81	2.73	8.95	5.08	5.02	2.55
FALSE	High	Master Protein	O75369	Filamin-B OS=Homo sapiens (Human) OX=9606 GN=FLNB PE=1 SV=2	0	3111.88	78	166	2008	149	2602	278	5.73	29834	166	19	1.113	1.105	1.113	1.167	1.289	0.157337	0.187677	0.111851	0.0528086	0.115872	0.62	0.41	1.23	1.53	2.46	86.4	89	98.3	97.8	97.4	96.3	98.6	109	115.4	125.3	100	0.63	0.74	0.97	1.97	2.8	0.81	0.47
FALSE	High	Master Protein	Q86U28	Iron-sulfur cluster assembly 2 homolog, mitochondrial OS=Homo sapiens (Human) OX=9606 GN=ISCA2 PE=1 SV=2	0	33.388	18	3	10	3	154	16.5	5.25	145	3	0	1.112	0.93	0.782	0.895	0.836	0.59608	0.418792	0.1259	0.169431	0.185471	0.37	1.48	6.31	7.64	4.6	108.8	103.7	111.7	79.6	102	115.9	96.4	87.3	71.5	82.8	103.9	8.79	8.24	13.4	14.68	10.19	2.79	15.16
FALSE	High	Master Protein	Q9NX40	OCIA domain-containing protein 1 OS=Homo sapiens (Human) OX=9606 GN=OCIAD1 PE=1 SV=1	0	79.741	37	7	27	7	245	27.6	7.49	141	7	0	1.112	1.103	0.938	1.202	0.922	0.184855	0.271698	0.67297	0.159767	0.152204	2.58	0.25	15.62	1.24	0.69	104.2	94.7	109.6	89.1	104.8	118.2	105.3	102.8	101.9	94.9	101.3	5.6	2.08	10.09	3.27	5.54	5.83	1.89
FALSE	High	Master Protein	P51617	Interleukin-1 receptor-associated kinase 1 OS=Homo sapiens (Human) OX=9606 GN=IRAK1 PE=1 SV=2	0	25.543	2	1	13	1	712	76.5	6.62	486	1	0	1.112	1.002	0.831	0.867	0.742	0.493254	0.976349	0.1259	0.324669	0.331104	13.93	16.36	2.53	19.56	5.33	102.8	97.8	105.1	103.2	118	112.7	107.5	91.4	89.5	87.6	101.7	9.6	15.68	4.62	4	14.3	11.03	11.37
FALSE	High	Master Protein	Q14914	Prostaglandin reductase 1 OS=Homo sapiens (Human) OX=9606 GN=PTGR1 PE=1 SV=2	0	256.241	48	14	148	14	329	35.8	8.29	2308	14	0	1.111	1.137	1.28	1.4	1.415	0.157337	0.296251	0.159716	0.0524904	0.107695	1.93	2.33	10.96	0.52	3.66	75	86.6	98.3	92.8	91.3	83.4	99.3	125.9	131.7	129.2	100	0.97	1.08	5.01	1.92	1.07	0.53	4.64
FALSE	High	Master Protein	Q8IXI1	Mitochondrial Rho GTPase 2 OS=Homo sapiens (Human) OX=9606 GN=RHOT2 PE=1 SV=2	0	102.017	19	7	40	6	618	68.1	5.86	1154	7	1	1.111	1.042	1.026	0.993	0.932	0.170669	0.375619	0.551889	0.0833739	0.259057	1.01	2.99	0.63	0.17	0.56	86.9	100.5	99.7	98.3	104.9	96.6	104.4	99.4	97.4	98.9	100.4	3.07	3.59	2.07	2.3	2.13	1.33	1.44
FALSE	High	Master Protein	Q9NPJ6	Mediator of RNA polymerase II transcription subunit 4 OS=Homo sapiens (Human) OX=9606 GN=MED4 PE=1 SV=1	0	24.671	11	2	6	2	270	29.7	5.1	84	2	0	1.111	1.068	0.935	0.994	0.917						0	0	0	0	0	89.2	93.1	96.1	90.9	101.6	99.1	99.5	89.8	90.4	93.1	97.8
FALSE	High	Master Protein	Q9UJJ9	N-acetylglucosamine-1-phosphotransferase subunit gamma OS=Homo sapiens (Human) OX=9606 GN=GNPTG PE=1 SV=1	0	15.2	7	1	2	1	305	34	6.95	23	1	0	1.111	0.807	0.953	0.91	1.002						0	0	0	0	0	95.6	108.2	99.7	90.3	93.4	106.3	87.4	95.1	82.2	93.6	102.1
FALSE	High	Master Protein	Q8IZR5	CKLF-like MARVEL transmembrane domain-containing protein 4 OS=Homo sapiens (Human) OX=9606 GN=CMTM4 PE=1 SV=1	0	15.2	15	1	4	1	234	25.8	7.75	307	1	0	1.111	0.829	1.082	0.93	0.905	0.568939	0.526614	0.837291	0.561638	0.193105	15.1	15.34	2.59	5.77	5.05	88.2	103.2	98.4	103.1	101.7	97.8	85.5	106.2	100.9	92	98	1.73	5.17	4.36	10.33	1.93	14.27	11.16
FALSE	High	Master Protein	P41567	Eukaryotic translation initiation factor 1 OS=Homo sapiens (Human) OX=9606 GN=EIF1 PE=1 SV=1	0	45.601	50	3	13	1	113	12.7	7.44	377	3	0	1.111	1.234	0.667	1.161	1.057	0.331241	0.0537398	0.13143	0.191094	0.695349	8.09	0.37	13.45	2.82	7.94	85.3	91.7	147.8	83	89	94.8	113.2	98.6	95	94.1	99.7	4.15	3.35	7.53	4.83	6.84	5.55	3.05
FALSE	High	Master Protein	O95396	Adenylyltransferase and sulfurtransferase MOCS3 OS=Homo sapiens (Human) OX=9606 GN=MOCS3 PE=1 SV=1	0	82.655	18	5	23	5	460	49.6	6.21	163	5	0	1.111	0.992	1.011	1.057	1.026	0.157337	0.962825	0.509688	0.595869	0.441159	1.38	4.01	0.53	4.62	1.87	98.9	109.3	96.9	85.8	92.3	109.9	113	99.4	88.8	98.9	100.2	3.4	4.19	6.25	10.88	7.2	4.53	4.52
FALSE	High	Master Protein	P53355	Death-associated protein kinase 1 OS=Homo sapiens (Human) OX=9606 GN=DAPK1 PE=1 SV=6	0	7.489	1	1	1	1	1430	159.9	6.83	0	1	0	1.111	1.126	1.057	0.942	1.068						0	0	0	0	0	92.8	99.3	97.3	87.2	94.6	103.1	111.9	102.9	82.1	101	97.3
FALSE	High	Master Protein	O15438	Canalicular multispecific organic anion transporter 2 OS=Homo sapiens (Human) OX=9606 GN=ABCC3 PE=1 SV=3	0	57.419	4	3	14	3	1527	169.2	7.2	270	3	0	1.111	0.873	0.878	1.165	0.996	0.44181	0.427121	0.325122	0.0717026	0.789074	6.64	1.16	1.05	2.61	18.02	85.9	97	115	94.9	103.9	94.5	85.5	105	112.9	103.4	101.3	3.05	2.25	8.8	9.69	16.04	5.73	5.33
FALSE	High	Master Protein	Q9NZJ7	Mitochondrial carrier homolog 1 OS=Homo sapiens (Human) OX=9606 GN=MTCH1 PE=1 SV=1	0	40.992	13	4	25	4	389	41.5	9.32	116	4	0	1.111	1.227	1.007	0.865	0.839	0.2981	0.396715	0.662426	0.089253	0.817393	4.74	18.42	9.55	3.83	3.25	135.9	88	93	88.1	95	151.1	104.1	90.9	78.3	88.6	103.5	4.64	4.48	19.48	5.27	20.76	1.82	16.38
FALSE	High	Master Protein	Q8WUH6	Transmembrane protein 263 OS=Homo sapiens (Human) OX=9606 GN=TMEM263 PE=1 SV=1	0	38.905	49	3	9	3	116	11.7	9.32	146	3	0	1.111	0.998	0.95	1.035	0.999	0.452894	0.962956	0.36619	0.531892	0.60945	9.98	3.31	5.09	10.36	7.48	87.7	96.6	108	110.1	111.5	97.4	98.6	98.5	109.7	104.9	101.3	3.06	6.33	2.57	3.75	18.92	17.84	4.6
FALSE	High	Master Protein	Q9NQQ7	Solute carrier family 35 member C2 OS=Homo sapiens (Human) OX=9606 GN=SLC35C2 PE=1 SV=2	0	13.738	6	1	4	1	365	40.4	8.18	0	1	0	1.111	0.934	1.395	0.66	0.748	0.753157	0.657346	0.302968	0.057789	0.193105	0.38	15.77	7.44	3.7	9.87	97.2	120.6	79.1	106.5	90	108	106.7	105.3	66.2	61.3	99.4	4.73	11.36	10.89	11.09	9.94	14.3	18.54
FALSE	High	Master Protein	P11532	Dystrophin OS=Homo sapiens (Human) OX=9606 GN=DMD PE=1 SV=3	0	7.098	0	1	1	1	3685	426.5	5.88	0	1	0	1.111	0.955	1.086	0.97	1.054						0	0	0	0	0	106	111.1	94.2	82.4	85.1	117.7	106.1	102.3	80	89.7	100
FALSE	High	Master Protein	Q9BQ95	Evolutionarily conserved signaling intermediate in Toll pathway, mitochondrial OS=Homo sapiens (Human) OX=9606 GN=ECSIT PE=1 SV=1	0	107.978	35	8	32	8	431	49.1	6.29	272	8	0	1.111	1.144	1.007	1.09	1.114	0.229171	0.2064	0.642221	0.141733	0.283572	1.34	2.5	2.85	4.63	1.17	90.2	91.1	105.2	96.4	96.7	100.2	104.2	104.3	105.7	107	100.7	7.6	1.88	3.98	3.86	2.56	4.1	4.28
FALSE	High	Master Protein	Q9P0V3	SH3 domain-binding protein 4 OS=Homo sapiens (Human) OX=9606 GN=SH3BP4 PE=1 SV=1	0	11.385	2	2	8	2	963	107.4	7.71	47	2	0	1.111	1.24	0.966	1.093	1.254	0.293649	0.346522	0.814445	0.0725649	0.181784	4.18	16.41	2.81	1.02	4.74	102.1	90.7	103.4	91.6	99.3	113.4	112.5	99.9	97.4	121.8	99.5	8.18	5.23	3.92	8.94	11.9	2.65	7.28
FALSE	High	Master Protein	Q5TAQ9	DDB1- and CUL4-associated factor 8 OS=Homo sapiens (Human) OX=9606 GN=DCAF8 PE=1 SV=1	0	15.2	4	1	4	1	597	66.8	5.39	67	1	0	1.11	0.968	0.907	0.828	0.796						11.79	9.18	0.35	0.89	2.09	102.7	103.9	102.5	104.1	109.9	114	100.6	93	86.2	87.4	98.1	0.27	10.32	6.76	3.67	6.32	11.49	1.59
FALSE	High	Master Protein	Q13137	Calcium-binding and coiled-coil domain-containing protein 2 OS=Homo sapiens (Human) OX=9606 GN=CALCOCO2 PE=1 SV=1	0	52.119	13	3	12	3	446	52.2	5.02	128	3	0	1.11	1.048	0.709	0.783	0.744	0.29959	0.294552	0.111851	0.16737	0.27958	9.21	2.43	4.98	6.84	8.43	83.2	96.1	133.9	88	133.3	93.1	100.7	96.2	68.8	97.5	101.4	18.77	6.02	2.68	4.04	16.19	12.56	4.17
FALSE	High	Master Protein	Q8IWJ2	GRIP and coiled-coil domain-containing protein 2 OS=Homo sapiens (Human) OX=9606 GN=GCC2 PE=1 SV=4	0	143.93	11	12	64	12	1684	195.8	5.14	576	12	0	1.11	1.038	0.98	1.024	1.177	0.212839	0.204399	0.533775	0.413626	0.215359	4.44	0.42	0.87	3.67	11.37	97.8	91.9	101.3	96.3	99.8	111	95.4	100	99.4	119.4	99.3	2.31	1.57	2.01	2.43	2.08	5.01	1.09
FALSE	High	Master Protein	Q9BW85	Splicing factor YJU2 OS=Homo sapiens (Human) OX=9606 GN=YJU2 PE=1 SV=1	0	50.64	13	4	27	4	323	37.1	5.92	1109	4	0	1.11	1.038	1.164	0.72	0.843	0.283883	0.525075	0.444117	0.112711	0.513449	0.28	4.26	17.81	1.39	26.91	114	107.1	86.8	97.9	92.9	116.9	110.8	100	72.2	80.6	99.6	10.61	3.52	9.78	3.45	11.74	9.78	2.99
FALSE	Medium	Master Protein	Q9BXU9	Calcium-binding protein 8 OS=Homo sapiens (Human) OX=9606 GN=CALN1 PE=1 SV=1	0.024	1.792	3	1	2	1	219	24.8	4.84	0	1	0	1.11	0.822	0.955	0.957	0.897						0	0	0	0	0	90.8	116.4	97	98	101	100.8	95.7	92.6	93.8	90.7	99.3
FALSE	High	Master Protein	Q9BTE1	Dynactin subunit 5 OS=Homo sapiens (Human) OX=9606 GN=DCTN5 PE=1 SV=1	0	18.598	12	2	9	2	182	20.1	8.02	74	2	0	1.11	1.023	0.892	1.018	1.022	0.30668	0.998402	0.499949	0.603212	0.619529	8.13	11.82	8.76	6.42	7.94	89.3	98.3	103.6	95.5	100.2	94.9	99.2	99.1	94.5	102.4	101	9.34	7.16	7.94	8.95	4.64	3.38	5.86
FALSE	High	Master Protein	Q92576	PHD finger protein 3 OS=Homo sapiens (Human) OX=9606 GN=PHF3 PE=1 SV=3	0	61.06	4	5	29	5	2039	229.3	6.96	928	5	0	1.11	1.039	1.025	0.978	1.025	0.217024	0.768058	0.812139	0.305182	0.909253	3.19	13.48	5.72	1.37	1.85	101.3	100.4	97.7	93.7	95.5	107.5	104.3	99.7	92.5	95.9	100.3	5.41	5.72	4.49	2.12	3.82	4.73	3.75
FALSE	High	Master Protein	Q7Z417	Nuclear fragile X mental retardation-interacting protein 2 OS=Homo sapiens (Human) OX=9606 GN=NUFIP2 PE=1 SV=1	0	21.771	4	2	2	2	695	76.1	8.7	0	2	0	1.11	1.057	0.997	0.911	0.992						13.68	6.3	3.96	16.57	0.63	98	87.2	94.9	102	90	108.7	92.2	94.6	92.9	89.3	100.6	4.95	5.28	8.24	11.23	6.19	8.07	11.27
FALSE	High	Master Protein	Q96J02	E3 ubiquitin-protein ligase Itchy homolog OS=Homo sapiens (Human) OX=9606 GN=ITCH PE=1 SV=2	0	79.725	10	7	30	6	903	102.7	6.3	313	7	0	1.11	1.072	1.019	0.911	0.885	0.19982	0.205103	0.684459	0.149861	0.305839	1.15	0.26	0.59	6.53	9.9	92.6	99.4	96.4	95.1	102	103.7	106.6	98.2	89.6	94.1	99.2	0.57	4.27	12.05	2.5	6.39	3.47	3.36
FALSE	High	Master Protein	Q9UBK9	Protein UXT OS=Homo sapiens (Human) OX=9606 GN=UXT PE=1 SV=1	0	11.927	15	2	2	2	157	18.2	7.59	0	2	0	1.11	1.08	0.842	1.014	1.009						0	0	0	0	0	91.6	86.8	115.8	100.1	102.8	101.6	93.7	97.5	101.5	103.7	104.5
FALSE	High	Master Protein	Q14764	Major vault protein OS=Homo sapiens (Human) OX=9606 GN=MVP PE=1 SV=4	0	318.702	43	27	180	27	893	99.3	5.48	2919	27	0	1.11	1.241	1.141	1.163	1.318	0.157337	0.19883	0.116451	0.0785149	0.0910099	1.87	0.07	2.3	3.91	0.33	90.4	90.9	94	88.3	99.1	100.9	112.8	107.1	102.7	130.3	100.8	0.7	1.01	1.78	2.1	1.87	1.51	2.85
FALSE	High	Master Protein	Q9Y5X2	Sorting nexin-8 OS=Homo sapiens (Human) OX=9606 GN=SNX8 PE=1 SV=1	0	43.995	10	4	27	4	465	52.5	7.39	188	4	0	1.109	1.074	0.855	1.076	1.027	0.327488	0.589862	0.396979	0.340653	0.801407	1.67	8.9	10.84	3.44	8.97	99.7	93	104.6	87.7	97	111.4	99.9	101.7	103.2	102.7	98.8	4.24	10.43	11.89	10.5	6.33	7.64	11.58
FALSE	High	Master Protein	Q32P28	Prolyl 3-hydroxylase 1 OS=Homo sapiens (Human) OX=9606 GN=P3H1 PE=1 SV=2	0	27.646	6	4	18	4	736	83.3	5.14	22	4	0	1.109	1.075	0.759	0.864	0.979	0.209321	0.806375	0.195559	0.114339	0.409301	0.71	14.95	3.01	5.67	2.45	96	100.1	105	102.6	100.8	109.4	100.7	88.5	87.2	98.6	100.9	8.94	4.59	8.91	2.52	6.91	7	12.8
FALSE	High	Master Protein	P49327	Fatty acid synthase OS=Homo sapiens (Human) OX=9606 GN=FASN PE=1 SV=3	0	1813.61	56	116	1170	116	2511	273.3	6.44	15905	116	0	1.109	1.074	0.981	0.938	0.96	0.19982	0.381238	0.325949	0.333021	0.270548	4.35	4.1	1.25	9.58	3.46	108	106.8	93.1	93	93.8	121.1	115.9	91.3	86.4	90.1	100.6	2.9	0.67	0.87	5.35	1.84	0.88	5.61
FALSE	High	Master Protein	Q8N1S5	Zinc transporter ZIP11 OS=Homo sapiens (Human) OX=9606 GN=SLC39A11 PE=2 SV=3	0	20.946	10	2	5	2	342	35.4	5.6	0	2	0	1.109	1.01	0.946	1.035	0.894						0	0	0	0	0	99	92.8	104	99.6	103.1	109.9	93.7	98.3	103.1	92.1	99.8
FALSE	High	Master Protein	P08754	Guanine nucleotide-binding protein G(i) subunit alpha OS=Homo sapiens (Human) OX=9606 GN=GNAI3 PE=1 SV=3	0	142.119	33	11	73	7	354	40.5	5.69	1304	11	4	1.109	1.057	0.963	1.179	1.107	0.178555	0.413063	0.444633	0.0522318	0.140558	1.11	5.87	6.28	0.18	1.99	91.1	91.1	105.8	92.1	97	97.8	97.5	101.6	108.5	107.3	101.2	3.21	3.52	3.52	2.09	3.46	2.91	2.7
FALSE	Medium	Master Protein	P45378	Troponin T, fast skeletal muscle OS=Homo sapiens (Human) OX=9606 GN=TNNT3 PE=1 SV=3	0.026	1.69	2	1	13	1	269	31.8	5.9	0	1	0	1.109	1.107	1.408	1.779	2.102	0.370673	0.237801	0.258688	0.0608571	0.152299	6.27	0.39	19.35	10.52	13.63	65.2	83.7	74.5	91.1	88.1	71.9	92.7	101.8	162.7	163.5	88.8	8.86	3.87	23.73	8.69	15.68	17.11	1.39
FALSE	High	Master Protein	Q58WW2	DDB1- and CUL4-associated factor 6 OS=Homo sapiens (Human) OX=9606 GN=DCAF6 PE=1 SV=1	0	11.148	4	2	7	2	860	96.2	5.27	0	2	0	1.109	1.202	2.384	1.001	1.047	0.230225	0.345342	0.175619	0.923418	0.710005	0.66	6.4	8.73	25.63	9.66	137.2	116	53.5	79.9	83.2	151.5	145.3	111.8	79.9	73.2	97.7	8.29	13.36	15.92	9.47	15	12.99	3.85
FALSE	High	Master Protein	O14964	Hepatocyte growth factor-regulated tyrosine kinase substrate OS=Homo sapiens (Human) OX=9606 GN=HGS PE=1 SV=1	0	116.062	13	11	68	11	777	86.1	6.16	556	11	0	1.109	1.125	1.267	0.924	1.029	0.195104	0.221574	0.247479	0.183335	0.894417	2.9	1.34	12.86	3.89	14.86	112.2	100.7	81.4	87.3	88.1	120.5	113.3	102.8	82.6	88.5	99.4	3.12	2.87	3.56	3.38	6.96	1.88	5.47
FALSE	High	Master Protein	Q96ER3	Protein SAAL1 OS=Homo sapiens (Human) OX=9606 GN=SAAL1 PE=1 SV=2	0	38.664	12	3	13	3	474	53.5	4.5	378	3	0	1.109	1.116	1.03	0.797	0.943	0.236524	0.277115	0.397108	0.139464	0.165157	3.68	4.26	1.01	0.23	0.71	104	101.4	87.7	97.7	93.6	109.4	113.2	98.4	83.9	88.7	100.7	7.41	3.86	6.95	4.58	10.46	6.07	7.36
FALSE	High	Master Protein	O00203	AP-3 complex subunit beta-1 OS=Homo sapiens (Human) OX=9606 GN=AP3B1 PE=1 SV=3	0	164.749	21	17	91	17	1094	121.2	6.04	635	17	0	1.108	1.086	0.963	1.032	0.977	0.19418	0.350186	0.277625	0.389428	0.350655	0.7	2.22	3.75	2.43	1.42	97.4	101.1	103.4	93.1	97.3	107.7	109.9	99.5	96.1	95	100	1.46	1.76	0.98	2.51	0.81	1.12	2.03
FALSE	High	Master Protein	Q9BSB4	Autophagy-related protein 101 OS=Homo sapiens (Human) OX=9606 GN=ATG101 PE=1 SV=1	0	16.048	12	2	3	2	218	25	6.15	0	2	0	1.108	1.006	0.846	0.926	0.814						0	0	0	0	0	99.6	93.7	106.6	103.2	126	110.4	94.3	90.2	95.6	102.5	100.3
FALSE	High	Master Protein	Q12873	Chromodomain-helicase-DNA-binding protein 3 OS=Homo sapiens (Human) OX=9606 GN=CHD3 PE=1 SV=3	0	111.56	5	12	111	2	2000	226.5	7.3	1408	12	0	1.108	0.966	0.88	0.856	0.92	0.239403	0.971315	0.207169	0.151319	0.199971	1.19	0.95	5.89	9.62	0.6	105.6	104.7	104.2	94.4	97	116.5	101.3	91.7	83.8	89.5	99.6	1.53	2.02	4.28	7.12	5.39	2.29	5.39
FALSE	High	Master Protein	Q86VN1	Vacuolar protein-sorting-associated protein 36 OS=Homo sapiens (Human) OX=9606 GN=VPS36 PE=1 SV=1	0	76.981	15	6	47	6	386	43.8	7.2	434	6	0	1.108	0.794	0.867	0.959	0.828	0.271696	0.234131	0.173756	0.137895	0.189361	5.13	1.69	2.15	1.81	5.09	91.3	110.8	107.9	96.2	106.6	105.5	87.6	95	92.5	84	100.2	6.96	1.01	2.07	2.24	3.12	2.52	5.29
FALSE	High	Master Protein	Q9P2B4	CTTNBP2 N-terminal-like protein OS=Homo sapiens (Human) OX=9606 GN=CTTNBP2NL PE=1 SV=2	0	5.04	1	1	1	1	639	70.1	8.06	0	1	0	1.108	0.749	0.805	0.878	0.984						0	0	0	0	0	78.3	107.2	112.7	99.2	95.8	86.8	80.2	90.8	87.1	94.3	98.6
FALSE	High	Master Protein	Q96HW7	Integrator complex subunit 4 OS=Homo sapiens (Human) OX=9606 GN=INTS4 PE=1 SV=2	0	32.588	4	3	22	3	963	108.1	6.44	343	3	0	1.108	1.136	0.792	0.955	0.911	0.208614	0.485139	0.354361	0.439402	0.185471	0.68	0.87	14.02	9.04	1.01	114.8	94.2	110.9	90.1	103.8	121.4	101.4	91.4	86	87.7	100.5	12.83	4.09	10.47	4.28	6.55	12.05	5.77
FALSE	High	Master Protein	Q8NE62	Choline dehydrogenase, mitochondrial OS=Homo sapiens (Human) OX=9606 GN=CHDH PE=1 SV=2	0	180.859	33	16	116	16	594	65.3	8.28	904	16	0	1.108	1.317	1.309	1.302	1.083	0.2256	0.225293	0.161091	0.057789	0.244958	2.02	1.36	12.2	3.04	4.78	99.7	93.5	94	81.4	83.4	110.5	123.1	123.1	109.1	89.3	101.2	2.81	2.19	5.73	3.88	2.63	1.89	3.07
FALSE	High	Master Protein	P20711	Aromatic-L-amino-acid decarboxylase OS=Homo sapiens (Human) OX=9606 GN=DDC PE=1 SV=2	0	86.098	27	10	54	10	480	53.9	7.2	855	10	0	1.108	1.097	0.964	1.182	1.066	0.157337	0.311601	0.284946	0.0758596	0.312671	0.11	2.04	2.16	0.6	0.86	101.3	101.4	106.3	81.1	87.4	112.2	112.1	102.3	98.1	97.4	101.2	7.54	3.37	2.99	2.13	9.53	6.18	6.77
FALSE	High	Master Protein	Q13283	Ras GTPase-activating protein-binding protein 1 OS=Homo sapiens (Human) OX=9606 GN=G3BP1 PE=1 SV=1	0	243.772	41	15	117	14	466	52.1	5.52	3220	15	1	1.108	1.079	0.91	0.813	1.059	0.181792	0.263013	0.536198	0.0814224	0.801517	2.9	0.2	20.52	1.63	5.73	112.9	103.9	97.6	90.2	92.4	127.5	115	88.9	74.5	97.8	99.9	4.68	4.53	9.38	1.74	3.53	3.01	3.31
FALSE	High	Master Protein	P21333	Filamin-A OS=Homo sapiens (Human) OX=9606 GN=FLNA PE=1 SV=4	0	2526.78	69	150	1839	132	2647	280.6	6.06	30547	150	5	1.108	1.132	1.125	1.066	1.391	0.157337	0.202964	0.116451	0.0967301	0.112902	0.63	1.84	1.88	2.25	4.45	94.7	95.3	88.8	97	94.2	103.4	107.8	100.5	103.6	135.4	99.9	1.16	1.76	1.98	0.6	7.43	0.93	0.18
FALSE	High	Master Protein	O95251	Histone acetyltransferase KAT7 OS=Homo sapiens (Human) OX=9606 GN=KAT7 PE=1 SV=1	0	8.627	4	2	2	2	611	70.6	8.85	0	2	0	1.108	1.059	0.96	1.061	0.95						0	0	0	0	0	91.4	94.3	98.7	90.9	94.7	101.3	99.9	94.7	96.5	89.9	101.2
FALSE	High	Master Protein	Q16584	Mitogen-activated protein kinase kinase kinase 11 OS=Homo sapiens (Human) OX=9606 GN=MAP3K11 PE=1 SV=1	0	15.2	2	1	4	1	847	92.6	8.12	0	1	0	1.108	1.474	0.878	0.62	1.056						0	0	0	0	0	146.9	116	141.1	130.9	140.9	162.7	171	123.9	81.2	148.7	97.5
FALSE	High	Master Protein	Q12792	Twinfilin-1 OS=Homo sapiens (Human) OX=9606 GN=TWF1 PE=1 SV=3	0	192.581	42	14	158	14	350	40.3	6.96	2416	14	0	1.108	1.126	1.033	1.026	1.261	0.157337	0.19883	0.128662	0.307413	0.103994	0.45	1.07	0.16	0.72	0.13	103.3	96.1	97.6	88.2	97.2	114.4	108.4	99.9	92.2	125.4	101.5	3.78	0.25	1.56	3.8	5.67	4.14	1.02
FALSE	High	Master Protein	O95352	Ubiquitin-like modifier-activating enzyme ATG7 OS=Homo sapiens (Human) OX=9606 GN=ATG7 PE=1 SV=1	0	5.519	4	2	6	2	703	77.9	6.24	39	2	0	1.107	1.089	0.877	1.018	0.977	0.230771	0.568807	0.329353	0.314966	0.574769	4.11	5.28	8.66	0.48	6.66	100.5	96.6	110.3	85.5	88.5	112.7	105.2	99.4	88.5	86.5	103.4	1.44	0.21	7.88	3.17	5.91	3.47	7.18
FALSE	High	Master Protein	Q9BZK3	Putative nascent polypeptide-associated complex subunit alpha-like protein OS=Homo sapiens (Human) OX=9606 GN=NACA4P PE=5 SV=1	0	37.743	14	3	10	2	213	23.3	4.59	56	3	0	1.107	0.878	1.351	0.64	0.623						0	0	0	0	0	114.9	107.8	71.5	110.3	102.8	127.2	94.6	96.5	70.6	64.1	99.3
FALSE	High	Master Protein	Q9NWZ5	Uridine-cytidine kinase-like 1 OS=Homo sapiens (Human) OX=9606 GN=UCKL1 PE=1 SV=2	0	4.824	1	1	3	1	548	61.1	7.36	0	1	0	1.107	1.068	0.545	0.597	1.301						5.75	4.91	26.17	6.95	16.73	125.8	111	113.1	78.5	66	139.3	118.5	61.6	46.9	85.9	99.1	6.06	7.05	13.43	17.15	19.9	0.57	2.37
FALSE	High	Master Protein	O76031	ATP-dependent Clp protease ATP-binding subunit clpX-like, mitochondrial OS=Homo sapiens (Human) OX=9606 GN=CLPX PE=1 SV=2	0	220.376	31	16	93	16	633	69.2	7.58	1369	16	0	1.107	1.032	1.024	0.836	0.828	0.157337	0.469378	0.800131	0.126189	0.137144	0.8	1.87	6.37	7.52	1.06	101.3	107.7	96.5	94.6	104.6	112.7	113.6	98.9	78.2	85.4	100.4	2.28	3.06	4.54	5.6	1.44	0.82	2.56
FALSE	High	Master Protein	O95613	Pericentrin OS=Homo sapiens (Human) OX=9606 GN=PCNT PE=1 SV=4	0	38.605	2	5	17	4	3336	377.8	5.55	230	5	0	1.107	1.154	0.797	0.867	1.051	0.235901	0.491322	0.189228	0.151041	0.794058	0.39	8.6	12.43	6.72	14.12	127.1	103.2	108.4	87.9	83.3	134.5	119.1	89.1	78	79.5	100	6.52	4.6	9.3	1.77	13.47	5.51	6.24
FALSE	High	Master Protein	Q8IYB7	DIS3-like exonuclease 2 OS=Homo sapiens (Human) OX=9606 GN=DIS3L2 PE=1 SV=4	0	14.808	5	3	5	3	885	99.2	6.1	0	3	0	1.107	1.03	0.957	1.031	0.949						0	0	0	0	0	100.2	99.8	93.8	90.9	96.1	110.9	102.8	89.8	93.7	91.2	100.8
FALSE	High	Master Protein	Q8WVY7	Ubiquitin-like domain-containing CTD phosphatase 1 OS=Homo sapiens (Human) OX=9606 GN=UBLCP1 PE=1 SV=2	0	57.57	34	7	22	7	318	36.8	6.46	246	7	0	1.107	1.078	1.025	0.983	0.987	0.157337	0.362975	0.594663	0.975992	0.893282	1.17	0.09	4.98	1.85	7.26	98.8	101.1	98.8	91.9	96.4	110.2	108.5	101.3	90.8	101.5	100.7	3.24	1.5	0.11	1.62	4.29	3.37	1.87
FALSE	High	Master Protein	Q92572	AP-3 complex subunit sigma-1 OS=Homo sapiens (Human) OX=9606 GN=AP3S1 PE=1 SV=1	0	31.076	18	3	18	3	193	21.7	5.39	110	3	0	1.107	1.079	0.989	1.024	0.982	0.157337	0.274509	0.587043	0.521212	0.326668	0.19	2.18	3.09	5.7	0.68	93	96.9	106.9	100.1	100.8	102.1	104.6	103.1	102.5	99	100.6	2.04	5.94	4.7	2.49	2.28	2.1	3.5
FALSE	High	Master Protein	P21980	Protein-glutamine gamma-glutamyltransferase 2 OS=Homo sapiens (Human) OX=9606 GN=TGM2 PE=1 SV=2	0	298.805	40	22	149	22	687	77.3	5.22	1414	22	0	1.106	1.139	0.975	1.035	1.04	0.194043	0.204399	0.624116	0.148139	0.157658	2.89	2.75	3.2	0.87	0.01	80.1	85.5	109.5	102.6	109.5	89.5	96.7	104.4	105.8	112	99.7	2.27	1.89	5	2.4	4.62	2.64	2.15
FALSE	High	Master Protein	P86397	Hydroxyacyl-thioester dehydratase type 2, mitochondrial OS=Homo sapiens (Human) OX=9606 GN=HTD2 PE=1 SV=1	0	15.2	17	1	1	1	168	18.5	8.92	30	1	0	1.106	0.988	0.974	1.051	0.894						0	0	0	0	0	75.9	89.3	97.9	94.7	109.9	83.9	88.1	95.3	99.5	98.2	100.4
FALSE	High	Master Protein	Q9C0B7	Transport and Golgi organization protein 6 homolog OS=Homo sapiens (Human) OX=9606 GN=TANGO6 PE=1 SV=2	0	34.362	4	3	15	3	1094	120.7	6.11	126	3	0	1.106	1.104	0.843	1.098	0.984	0.338616	0.393715	0.149304	0.150486	0.837418	9.31	4.64	6.18	2.57	11.99	94.9	90.5	106.3	88.1	109.8	108.5	100.5	89	96.8	99.5	103.1	23.02	11.81	5.88	11.56	15.43	15.58	9.73
FALSE	Low	Master Protein	O15054	Lysine-specific demethylase 6B OS=Homo sapiens (Human) OX=9606 GN=KDM6B PE=1 SV=4	0.053	1.11	0	1	5	1	1643	176.5	8.54	0	1	0	1.106	0.721	0.913	1.053	1.01	0.462422	0.505327	0.616069	0.58665	0.885845	1.14	8.41	9.5	10.65	2.25	103.3	109.9	112.8	91.3	99.7	101.5	83.9	104	96.1	101.3	99.5	16.15	15.43	5.93	10.38	1.28	17.02	8.59
FALSE	High	Master Protein	O00244	Copper transport protein ATOX1 OS=Homo sapiens (Human) OX=9606 GN=ATOX1 PE=1 SV=1	0	53.819	51	4	31	4	68	7.4	7.24	256	4	0	1.106	1.136	1.238	1.044	1.251	0.167614	0.400314	0.138544	0.229075	0.190735	2.59	7.11	4.36	0.52	9.99	113.1	97.4	77.5	89.2	84.8	127.6	111.3	96	93.3	108.6	100.1	8.28	6.65	3.44	3.9	11.9	7.16	1.96
FALSE	High	Master Protein	O00258	Guided entry of tail-anchored proteins factor 1 OS=Homo sapiens (Human) OX=9606 GN=GET1 PE=1 SV=2	0	14.284	5	1	13	1	174	19.8	9.67	109	1	0	1.106	0.981	1.188	0.848	0.951	0.527146	0.419672	0.18138	0.0917321	0.142589	13.67	1.1	9.81	2.26	0.77	83.3	106.9	91.2	105.3	98.2	95	104.9	101.8	89.2	93.8	99.1	10.44	2	7.66	6.69	5.67	5	3.94
FALSE	High	Master Protein	Q8TE04	Pantothenate kinase 1 OS=Homo sapiens (Human) OX=9606 GN=PANK1 PE=1 SV=2	0	24.883	5	3	21	1	598	64.3	7.56	445	3	0	1.106	0.989	1.331	0.75	0.627	0.19418	0.656794	0.197212	0.343599	0.136843	2.82	1.77	16.85	40.7	0.22	113.7	131.5	78.9	91.4	75.9	123.9	127.4	100.6	68.6	47.1	96.2	5.62	1.89	4.95	15.08	9.07	6.75	12.27
FALSE	High	Master Protein	Q9Y320	Thioredoxin-related transmembrane protein 2 OS=Homo sapiens (Human) OX=9606 GN=TMX2 PE=1 SV=1	0	29.83	22	6	19	6	296	34	8.69	40	6	0	1.106	1.063	0.834	0.828	0.834	0.18566	0.401116	0.145636	0.057789	0.158976	0.37	0.06	0.73	2.27	4.8	102.3	103.3	105	97.8	111.2	114.7	111.6	87.5	79.7	86.5	100.3	0.83	3.53	3.3	6.35	4.77	2.56	3.71
FALSE	High	Master Protein	Q8WVM0	Dimethyladenosine transferase 1, mitochondrial OS=Homo sapiens (Human) OX=9606 GN=TFB1M PE=1 SV=1	0	36.811	14	3	7	3	346	39.5	9.26	101	3	0	1.106	0.938	0.894	0.89	0.868	0.327898	0.771393	0.151548	0.158479	0.154706	9.63	17.12	4.67	4.91	1.83	97.7	101.8	98.5	104.2	120.4	108	95.5	88.4	89.7	98.6	99	1.03	9.53	3.05	11.3	4.64	7.76	3.41
FALSE	High	Master Protein	Q8IWT0	Protein archease OS=Homo sapiens (Human) OX=9606 GN=ZBTB8OS PE=1 SV=2	0	15.2	10	1	12	1	167	19.5	4.49	310	1	0	1.105	1.027	1.428	0.809	1.054	0.420478	0.70013	0.13143	0.177697	0.596635	1.73	7.68	7.19	0.36	1.71	87.1	101.9	70.8	111.3	104	96.2	104.7	101.1	92.3	110.4	96.5	3.97	1.75	6.9	7.12	1.7	2.67	4.62
FALSE	High	Master Protein	Q9BZE2	tRNA pseudouridine(38/39) synthase OS=Homo sapiens (Human) OX=9606 GN=PUS3 PE=1 SV=3	0	6.96	5	2	7	2	481	55.6	7.49	0	2	0	1.105	0.921	1.203	0.774	0.908						0	0	0	0	0	107	111.8	81.2	80.6	94.1	118.2	103	97.7	62.4	85.4	93
FALSE	High	Master Protein	Q9Y2Q0	Phospholipid-transporting ATPase IA OS=Homo sapiens (Human) OX=9606 GN=ATP8A1 PE=1 SV=1	0	34.844	4	4	24	4	1164	131.3	6.84	156	4	0	1.105	0.888	1.152	0.959	0.781	0.291746	0.982619	0.618488	0.393983	0.303033	4.76	13.65	36.81	7.53	20.07	85.6	90	100.5	102.4	106.6	91.6	81.7	106.5	98.2	95.2	98.1	6.27	6.76	6.38	5.45	21.38	12.59	29.13
FALSE	High	Master Protein	P12004	Proliferating cell nuclear antigen OS=Homo sapiens (Human) OX=9606 GN=PCNA PE=1 SV=1	0	329.418	78	18	248	18	261	28.8	4.69	4296	18	0	1.105	1.075	1.124	0.81	0.827	0.197739	0.0537398	0.121996	0.118387	0.289935	2.58	0.07	0.46	12.03	4.67	104.7	110.7	86.4	86.8	101.9	117.1	119	95.8	70.3	84.3	99.6	2.32	0.81	1.24	6.83	4.25	1.43	0.7
FALSE	High	Master Protein	P85299	Proline-rich protein 5 OS=Homo sapiens (Human) OX=9606 GN=PRR5 PE=1 SV=1	0	12.826	3	2	9	2	388	42.7	8.18	25	2	0	1.105	1.083	0.999	1.013	0.896	0.431552	0.771992	0.723499	0.317701	0.817507	5.36	8.31	10.72	0.71	0.92	127.7	102.8	103.4	78.3	79.7	138	108	103.4	79.3	73.4	102.6	3.27	6.88	7.97	7	16.28	5.19	6.16
FALSE	High	Master Protein	Q71RC2	La-related protein 4 OS=Homo sapiens (Human) OX=9606 GN=LARP4 PE=1 SV=3	0	34.036	3	2	30	2	724	80.5	6.61	169	2	0	1.105	1.08	0.882	1.042	1.135	0.291746	0.411551	0.267451	0.571707	0.453499	5.71	6.87	0.93	7.97	9.85	87.5	95.4	110	95	100.5	104.6	106.7	104	97	117.7	100.3	7.19	4.14	4.67	1.99	3.02	5.65	4.93
FALSE	High	Master Protein	Q9H3M7	Thioredoxin-interacting protein OS=Homo sapiens (Human) OX=9606 GN=TXNIP PE=1 SV=1	0	16.158	7	2	6	1	391	43.6	7.5	82	2	0	1.105	0.962	1.071	1.322	1.198						8.69	2.14	12.21	13.4	3.75	83.4	98.1	101.4	94.5	101.4	92.1	94.4	108.6	124.9	121.5	100.8	1.59	6.22	6.02	5.26	2.78	9.86	8.26
FALSE	High	Master Protein	P41229	Lysine-specific demethylase 5C OS=Homo sapiens (Human) OX=9606 GN=KDM5C PE=1 SV=2	0	47.361	5	6	17	5	1560	175.6	5.58	29	6	0	1.105	1.1	1.106	0.952	0.979	0.564951	0.541268	0.609634	0.268465	0.67435	2.3	3.63	20.07	1.71	1.36	114	113.7	85.6	80.6	89.1	117.1	121.5	94.7	73.9	94.3	100.6	6.19	3.22	13.03	6.88	7.18	5.65	6.12
FALSE	High	Master Protein	Q5QJ74	Tubulin-specific chaperone cofactor E-like protein OS=Homo sapiens (Human) OX=9606 GN=TBCEL PE=1 SV=2	0	13.831	4	1	8	1	424	48.2	5.38	0	1	0	1.105	1.146	0.976	1.245	1.14	0.81951	0.359874	0.478811	0.108169	0.440865	0.16	8.83	4.33	3.17	5.76	107.2	93.4	93.3	90.5	97.2	109.6	103.1	91.1	104.7	106.6	104.3	10.55	2.2	7.87	6.17	6.79	4.66	7.28
FALSE	High	Master Protein	Q7LGC8	Carbohydrate sulfotransferase 3 OS=Homo sapiens (Human) OX=9606 GN=CHST3 PE=1 SV=3	0	11.778	4	1	3	1	479	54.7	8.59	0	1	0	1.105	0.975	0.83	1.017	1.105	0.271696	0.564282	0.461409	0.506341	0.784081	6.22	2.76	31.63	4.52	6.31	103.6	116.9	133.7	84.5	81.7	120.3	105.4	104.5	84.4	89.7	99.8	11.73	4.51	18.2	2.69	14.23	7.08	6.61
FALSE	High	Master Protein	O14653	Golgi SNAP receptor complex member 2 OS=Homo sapiens (Human) OX=9606 GN=GOSR2 PE=1 SV=2	0	37.509	30	4	21	4	212	24.8	8.06	101	4	0	1.104	1.021	0.844	0.985	1.027	0.293844	0.508774	0.121996	0.396331	0.818263	5.04	0.89	3.38	1.85	3.93	101.5	93.5	107.8	97.1	107.9	114.2	95.5	91	96.5	107.7	99.6	5.68	2.94	4.78	0.88	7.31	1.14	6.52
FALSE	High	Master Protein	Q7L5Y1	Mitochondrial enolase superfamily member 1 OS=Homo sapiens (Human) OX=9606 GN=ENOSF1 PE=1 SV=1	0	16.046	6	2	11	2	443	49.8	6.48	92	2	0	1.104	1.075	0.939	1.108	1.056	0.157337	0.217391	0.968713	0.251441	0.789411	1.15	1.67	0.68	12.03	15.01	86.7	93.9	103.4	92.2	101.5	97.9	100.9	108.7	102.2	107.2	101.8	6.57	5.43	10.56	3.95	4.06	6.52	6.86
FALSE	High	Master Protein	O43292	Glycosylphosphatidylinositol anchor attachment 1 protein OS=Homo sapiens (Human) OX=9606 GN=GPAA1 PE=1 SV=3	0.001	3.838	2	1	3	1	621	67.6	8.06	0	1	0	1.104	0.994	0.96	1.071	0.846						0	0	0	0	0	101.8	104.5	104.3	95.1	96.7	112.4	103.8	100.1	101.8	81.8	101.6
FALSE	High	Master Protein	Q96SB4	SRSF protein kinase 1 OS=Homo sapiens (Human) OX=9606 GN=SRPK1 PE=1 SV=2	0	93.641	17	8	74	7	655	74.3	6.16	1123	8	1	1.104	0.976	0.886	0.617	0.66	0.40756	0.83664	0.180624	0.0595028	0.243909	5.59	2.58	6.87	2.58	5	90.9	111.8	100.4	108.2	131.1	101	109.1	91.4	66.7	88.2	97.6	7.29	2.66	2.82	1.11	16.8	0.49	1.23
FALSE	High	Master Protein	Q07820	Induced myeloid leukemia cell differentiation protein Mcl-1 OS=Homo sapiens (Human) OX=9606 GN=MCL1 PE=1 SV=3	0	28.267	21	3	12	3	350	37.3	5.66	505	3	0	1.104	1.038	1.021	1.042	0.95	0.262176	0.434474	0.960752	0.82195	0.452194	0.81	2.82	12.92	1.81	8.58	95.9	99.3	99.3	93.1	106.7	105.9	102.8	100.8	97.8	100.6	100.5	2.54	4.31	14.97	2.51	3.94	1.58	0.47
FALSE	High	Master Protein	Q9C035	Tripartite motif-containing protein 5 OS=Homo sapiens (Human) OX=9606 GN=TRIM5 PE=1 SV=1	0	9.888	2	1	7	1	493	56.3	6.05	106	1	0	1.104	0.958	0.827	1.085	1.076	0.324549	0.7501	0.307956	0.341452	0.918102	8.38	1.91	8.9	3.67	2.93	98.5	98.5	119.9	95	100.7	108.7	93.2	99.2	101.5	108.4	101.1	11.1	5.54	7.47	6.72	5.96	4.68	10.47
FALSE	High	Master Protein	Q2TB90	Hexokinase HKDC1 OS=Homo sapiens (Human) OX=9606 GN=HKDC1 PE=1 SV=3	0	226.265	28	23	159	21	917	102.5	7.12	2517	23	0	1.104	1.297	1.543	1.874	1.761	0.199633	0.225474	0.13143	0.0528086	0.129407	1.74	7.7	13.8	3.02	3.27	75.2	75.8	84.6	82.4	83.5	83.9	98.4	130.6	154.4	138.3	101.6	4.59	2.35	6.19	2.23	7.03	3.01	3.4
FALSE	High	Master Protein	Q8IUZ5	5-phosphohydroxy-L-lysine phospho-lyase OS=Homo sapiens (Human) OX=9606 GN=PHYKPL PE=1 SV=1	0	7.296	2	1	4	1	450	49.7	6.76	48	1	0	1.104	1.017	1.221	1.199	1.192						0.38	17.37	3.52	6	0.27	79.9	87.7	92.8	112.4	109.6	88.2	89.2	113.3	134.8	130.6	101.1	9.39	3.15	9.06	1.82	0.76	9.75	13.34
FALSE	High	Master Protein	P49770	Translation initiation factor eIF-2B subunit beta OS=Homo sapiens (Human) OX=9606 GN=EIF2B2 PE=1 SV=3	0	57.89	20	6	51	6	351	39	6.16	402	6	0	1.104	1.038	0.733	0.873	0.813	0.19418	0.639769	0.0683274	0.0722559	0.181785	1.68	7.26	0.73	1.32	5.37	103.1	99.1	121.8	95.3	111.3	113.8	103.2	89.3	82.3	87.2	103.7	5.4	1.54	5.01	1.72	4.58	2.54	6.55
FALSE	High	Master Protein	P62495	Eukaryotic peptide chain release factor subunit 1 OS=Homo sapiens (Human) OX=9606 GN=ETF1 PE=1 SV=3	0	148.121	29	10	76	10	437	49	5.71	294	10	0	1.103	0.955	0.848	0.83	0.899	0.157337	0.786008	0.0838232	0.112143	0.223658	0.61	1.06	0.07	7.19	4.99	101.6	105	105.5	98.3	107.7	112.1	100.3	89.5	81.6	97	100.3	2.97	2.22	1.41	3.59	1.34	2.03	3.06
FALSE	High	Master Protein	Q8IUR7	Armadillo repeat-containing protein 8 OS=Homo sapiens (Human) OX=9606 GN=ARMC8 PE=1 SV=2	0	25.42	6	3	19	3	673	75.5	6.73	532	3	0	1.103	1.001	0.828	1.067	0.988	0.262176	0.926916	0.286836	0.108897	0.580812	2.47	8.34	18.22	3.26	4.5	96.7	100.9	111.8	83.8	94.5	108.5	95.3	92.5	91.5	93.4	97.4	1	4.84	9.28	6.66	5.45	6.24	10.13
FALSE	High	Master Protein	P35908	Keratin, type II cytoskeletal 2 epidermal OS=Homo sapiens (Human) OX=9606 GN=KRT2 PE=1 SV=2	0	149.087	22	13	119	5	639	65.4	8	933	13	3	1.103	1.023	1.055	1.09	1.312	0.718396	0.757056	0.783469	0.926804	0.791047	0.99	33.87	0.4	89.2	21.56	82.9	83.5	105.7	87.9	91.1	90.3	85.5	86.7	95.8	85.5	100.5	54.36	23.09	19.89	60.41	25.38	5.66	53.41
FALSE	High	Master Protein	P15408	Fos-related antigen 2 OS=Homo sapiens (Human) OX=9606 GN=FOSL2 PE=1 SV=1	0	15.2	6	1	3	1	326	35.2	7.49	68	1	0	1.103	1.107	1.274	0.892	1.028						2.24	8.27	1.11	0.77	2.71	105.2	100.3	90.9	93.5	76.8	116.1	111	115.9	83.4	79	97.7	5.04	8.42	5.28	1.54	8.88	2.9	0.54
FALSE	High	Master Protein	Q9UHD1	Cysteine and histidine-rich domain-containing protein 1 OS=Homo sapiens (Human) OX=9606 GN=CHORDC1 PE=1 SV=2	0	302.102	64	19	127	19	332	37.5	7.87	1028	19	0	1.103	0.976	0.999	0.824	0.862	0.216258	0.768158	0.943112	0.129252	0.114093	1.91	1.31	10.2	1.58	0.17	100	107.6	90.5	102.5	97.8	105.4	105.9	90.8	86.6	84.3	99	2.93	1.94	5.28	4.52	3.86	3.81	1.21
FALSE	Medium	Master Protein	Q06828	Fibromodulin OS=Homo sapiens (Human) OX=9606 GN=FMOD PE=1 SV=2	0.024	1.793	2	1	3	1	376	43.2	6.04	65	1	0	1.103	0.853	0.907	1.157	0.886						21.68	16.06	17.34	7.12	5.15	86.3	94.6	114.1	90.9	130.4	95.2	80.7	103.5	105.2	115.6	96.8	7.71	15.25	12.09	8.06	3.95	12.86	0.02
FALSE	Medium	Master Protein	Q9HDC5	Junctophilin-1 OS=Homo sapiens (Human) OX=9606 GN=JPH1 PE=1 SV=2	0.024	1.777	1	1	1	1	661	71.6	9.32	0	1	0	1.103	1.191	0.969	1.368	1.487						0	0	0	0	0	103.5	81.3	112	100.1	89.9	114.2	96.8	108.6	137	133.6	102.5
FALSE	High	Master Protein	Q15904	V-type proton ATPase subunit S1 OS=Homo sapiens (Human) OX=9606 GN=ATP6AP1 PE=1 SV=2	0	15.2	4	1	4	1	470	52	6.14	161	1	0	1.103	0.944	0.967	0.894	0.91	0.219486	0.412062	0.310216	0.0865181	0.386041	1.07	5.72	3.33	0.9	4.96	100	107.9	102	95	101.1	106.3	98.2	97.3	85.4	94.1	99	4.44	3.63	1.5	4.61	3.45	3.94	5.08
FALSE	High	Master Protein	Q9NPA0	ER membrane protein complex subunit 7 OS=Homo sapiens (Human) OX=9606 GN=EMC7 PE=1 SV=1	0	22.102	15	3	11	3	242	26.5	9.25	44	3	0	1.103	0.979	0.849	0.804	0.988	0.235891	0.979737	0.144099	0.219401	0.855509	3.69	4.3	0.12	19.84	12.95	108.3	95	105.1	109.2	108.3	116.5	97.3	85.1	87.8	111.5	100.1	3.17	4.46	11.98	7.24	3.38	5.95	5.41
FALSE	High	Master Protein	Q7KZF4	Staphylococcal nuclease domain-containing protein 1 OS=Homo sapiens (Human) OX=9606 GN=SND1 PE=1 SV=1	0	1021.83	63	60	750	60	910	101.9	7.17	10849	60	0	1.103	1.059	1	0.964	1.027	0.157337	0.299093	0.767108	0.0813736	0.623701	2.11	0.95	1.25	0.66	6.93	92.3	104	98.2	96.4	101	101.8	110.4	98.2	93.4	104.5	99.8	0.47	1.59	2.68	2.7	5.62	1.04	1.46
FALSE	High	Master Protein	O43493	Trans-Golgi network integral membrane protein 2 OS=Homo sapiens (Human) OX=9606 GN=TGOLN2 PE=1 SV=4	0	141.014	27	9	99	9	437	45.9	5.63	1272	9	0	1.103	1.113	1.227	1.245	1.268	0.292173	0.224986	0.106953	0.0815518	0.274759	5.92	3.11	1.74	6.25	3.72	77.8	85.7	90.9	89.9	102.2	87.2	95.4	110	115.9	133.9	96.6	4.97	2.08	1.66	5.05	16.04	1.82	4.29
FALSE	High	Master Protein	Q15654	Thyroid receptor-interacting protein 6 OS=Homo sapiens (Human) OX=9606 GN=TRIP6 PE=1 SV=3	0	39.349	14	4	11	4	476	50.3	7.37	210	4	0	1.103	0.997	0.788	1.005	0.872	0.236788	0.997905	0.205354	0.678058	0.232866	3.66	8.02	7.99	0.02	4.68	98	89.9	116.2	79.2	97.2	108.2	95.3	93.1	78.7	90.7	101.5	6.03	6.29	5.79	11.27	5.98	2.28	8.93
FALSE	High	Master Protein	P17026	Zinc finger protein 22 OS=Homo sapiens (Human) OX=9606 GN=ZNF22 PE=1 SV=3	0	21.029	14	3	16	2	224	25.9	10.04	24	3	0	1.103	1.047	1.205	0.908	0.984	0.24964	0.350498	0.414088	0.399614	0.470138	1.9	0.25	2.09	2.36	1.26	97.1	107.4	87.3	93.4	93.3	107.7	112.3	104.9	89.2	88.5	99.7	5.25	4.61	6.19	3.54	3.24	1.48	1.03
FALSE	High	Master Protein	P35568	Insulin receptor substrate 1 OS=Homo sapiens (Human) OX=9606 GN=IRS1 PE=1 SV=1	0	43.66	5	5	35	5	1242	131.5	8.54	416	5	0	1.103	1.031	0.963	0.951	0.855	0.232546	0.626822	0.457052	0.321167	0.248471	2.84	5.79	0.66	4.77	4.93	104.7	94.3	107.1	95.3	94.1	110	98.3	101.6	88.7	80.5	101.4	5.3	3.78	9.83	1.27	5.03	7.39	6.85
FALSE	High	Master Protein	Q8IWF6	Protein DENND6A OS=Homo sapiens (Human) OX=9606 GN=DENND6A PE=1 SV=1	0	20.108	6	2	3	2	608	69.5	8.27	40	2	0	1.103	0.885	0.93	0.913	0.778						0.2	4.06	16.13	11.27	1.19	119.4	107.3	102.4	94.3	94.9	131.6	95	95.2	86.1	73.8	100	1.86	3.8	3.15	3.67	6.55	2.05	7.67
FALSE	High	Master Protein	P78536	Disintegrin and metalloproteinase domain-containing protein 17 OS=Homo sapiens (Human) OX=9606 GN=ADAM17 PE=1 SV=1	0	28.224	7	3	7	3	824	93	5.76	0	3	0	1.103	1.068	1.429	1.206	1.022						14.41	6.15	13.42	3.26	4.22	108.6	105.2	75.9	80.4	86.3	119.8	112.3	108.4	97	88.2	101	16.26	4	12.58	1.37	1.79	2.61	1.86
FALSE	High	Master Protein	Q9UPR3	Protein SMG5 OS=Homo sapiens (Human) OX=9606 GN=SMG5 PE=1 SV=3	0	12.483	1	1	9	1	1016	113.9	5.91	103	1	0	1.103	1.211	0.795	0.946	0.827						0.03	10.52	20.86	7.05	1.55	123.1	98.3	111.7	88.4	101.8	135.7	119.1	88.8	83.6	84.2	108.2	0.7	6.07	9.78	0.57	5.57	0.73	16.03
FALSE	High	Master Protein	P04899	Guanine nucleotide-binding protein G(i) subunit alpha-2 OS=Homo sapiens (Human) OX=9606 GN=GNAI2 PE=1 SV=3	0	157.276	36	11	83	7	355	40.4	5.54	1563	11	0	1.102	1.14	1.094	1.412	1.339	0.157337	0.223527	0.197279	0.0989303	0.186614	0.68	2.49	2.84	3.98	1.27	92.4	91.3	94.1	86.8	87	101.1	103.1	105	120.1	115.4	101.7	0.44	2.88	4.65	3.35	4.93	0.77	3.26
FALSE	High	Master Protein	Q96BM9	ADP-ribosylation factor-like protein 8A OS=Homo sapiens (Human) OX=9606 GN=ARL8A PE=1 SV=1	0	58.306	33	5	26	2	186	21.4	7.77	75	5	0	1.102	0.88	0.947	1.114	1.136	0.217575	0.377463	0.315656	0.179856	0.333966	1.19	4.34	3.65	6.78	0.09	77.7	99.5	108.1	98.6	108.6	85.6	87.6	94.9	105.7	115.3	99.9	1.61	1.27	6.88	5.68	11.04	4.18	5.37
FALSE	High	Master Protein	P28702	Retinoic acid receptor RXR-beta OS=Homo sapiens (Human) OX=9606 GN=RXRB PE=1 SV=2	0	10.195	3	2	9	1	533	56.9	8.18	84	2	0	1.102	1.012	0.896	0.972	0.976	0.235901	0.808548	0.151792	0.152217	0.932176	5.85	4.13	4.39	1.43	16.93	99.3	101.3	111	96.4	104.1	109	102.8	99.5	93.7	97.5	101.4	3.55	1.43	1.44	2.88	3.97	0.7	4.22
FALSE	High	Master Protein	Q8TDY4	Arf-GAP with SH3 domain, ANK repeat and PH domain-containing protein 3 OS=Homo sapiens (Human) OX=9606 GN=ASAP3 PE=1 SV=1	0	24.382	3	2	9	2	903	99.1	6.4	230	2	0	1.102	0.921	1.35	0.901	0.785	0.418015	0.260712	0.304307	0.344756	0.152299	13.36	2.37	10.08	14.27	6.12	107.8	107	79.6	98.6	88.5	109.6	97	107.5	82.6	66.7	100.6	6.32	12.19	13.26	13.33	24.53	10.95	14.01
FALSE	High	Master Protein	Q9UIC8	Leucine carboxyl methyltransferase 1 OS=Homo sapiens (Human) OX=9606 GN=LCMT1 PE=1 SV=2	0	19.609	6	2	20	2	334	38.4	6.04	58	2	0	1.102	0.945	0.95	0.899	1.02	0.247304	0.521104	0.939319	0.201071	0.722237	1.65	8.56	6.67	1.12	9.04	78.4	102.8	104.7	107.9	107	86.4	97.2	96.6	96.5	104	96.7	2.38	1.65	12.8	5.37	7.44	5.65	7.42
FALSE	High	Master Protein	O14908	PDZ domain-containing protein GIPC1 OS=Homo sapiens (Human) OX=9606 GN=GIPC1 PE=1 SV=2	0	163.043	34	10	118	9	333	36	6.28	1608	10	0	1.102	1.017	1.124	0.856	1.211	0.178555	0.603365	0.167796	0.0472866	0.275323	0.82	3.2	1.55	0.3	14.68	101.4	97.8	84.7	98	97.1	112.4	99.1	94.4	83.9	126.9	100.3	3.77	0.26	1.05	2.85	4.77	1.93	3.28
FALSE	High	Master Protein	O60749	Sorting nexin-2 OS=Homo sapiens (Human) OX=9606 GN=SNX2 PE=1 SV=2	0	371.701	49	26	226	24	519	58.4	5.12	2353	26	2	1.102	1.033	1.03	1.013	1.044	0.157337	0.294552	0.397108	0.89901	0.345943	1.18	0.67	2.04	1.25	1.85	100.9	97.7	95.8	95.7	94.5	112.2	101.6	98.3	97.7	100.6	99.9	0.57	0.73	0.67	2	6.99	1.41	1.19
FALSE	High	Master Protein	Q9NSP4	Centromere protein M OS=Homo sapiens (Human) OX=9606 GN=CENPM PE=1 SV=1	0	9.081	6	1	11	1	180	19.7	7.2	254	1	0	1.102	1.106	0.746	0.685	0.658	0.581512	0.208659	0.195195	0.0989116	0.315974	10.14	2.04	11.07	5.65	12.66	105	94.1	108.9	93.4	113.8	110.9	104.3	88.1	71.2	81.7	100.8	9.04	9.08	10.05	9.84	9.59	7.28	7.34
FALSE	High	Master Protein	Q99873	Protein arginine N-methyltransferase 1 OS=Homo sapiens (Human) OX=9606 GN=PRMT1 PE=1 SV=3	0	241.775	56	19	146	19	371	42.4	5.35	823	19	0	1.102	1.138	1.042	0.861	0.976	0.233249	0.237638	0.343884	0.251105	0.617518	5.71	0.2	3.69	2.45	8.42	113.7	112.3	85.2	79.3	86	127.9	123.7	88.4	71.2	83.9	100.4	4.08	2.47	1.67	8.77	4.54	2.91	3.39
FALSE	High	Master Protein	Q96AX2	Ras-related protein Rab-37 OS=Homo sapiens (Human) OX=9606 GN=RAB37 PE=1 SV=3	0	10.557	13	3	10	3	223	24.8	6.35	0	3	0	1.102	1.05	0.988	1.097	0.999	0.334746	0.519993	0.935961	0.118964	0.818036	7.17	0.98	7.65	2.23	7.12	88.2	93.2	105	89	91	107	94.8	100	97.6	92.2	99.8	6.45	2.26	3.97	4.74	7.64	8.3	3.89
FALSE	High	Master Protein	Q68CZ2	Tensin-3 OS=Homo sapiens (Human) OX=9606 GN=TNS3 PE=1 SV=2	0	125.761	7	7	70	6	1445	155.2	6.81	1679	7	1	1.101	1.036	1.31	0.802	0.819	0.157337	0.425222	0.492188	0.0823166	0.41354	0.92	0.23	10.15	5.74	13.59	133.9	107.4	71.8	91.6	88.8	147.5	116.1	94.1	73.3	67.4	101.3	4.93	3.11	16.76	5.01	19.81	5.87	3.28
FALSE	High	Master Protein	Q13596	Sorting nexin-1 OS=Homo sapiens (Human) OX=9606 GN=SNX1 PE=1 SV=3	0	144.438	30	14	85	12	522	59	5.15	973	14	0	1.101	1.001	0.98	0.903	1.086	0.215272	0.872939	0.887859	0.200702	0.589618	2.83	3.51	2.31	1.08	12.2	97.2	105.1	94	93.7	91.6	105.1	105.2	97.4	90.8	98.9	99.4	2.23	4.44	4.15	5.86	7.62	2.28	1.13
FALSE	High	Master Protein	Q9H3U1	Protein unc-45 homolog A OS=Homo sapiens (Human) OX=9606 GN=UNC45A PE=1 SV=1	0	99.096	14	10	52	10	944	103	6.07	650	10	0	1.101	1.007	0.936	0.976	0.966	0.200438	0.931992	0.13143	0.203397	0.443758	3.58	1.97	0.74	0.94	3.82	93.2	101.3	105.4	93.5	96.9	102.6	100.7	96.4	88.4	94	101.2	4.54	2.61	2.14	2.58	0.35	1.52	1.68
FALSE	High	Master Protein	P13693	Translationally-controlled tumor protein OS=Homo sapiens (Human) OX=9606 GN=TPT1 PE=1 SV=1	0	175.775	59	11	109	11	172	19.6	4.93	959	11	0	1.101	0.986	0.841	0.825	0.946	0.2256	0.5691	0.219652	0.0570871	0.809166	5.08	2.32	7.8	0.62	29.12	90	103.2	107.4	98.6	113.5	98.9	101.8	89	82.4	105.9	99.3	2.96	3.62	8.72	0.98	14.4	0.97	1.05
FALSE	High	Master Protein	P82921	28S ribosomal protein S21, mitochondrial OS=Homo sapiens (Human) OX=9606 GN=MRPS21 PE=1 SV=3	0	6.087	14	1	2	1	87	10.7	9.92	41	1	0	1.101	1.069	1.037	0.969	0.907						0	0	0	0	0	98.2	113.3	91.7	95.5	98	108.1	121.1	95.1	92.5	88.8	101.5
FALSE	High	Master Protein	P51654	Glypican-3 OS=Homo sapiens (Human) OX=9606 GN=GPC3 PE=1 SV=1	0	64.626	13	5	41	5	580	65.5	6.37	684	5	0	1.101	1.218	1.044	1.067	0.947	0.217735	0.224986	0.614952	0.150918	0.20315	5.05	1.08	14.23	3.54	3.28	120.6	105.2	92	82.3	93.2	136.4	121.2	96	92.2	88.2	101.4	2.83	3.66	11.7	4.84	4.12	5.39	3.28
FALSE	High	Master Protein	Q8N5N7	39S ribosomal protein L50, mitochondrial OS=Homo sapiens (Human) OX=9606 GN=MRPL50 PE=1 SV=2	0	64.214	49	5	18	5	158	18.3	7.88	384	5	0	1.101	1.099	0.995	0.991	0.984	0.277775	0.375333	0.702146	0.922657	0.326668	6.03	2.83	3.26	5.94	0.14	96	94.1	98.9	96.2	102	109.2	101.4	97.3	95.4	99.9	100	2.93	5.14	3.43	6.62	1.9	5.76	3.49
FALSE	High	Master Protein	Q16647	Prostacyclin synthase OS=Homo sapiens (Human) OX=9606 GN=PTGIS PE=1 SV=1	0	69.167	13	4	41	4	500	57.1	7.31	80	4	0	1.101	1.027	0.951	1.091	0.906	0.311538	0.672519	0.22712	0.374175	0.18128	8.39	6.79	1.13	1.18	4.31	93.5	98.8	105.4	100.8	105.2	104.9	101.5	99.5	110	95.4	100.3	11.48	1.65	2.75	3.01	2.93	11.17	4.56
FALSE	High	Master Protein	Q9H6U8	Alpha-1,2-mannosyltransferase ALG9 OS=Homo sapiens (Human) OX=9606 GN=ALG9 PE=1 SV=2	0	15.2	3	1	3	1	611	69.8	8.68	110	1	0	1.101	0.913	0.949	0.984	0.932						3.53	7.85	0.51	7.37	5.68	96.6	104.9	101.9	91.8	97.4	106.3	95.8	96.7	90.3	90.7	98.1	2.83	0.18	1.22	0.4	3.78	0.54	7.3
FALSE	High	Master Protein	Q9H6E4	Coiled-coil domain-containing protein 134 OS=Homo sapiens (Human) OX=9606 GN=CCDC134 PE=1 SV=1	0	44.288	17	2	11	2	229	26.5	8.85	190	2	0	1.101	1.064	0.891	1.006	0.911	0.238706	0.480504	0.357993	0.496467	0.0996761	4.9	0.33	14.06	1.47	0.34	89.7	93.2	108.6	100.8	108.8	98.8	98.8	97.7	101.4	100.2	99.6	13.19	1.54	10.37	8.64	4.74	9.34	2.34
FALSE	High	Master Protein	Q9UK58	Cyclin-L1 OS=Homo sapiens (Human) OX=9606 GN=CCNL1 PE=1 SV=1	0	13.073	5	2	7	2	526	59.6	10.7	65	2	0	1.101	1.08	0.8	1.034	0.978						9.72	22.83	19.65	9.52	9.39	103.9	95.6	119.8	94.7	107.7	114.4	103.3	95.8	98	105.3	99	6.75	2.27	7.68	9.11	6.56	15.95	19.29
FALSE	High	Master Protein	Q8N4A0	Polypeptide N-acetylgalactosaminyltransferase 4 OS=Homo sapiens (Human) OX=9606 GN=GALNT4 PE=1 SV=2	0	16.056	4	2	13	1	578	66.6	7.61	0	2	0	1.101	1.026	0.789	1.119	1.286						12.63	16.14	9.49	27.88	2.47	91.4	101.3	113.2	84.7	83.8	100.6	103.9	89.3	94.7	107.8	102.9	9.14	10.61	9.11	12.41	8.23	2.88	4.73
FALSE	High	Master Protein	P32519	ETS-related transcription factor Elf-1 OS=Homo sapiens (Human) OX=9606 GN=ELF1 PE=1 SV=2	0	15.2	5	1	1	1	619	67.5	5.21	37	1	0	1.1	1.066	1.083	0.809	0.846						0	0	0	0	0	120.8	95.6	85.5	90	98.1	132.9	102	92.6	72.8	83	107.8
FALSE	High	Master Protein	P78383	Solute carrier family 35 member B1 OS=Homo sapiens (Human) OX=9606 GN=SLC35B1 PE=1 SV=1	0	4.943	3	1	2	1	322	35.7	9.26	0	1	0	1.1	1.134	0.74	0.949	0.937						7.63	8.63	6.38	6.62	1.07	96.8	85.6	128	103.3	110.3	106.5	97	94.8	98.1	103.3	99.6	5.61	3.43	3.17	0.79	0.76	1.67	4.79
FALSE	High	Master Protein	P61916	NPC intracellular cholesterol transporter 2 OS=Homo sapiens (Human) OX=9606 GN=NPC2 PE=1 SV=1	0	80.565	43	5	46	5	151	16.6	7.65	498	5	0	1.1	1.057	1.381	0.893	0.984	0.668945	0.990587	0.13143	0.451242	0.900882	8.28	4.66	5.85	5.56	19.53	121.9	101.4	78.1	87.7	83.2	134.2	106.3	101.8	78.3	80.4	99.8	7.14	8.02	6.4	5.04	15.97	5.05	3.97
FALSE	High	Master Protein	Q9H223	EH domain-containing protein 4 OS=Homo sapiens (Human) OX=9606 GN=EHD4 PE=1 SV=1	0	190.369	36	14	106	13	541	61.1	6.76	1136	14	0	1.1	1.077	0.99	1.097	1.147	0.157337	0.397891	0.407226	0.0691115	0.176553	0.55	7.11	0.63	1.22	6.25	92.1	94	105.4	94.3	96.8	101.2	101.3	104.2	102.5	111	99.8	1.17	0.7	0.98	2.3	1.12	0.19	4.25
FALSE	High	Master Protein	Q8N335	Glycerol-3-phosphate dehydrogenase 1-like protein OS=Homo sapiens (Human) OX=9606 GN=GPD1L PE=1 SV=1	0	29.564	12	4	10	4	351	38.4	7.02	85	4	0	1.1	1.011	0.937	1.163	1.046	0.157337	0.963469	0.224272	0.161595	0.623701	2.06	6.33	2.43	9.56	14.04	93.3	97.5	110.6	90.5	99.1	101.2	96.9	101.5	105.3	105.1	101.6	3.35	4.46	5.5	2.65	1.16	4.32	1.52
FALSE	High	Master Protein	Q9H0X4	Protein FAM234A OS=Homo sapiens (Human) OX=9606 GN=FAM234A PE=1 SV=1	0	18.324	3	2	8	2	552	59.6	6.28	72	2	0	1.1	0.985	1.046	0.998	1.073	0.172964	0.873872	0.705692	0.626274	0.134646	1.86	3.01	6.79	1.06	0.64	81.4	95.8	92.6	100.1	100.3	89.5	96.4	94.6	99.5	107.6	99.3	5.11	2.87	6.33	0.59	4.46	3.12	1.47
FALSE	High	Master Protein	Q9UN37	Vacuolar protein sorting-associated protein 4A OS=Homo sapiens (Human) OX=9606 GN=VPS4A PE=1 SV=1	0	76.037	24	10	50	7	437	48.9	7.8	374	10	0	1.1	1.114	0.827	0.969	0.984	0.360136	0.40172	0.259472	0.601539	0.680631	6.64	1.73	5.81	11.39	7.97	107	97.6	107.3	91.2	97.1	111.4	107.7	95.5	88.4	94.5	97.3	5.85	5.71	7.28	5.66	6.98	4.86	1.82
FALSE	High	Master Protein	Q9P2D1	Chromodomain-helicase-DNA-binding protein 7 OS=Homo sapiens (Human) OX=9606 GN=CHD7 PE=1 SV=3	0	5.518	1	2	6	1	2997	335.7	6.34	0	2	1	1.1	0.913	0.987	0.853	0.887						11.86	2.74	3.17	11.56	15.49	108.1	109.9	96.2	86.6	92.1	118.9	100.3	94.9	73.9	81.7	100.3	13.01	3.06	3.5	9.46	6.45	1.75	5.68
FALSE	High	Master Protein	P82933	28S ribosomal protein S9, mitochondrial OS=Homo sapiens (Human) OX=9606 GN=MRPS9 PE=1 SV=2	0	37.704	19	7	31	7	396	45.8	9.51	521	7	0	1.1	1.097	0.855	0.899	0.882	0.157337	0.380427	0.280662	0.0814224	0.172654	1.15	3.54	12.17	2.01	0.64	124.4	97.5	108.8	86.5	98.9	133.9	112.8	93	76.7	84.7	104	3.15	3.25	7.82	7.6	2.02	2.63	7.7
FALSE	High	Master Protein	Q13510	Acid ceramidase OS=Homo sapiens (Human) OX=9606 GN=ASAH1 PE=1 SV=5	0	26.739	12	3	12	3	395	44.6	7.62	104	3	0	1.1	0.973	1.032	1.005	0.963	0.467276	0.695529	0.354917	0.945022	0.438814	4.55	6.56	3.28	14.18	2.18	94.9	95.9	98.1	92.1	100.1	99.5	93.8	105.9	92.6	96.3	99.7	8.37	3.54	4.36	3.82	12.66	3.67	1.66
FALSE	Medium	Master Protein	Q96CM4	Nucleoredoxin-like protein 1 OS=Homo sapiens (Human) OX=9606 GN=NXNL1 PE=2 SV=1	0.013	2.2	4	1	9	1	212	23.9	4.84	37	1	0	1.1	0.997	1.585	1.101	0.785	0.19418	0.723248	0.13143	0.199712	0.313197	3.73	4.02	10.16	5.41	26.58	102.7	133.3	72	79	72	112.5	127.3	107.5	87	56.6	99.9	0.6	4.97	4.3	13.37	6.04	2.29	12.93
FALSE	High	Master Protein	Q9UBI6	Guanine nucleotide-binding protein G(I)/G(S)/G(O) subunit gamma-12 OS=Homo sapiens (Human) OX=9606 GN=GNG12 PE=1 SV=3	0	66.899	71	5	35	5	72	8	8.97	238	5	0	1.1	1.133	1.474	1.727	1.494	0.428675	0.350186	0.13143	0.0668261	0.181785	4.15	2.12	12.87	2.58	6.5	70.7	84.9	79.9	95.6	85.5	76.2	94	121.7	167.9	126.3	98.6	6.49	2.69	7.64	3.53	8.15	3.61	6.61
FALSE	High	Master Protein	Q14151	Scaffold attachment factor B2 OS=Homo sapiens (Human) OX=9606 GN=SAFB2 PE=1 SV=1	0	284.766	28	22	202	9	953	107.4	6.16	3157	22	0	1.1	1.042	1.008	0.687	0.897	0.178555	0.72507	0.738353	0.109574	0.344976	0.8	12.3	21.03	1.84	2.82	143	112.2	91.2	91.3	82.4	152.8	121	92	62	73.9	99.9	11.2	4.28	18.31	9.61	10.99	11	6.88
FALSE	High	Master Protein	P14410	Sucrase-isomaltase, intestinal OS=Homo sapiens (Human) OX=9606 GN=SI PE=1 SV=6	0	422.497	28	40	203	40	1827	209.3	5.64	2327	40	0	1.1	1.017	1.23	1.601	1.549	0.157337	0.898261	0.24204	0.0989116	0.133468	0.72	6.87	9.17	16.99	3.9	75.6	89.5	104.1	78.2	75.6	84.8	95.3	130.1	124	106.7	100.4	2.38	5.76	3.76	0.87	5.36	2.13	13.43
FALSE	High	Master Protein	P31327	Carbamoyl-phosphate synthase [ammonia], mitochondrial OS=Homo sapiens (Human) OX=9606 GN=CPS1 PE=1 SV=2	0	351.002	32	34	173	31	1500	164.8	6.74	1424	34	0	1.1	1.141	1.23	1.599	1.122	0.162318	0.29599	0.128662	0.057789	0.243909	0.2	5.41	2.78	5.39	1.52	79	87.3	110.5	83.5	85.1	85.7	100.2	138.8	133.5	95.5	101.2	1.47	1.14	4.85	3.26	3.49	0.81	5.92
FALSE	High	Master Protein	Q14165	Malectin OS=Homo sapiens (Human) OX=9606 GN=MLEC PE=1 SV=1	0	151.692	50	14	111	14	292	32.2	5.41	1140	14	0	1.1	1.088	1.003	1.052	1.04	0.162362	0.235723	0.562755	0.112639	0.241425	1.25	1.11	0.81	0.76	0.23	87.7	92.2	99.7	101.9	105.5	96.5	100.3	101	109	109.5	99.4	0.87	2.49	4.51	1.75	5.23	0.91	0.7
FALSE	High	Master Protein	P82650	28S ribosomal protein S22, mitochondrial OS=Homo sapiens (Human) OX=9606 GN=MRPS22 PE=1 SV=1	0	32.112	12	3	15	3	360	41.3	7.9	161	3	0	1.099	1.066	0.928	0.897	0.96	0.47893	0.471907	0.548179	0.250873	0.661625	15.18	8.01	13.14	4.99	14.98	107.1	100.7	100.4	89.4	95.7	115.3	107.5	99.1	78.9	88.5	100.6	8.88	2.58	8.63	3.45	5.2	4.91	4.21
FALSE	High	Master Protein	Q13620	Cullin-4B OS=Homo sapiens (Human) OX=9606 GN=CUL4B PE=1 SV=4	0	226.506	25	28	169	18	913	103.9	7.37	1513	28	10	1.099	1.036	0.997	0.988	0.991	0.2256	0.288493	0.510147	0.325683	0.941029	2.46	1.85	0.12	1.62	0.76	95.5	103.3	98.9	93.4	100.5	105	105.7	95	92	99.1	100.2	1.67	0.97	2.45	1.62	3.94	1.6	1.67
FALSE	High	Master Protein	P51690	Arylsulfatase L OS=Homo sapiens (Human) OX=9606 GN=ARSL PE=1 SV=2	0	23.469	5	2	7	2	589	65.6	6.96	120	2	0	1.099	1.082	0.994	1.08	0.967	0.178603	0.304685	0.873718	0.516021	0.88161	0.85	2.67	7.48	3.8	3.57	93.5	96.7	103.2	93.5	100.7	101	104.7	103	100.9	103.6	99.1	4.12	6.39	1.01	4.28	7.92	4.76	3.6
FALSE	High	Master Protein	P00533	Epidermal growth factor receptor OS=Homo sapiens (Human) OX=9606 GN=EGFR PE=1 SV=2	0	58.38	6	5	11	5	1210	134.2	6.68	127	5	0	1.099	1.031	0.9	0.96	0.948	0.336964	0.62192	0.671167	0.423891	0.892774	9.8	5.88	32.91	7.04	1.4	113.5	99.8	113.6	83.5	91.3	124.7	104.1	102.2	84.9	92.4	101.7	17.4	1.81	15.23	9.51	6.69	10.29	7.55
FALSE	Medium	Master Protein	P82930	28S ribosomal protein S34, mitochondrial OS=Homo sapiens (Human) OX=9606 GN=MRPS34 PE=1 SV=2	0.019	2.03	3	1	1	1	218	25.6	9.98	0	1	0	1.099	1.139	1.05	0.901	1.026						0	0	0	0	0	120.5	105.7	94.5	85.1	85	132.4	120.3	99.2	76.7	87.2	99.1
FALSE	High	Master Protein	Q96B36	Proline-rich AKT1 substrate 1 OS=Homo sapiens (Human) OX=9606 GN=AKT1S1 PE=1 SV=1	0	45.601	19	3	16	3	256	27.4	4.75	207	3	0	1.099	0.909	0.991	0.951	0.954	0.468681	0.55758	0.954562	0.44067	0.677288	5.84	14.85	32.09	4.18	1.2	126.2	114.8	81.8	83.2	81.3	144.2	96.2	93	77.4	81.4	100.1	16.73	6.15	23.61	10.35	3.11	11.76	12.42
FALSE	High	Master Protein	P25092	Heat-stable enterotoxin receptor OS=Homo sapiens (Human) OX=9606 GN=GUCY2C PE=1 SV=2	0	38.643	5	4	20	4	1073	123.3	7.17	164	4	0	1.098	1.202	1.449	1.496	1.326	0.795443	0.232129	0.128662	0.057789	0.153387	4.48	5.99	3.77	5.09	1.49	77.1	94.3	91.6	80.9	84.6	76.3	116.3	132.9	116.8	112.2	98.9	12.28	6.44	1.44	9.08	0.98	6.64	7.17
FALSE	High	Master Protein	Q96AQ6	Pre-B-cell leukemia transcription factor-interacting protein 1 OS=Homo sapiens (Human) OX=9606 GN=PBXIP1 PE=1 SV=1	0	374.38	40	25	209	25	731	80.6	5.33	2083	25	0	1.098	1.124	1.06	1.13	1.121	0.1931	0.221603	0.189228	0.138407	0.165299	3.27	2.96	1.67	5.56	2.74	90.4	88.3	94.4	100.4	99	102.1	99.2	100.6	115.4	117.3	100.7	3.9	0.96	2.13	2.88	3.36	2.46	3.32
FALSE	High	Master Protein	P15428	15-hydroxyprostaglandin dehydrogenase [NAD(+)] OS=Homo sapiens (Human) OX=9606 GN=HPGD PE=1 SV=1	0	38.16	19	4	19	4	266	29	5.86	99	4	0	1.098	1.042	1.032	1.224	1.234	0.338803	0.608921	0.920383	0.0748758	0.200758	8.85	5.45	4.25	3.58	6.82	91.5	85.3	100.2	98	102.8	94.5	88.9	99.8	117.1	126.8	100.7	12.48	6.66	4.08	7.72	3.94	9.25	9.98
FALSE	High	Master Protein	Q9Y2X0	Mediator of RNA polymerase II transcription subunit 16 OS=Homo sapiens (Human) OX=9606 GN=MED16 PE=1 SV=2	0.002	3.471	1	1	3	1	877	96.7	7.37	27	1	0	1.098	0.954	0.919	0.87	0.868						8.86	7.75	17.68	11.31	11.08	96.7	111.9	108.7	95.4	111.7	106.1	106.7	99.9	83	97	99.1	12.55	2.08	8.53	1.17	4.69	4.14	5.3
FALSE	High	Master Protein	Q9Y2R0	Cytochrome c oxidase assembly factor 3 homolog, mitochondrial OS=Homo sapiens (Human) OX=9606 GN=COA3 PE=1 SV=1	0	54.158	47	5	70	5	106	11.7	9.6	794	5	0	1.098	0.995	1.313	0.984	0.918	0.346967	0.860017	0.13143	0.753195	0.460634	5.27	0.07	8.75	8.74	15.23	101.9	110.8	86.5	92.2	89.8	111.7	110.3	112.6	89.7	82.4	98.3	10.61	2.9	3.26	11.74	7.43	5.53	4.37
FALSE	High	Master Protein	Q96DX4	RING finger and SPRY domain-containing protein 1 OS=Homo sapiens (Human) OX=9606 GN=RSPRY1 PE=1 SV=1	0	40.854	10	3	15	3	576	64.1	5.57	498	3	0	1.098	0.857	0.879	1.017	0.878	0.370606	0.533625	0.347296	0.717882	0.296781	10.32	12.06	4.75	5.06	12.66	92.6	113.6	107.1	96.4	104.3	104.2	97.4	97.6	89.5	87.4	101.1	6.57	6.86	7.93	7.97	5.33	3.49	6.82
FALSE	High	Master Protein	Q00613	Heat shock factor protein 1 OS=Homo sapiens (Human) OX=9606 GN=HSF1 PE=1 SV=1	0	30.49	8	3	18	3	529	57.2	5.19	157	3	0	1.098	1.047	0.895	1.069	1.047	0.478918	0.593639	0.164695	0.201071	0.743947	0.53	1.4	0.3	1.6	1.8	97.6	91.9	105.5	96.3	102.3	107.5	96.2	94.5	100.4	105.4	101.6	11.77	2.72	5.92	3.01	4.72	5.25	1.21
FALSE	High	Master Protein	Q9Y4P1	Cysteine protease ATG4B OS=Homo sapiens (Human) OX=9606 GN=ATG4B PE=1 SV=2	0	31.105	8	2	19	2	393	44.3	5.07	767	2	0	1.098	0.997	1.044	0.926	0.982	0.297745	0.86502	0.976332	0.295837	0.474384	6.17	7.77	2.16	9.47	1.13	90.4	98.5	106.2	96.8	96.6	103.6	98.2	98.9	91.7	91.5	96.4	2.9	4.15	7.85	4.23	4.34	7.29	5.51
FALSE	High	Master Protein	P43003	Excitatory amino acid transporter 1 OS=Homo sapiens (Human) OX=9606 GN=SLC1A3 PE=1 SV=1	0	18.073	5	2	9	2	542	59.5	8.41	20	2	0	1.098	0.976	1.016	0.966	0.896	0.411842	0.40552	0.675746	0.473753	0.30517	7.8	1.28	2.05	8.03	6.2	99.5	104.6	90.7	93.9	102.5	113.7	102.1	84.7	83.5	91.8	98.9	3.2	3.7	4.99	13.59	10.74	11.69	5.95
FALSE	Medium	Master Protein	Q15434	RNA-binding motif, single-stranded-interacting protein 2 OS=Homo sapiens (Human) OX=9606 GN=RBMS2 PE=1 SV=1	0.039	1.335	2	1	3	1	407	43.9	9.07	0	1	0	1.097	1.243	1.035	1.085	1.336						1.86	14.7	3.42	10.35	9.02	83.4	69.1	104.3	97	104.5	91.6	86	107.9	105.2	139.7	101.4	3.2	1.65	2.65	1.64	12.59	1.42	12.31
FALSE	High	Master Protein	Q9UDT6	CAP-Gly domain-containing linker protein 2 OS=Homo sapiens (Human) OX=9606 GN=CLIP2 PE=1 SV=1	0	203.625	21	20	97	16	1046	115.8	6.73	961	20	0	1.097	1.078	1.005	1.075	1.303	0.230771	0.240786	0.976332	0.111394	0.122366	1.48	2.05	6.87	0.81	2.3	93.7	85.1	101.2	102.9	103.9	100.3	90.4	100.1	110.7	128.9	101.6	3.37	4.05	3.66	4.49	7.99	4.25	5.61
FALSE	High	Master Protein	Q13490	Baculoviral IAP repeat-containing protein 2 OS=Homo sapiens (Human) OX=9606 GN=BIRC2 PE=1 SV=2	0	34.887	6	3	9	3	618	69.9	6.7	63	3	0	1.097	1.036	0.709	1.246	0.94	0.939217	0.611111	0.327761	0.316095	0.75021	15.92	6.03	17.8	25.01	29.47	103.3	90.2	119.4	70.9	102.2	119.5	93.4	78.5	104.8	86.4	100.1	36.74	13.01	41.88	24.54	19.12	12.97	22.51
FALSE	High	Master Protein	Q12767	Transmembrane protein 94 OS=Homo sapiens (Human) OX=9606 GN=TMEM94 PE=1 SV=1	0	17.405	2	2	3	2	1356	151.1	6.44	21	2	0	1.097	0.914	0.939	1.02	1.017						0.28	3.03	6.61	6	4.74	85.8	102.1	100.4	104.4	103.7	94.2	93.4	94.3	106.4	105.4	99.3	0.67	2.25	3	2.06	1.84	0.41	5.14
FALSE	High	Master Protein	Q9C086	INO80 complex subunit B OS=Homo sapiens (Human) OX=9606 GN=INO80B PE=1 SV=2	0	14.763	4	1	2	1	356	38.6	9.61	0	1	0	1.097	0.948	0.62	1.056	0.837						0	0	0	0	0	114.7	80	122.8	76.5	93.6	125.8	75.8	76.1	80.8	78.3	106
FALSE	High	Master Protein	Q15427	Splicing factor 3B subunit 4 OS=Homo sapiens (Human) OX=9606 GN=SF3B4 PE=1 SV=1	0	110.844	19	7	70	7	424	44.4	8.56	1035	7	0	1.097	1.013	0.938	0.869	1.097	0.347387	0.836121	0.462345	0.115809	0.400204	3.27	3.68	6.97	6.46	4.77	91.8	97.5	99.2	104.8	106	99.6	98.6	94.6	91	104.3	98.2	2.04	2.27	6.31	1.48	7.99	4.2	6.71
FALSE	High	Master Protein	O96011	Peroxisomal membrane protein 11B OS=Homo sapiens (Human) OX=9606 GN=PEX11B PE=1 SV=1	0	17.928	10	3	13	3	259	28.4	9.85	0	3	0	1.097	1.03	0.929	1.048	0.898	0.171617	0.938775	0.321571	0.354386	0.34298	0.32	3.88	1.65	7.54	2.03	85.4	90.9	112.6	100	107.6	93.7	93	95.3	111.1	103.7	98.9	9.95	2.46	6.52	6.22	4.91	8.4	3.97
FALSE	High	Master Protein	Q8WVK2	U4/U6.U5 small nuclear ribonucleoprotein 27 kDa protein OS=Homo sapiens (Human) OX=9606 GN=SNRNP27 PE=1 SV=1	0	14.924	12	1	4	1	155	18.8	11.62	0	1	0	1.097	0.629	1.175	0.561	1.058						4.06	17.08	0.39	10.75	0.61	91.1	143	73.4	107.5	83.4	99.9	90	86.2	60.2	88.2	93.4	15.53	6.26	14.93	14.92	17.49	11.7	9.98
FALSE	High	Master Protein	O14979	Heterogeneous nuclear ribonucleoprotein D-like OS=Homo sapiens (Human) OX=9606 GN=HNRNPDL PE=1 SV=3	0	206.596	33	17	224	15	420	46.4	9.57	1467	17	1	1.097	0.991	1.098	0.835	0.967	0.266713	0.842166	0.130479	0.109179	0.333196	4.68	0.72	1.82	2.63	2.49	100.8	113.5	85.2	91.5	85.2	114.1	112.5	93.8	77.1	83.7	96.8	3.72	0.31	1.72	1.92	3.78	4.19	3.98
FALSE	High	Master Protein	Q02833	Ras association domain-containing protein 7 OS=Homo sapiens (Human) OX=9606 GN=RASSF7 PE=1 SV=1	0	17.434	6	2	8	2	373	39.9	5.62	151	2	0	1.096	1.087	0.763	1.075	0.989	0.262176	0.800372	0.186857	0.146299	0.275424	4.64	18.02	14.84	1.23	0.51	97.3	86.7	111.8	85.6	101.9	103.4	100.4	92.9	93.1	99.1	100.9	8.99	3.68	6.24	1.84	6.99	11.84	16.11
FALSE	High	Master Protein	P07942	Laminin subunit beta-1 OS=Homo sapiens (Human) OX=9606 GN=LAMB1 PE=1 SV=2	0	340.717	21	30	216	30	1786	197.9	4.94	3397	30	0	1.096	1.033	0.883	0.894	1.008	0.178555	0.595459	0.110502	0.0691196	0.640694	0.21	6.14	1.58	2.56	7.18	106.4	101	105	91.3	95.4	117	102.2	93.6	81.6	105.9	100.7	1.46	1.22	2.29	2.41	9.39	0.92	6
FALSE	High	Master Protein	Q6NT16	MFS-type transporter SLC18B1 OS=Homo sapiens (Human) OX=9606 GN=SLC18B1 PE=1 SV=1	0	31.845	5	2	18	2	456	48.8	5.22	895	2	0	1.096	1.075	1.182	0.969	0.968						0	0	0	0	0	114.3	108.7	100.1	93.9	88.4	125.3	116.8	118.4	91	85.6	102.5
FALSE	High	Master Protein	Q9UPU7	TBC1 domain family member 2B OS=Homo sapiens (Human) OX=9606 GN=TBC1D2B PE=1 SV=2	0	8.461	1	1	3	1	963	109.8	6.16	39	1	0	1.096	0.913	0.887	1.009	0.925						16.46	5.81	29.62	14.04	9.5	113.1	119.6	90.6	84.1	89.3	124	109.2	80.4	84.9	82.6	96.5	3.52	1.95	10.66	5.93	3.67	12.11	7.48
FALSE	High	Master Protein	Q05513	Protein kinase C zeta type OS=Homo sapiens (Human) OX=9606 GN=PRKCZ PE=1 SV=4	0	39.559	5	2	18	2	592	67.6	5.77	146	2	0	1.096	0.923	0.974	1.293	0.981	0.157337	0.389736	0.508486	0.0838672	0.743917	1.98	6.71	1.24	5.74	3.69	87.2	97.2	101	80.1	100.1	94.3	89.8	101.2	103.6	98.1	101.2	14.51	13.29	3.69	3.91	9.85	13.84	7.5
FALSE	High	Master Protein	Q9H173	Nucleotide exchange factor SIL1 OS=Homo sapiens (Human) OX=9606 GN=SIL1 PE=1 SV=1	0	37.675	7	2	11	2	461	52.1	5.36	219	2	0	1.096	0.867	0.959	0.859	0.77	0.264989	0.508864	0.840533	0.142003	0.287809	1	13.9	8.39	4.16	5.63	97.1	106.9	96.1	105.8	111.2	99.8	96.3	90.4	90.9	93.2	100.3	8.92	4.76	9.86	8.22	8.76	9.86	9.54
FALSE	High	Master Protein	Q9BV40	Vesicle-associated membrane protein 8 OS=Homo sapiens (Human) OX=9606 GN=VAMP8 PE=1 SV=1	0	70.615	55	5	51	5	100	11.4	7.34	903	5	0	1.096	0.997	1.101	0.915	1.019	0.224237	0.791042	0.248206	0.100652	0.802203	1.25	4.17	8.22	3.27	5.54	100.3	89.8	94.4	107.2	101.8	105.5	94.5	107.2	94.4	97.9	98.2	3.78	6.38	3.27	4.41	6.01	2.87	4.2
FALSE	High	Master Protein	Q6ZUM4	Rho GTPase-activating protein 27 OS=Homo sapiens (Human) OX=9606 GN=ARHGAP27 PE=1 SV=3	0	53.078	9	5	16	5	889	98.3	5.59	53	5	0	1.096	1.143	0.839	1.1	0.959	0.253592	0.531528	0.231398	0.15895	0.946808	3.42	17.92	12.42	5.9	1.25	106.1	92.1	121.1	94.5	102.3	110.4	105.3	101.6	101	100.7	102.7	15.98	3.95	5.36	8.08	2.7	18	9.63
FALSE	High	Master Protein	Q7Z739	YTH domain-containing family protein 3 OS=Homo sapiens (Human) OX=9606 GN=YTHDF3 PE=1 SV=1	0	80.241	8	7	88	3	585	63.8	9.04	617	7	0	1.096	1.085	0.911	0.912	0.946	0.157337	0.44903	0.367377	0.0614888	0.253136	1.42	6.7	11.13	0.39	3.75	110.4	99.5	106.1	99.2	98.8	119.3	107.6	96.7	90.5	90.1	99.9	5.37	3.97	6.96	1.43	6.88	5.31	2.49
FALSE	High	Master Protein	Q9ULI0	ATPase family AAA domain-containing protein 2B OS=Homo sapiens (Human) OX=9606 GN=ATAD2B PE=1 SV=3	0	7.644	1	1	2	1	1458	164.8	6.8	0	1	0	1.096	1.001	1.05	0.935	0.733						13.27	12.86	20.95	21.65	7.76	123.5	121.6	93.6	73.1	80	135.3	121.8	98.3	68.3	58.7	102.6	16.06	0.22	2.87	4.55	13.25	3.49	12.44
FALSE	High	Master Protein	Q96SZ6	Mitochondrial tRNA methylthiotransferase CDK5RAP1 OS=Homo sapiens (Human) OX=9606 GN=CDK5RAP1 PE=1 SV=2	0	15.2	3	1	4	1	601	67.6	8.21	131	1	0	1.096	1.345	0.987	0.943	1.104	0.299648	0.394652	0.53267	0.237375	0.451279	0.92	19.23	0.51	0.76	17.02	96.9	79.7	111.6	95.8	89	100.7	107.2	94.6	84.6	105.1	98.6	8.56	10.33	13.31	11.19	16.31	6.74	8.19
FALSE	High	Master Protein	Q92805	Golgin subfamily A member 1 OS=Homo sapiens (Human) OX=9606 GN=GOLGA1 PE=1 SV=3	0	28.147	7	2	4	2	767	88.1	5.27	130	2	0	1.096	1.11	0.801	1.003	0.969						10.42	18.61	1.05	7.5	16.93	123.9	90.5	120.4	84.3	88.3	135.8	100.5	96.5	84.6	85.5	97.7	0.74	2.45	7.16	3.49	20.25	10.66	20.02
FALSE	High	Master Protein	Q9H4M9	EH domain-containing protein 1 OS=Homo sapiens (Human) OX=9606 GN=EHD1 PE=1 SV=2	0	396.784	62	27	246	25	534	60.6	6.83	3424	27	2	1.096	1.047	1.084	1.098	1.112	0.179162	0.248544	0.201913	0.0463622	0.133363	0.22	0.99	3.17	0.18	2.65	91.7	98.7	98.4	95	94.9	100	104	108.9	104.3	104.5	99.7	2	3.18	5.09	3	2.46	0.7	2.57
FALSE	High	Master Protein	Q96DP5	Methionyl-tRNA formyltransferase, mitochondrial OS=Homo sapiens (Human) OX=9606 GN=MTFMT PE=1 SV=2	0.004	3.224	3	1	5	1	389	43.8	9.66	21	1	0	1.096	0.959	1.049	0.95	0.894	0.452558	0.350186	0.393498	0.426871	0.385271	10.67	3.17	1.73	9.17	9.82	69.7	103.9	97.8	125.4	113.3	76.3	97.6	101.6	109	100.9	93.4	6.57	15.86	17.25	11.15	19.05	2.99	16.59
FALSE	High	Master Protein	Q7Z4S6	Kinesin-like protein KIF21A OS=Homo sapiens (Human) OX=9606 GN=KIF21A PE=1 SV=2	0	116.763	7	8	56	8	1674	187.1	6.42	1959	8	0	1.095	1.032	0.946	0.974	0.946	0.219433	0.317675	0.271567	0.872836	0.589613	0.17	1.94	1.84	0.26	0.61	107.8	101	102.4	83.7	90.4	118	104.2	94	84.7	89.2	101.2	1.22	0.25	4.26	3.14	3.36	3.47	1.66
FALSE	High	Master Protein	Q9BZ29	Dedicator of cytokinesis protein 9 OS=Homo sapiens (Human) OX=9606 GN=DOCK9 PE=1 SV=2	0	16.453	2	3	9	3	2069	236.3	7.49	54	3	0	1.095	1.004	0.931	0.831	0.873	0.178555	0.822802	0.948921	0.0843837	0.293298	2.77	3.66	1.27	0.67	7.51	79.2	104.7	104.7	109.2	116.2	86.8	105.2	97.5	90.8	96.6	97.3	4.77	10.7	16.28	10.07	15.64	2.94	4.87
FALSE	High	Master Protein	Q9BXP2	Solute carrier family 12 member 9 OS=Homo sapiens (Human) OX=9606 GN=SLC12A9 PE=1 SV=1	0	11.181	3	2	9	2	914	96	8.07	0	2	0	1.095	1.123	0.839	0.98	0.876	0.322855	0.19883	0.153808	0.376002	0.302002	7.61	0.85	6.45	0.72	7.04	111.7	97.9	112.2	92.2	101	116.7	109.4	94.7	90	87.5	102	3.5	2.81	11.68	9.28	15.32	8.38	3.31
FALSE	High	Master Protein	Q9NRG7	Epimerase family protein SDR39U1 OS=Homo sapiens (Human) OX=9606 GN=SDR39U1 PE=1 SV=3	0	6.35	3	1	5	1	293	31.1	9.04	38	1	0	1.095	1.113	0.971	1.037	1.08						0	0	0	0	0	83.2	72.1	103.5	99.7	95	91.1	80.2	100.5	103.4	102.7	95
FALSE	High	Master Protein	O95232	Luc7-like protein 3 OS=Homo sapiens (Human) OX=9606 GN=LUC7L3 PE=1 SV=2	0	136.096	35	17	121	16	432	51.4	9.79	288	17	1	1.095	1.016	0.951	0.898	0.947	0.178555	0.568126	0.39064	0.111394	0.504649	0.6	1.63	7.2	4.86	11.64	104.5	105.4	105.1	95.4	89	111.1	106.9	98	85.7	84.3	100.7	2.36	1.13	4.44	2.22	4.46	2.42	4.85
FALSE	High	Master Protein	O95671	Probable bifunctional dTTP/UTP pyrophosphatase/methyltransferase protein OS=Homo sapiens (Human) OX=9606 GN=ASMTL PE=1 SV=3	0	175.874	33	15	87	15	621	68.8	6.07	1658	15	0	1.095	1.064	1.023	1.166	1.118	0.240947	0.396715	0.400025	0.117546	0.174036	2.37	0.53	3.17	7.42	0.46	93.4	95	100.4	89.2	92.2	101.3	101.9	103.4	106.6	109.7	100.6	1.5	1.33	1.27	5.21	3.6	2.34	5.57
FALSE	High	Master Protein	P61026	Ras-related protein Rab-10 OS=Homo sapiens (Human) OX=9606 GN=RAB10 PE=1 SV=1	0	129.027	49	12	120	11	200	22.5	8.38	1484	12	1	1.095	1.024	0.974	1.078	1.101	0.194043	0.627994	0.787688	0.0656292	0.167301	2.03	5.1	5.9	1.88	4.07	90.4	98.2	102.6	96.3	102.4	96.5	100.5	98.4	105.4	109.6	100	3.17	1.84	5.38	2.22	5.18	1.97	2.16
FALSE	High	Master Protein	P42356	Phosphatidylinositol 4-kinase alpha OS=Homo sapiens (Human) OX=9606 GN=PI4KA PE=1 SV=4	0	89.463	5	8	56	8	2102	236.7	7.06	2348	8	0	1.095	1.13	1.127	1.283	1.326	0.157337	0.294552	0.249798	0.0677618	0.172724	1.09	1.65	1.21	4.61	1.59	96.6	100.2	98.9	80.4	82.9	105	112.4	111.9	109.5	104.2	100.2	3.35	2.03	5.12	5.99	5.05	2.33	7.2
FALSE	High	Master Protein	Q9UKM7	Endoplasmic reticulum mannosyl-oligosaccharide 1,2-alpha-mannosidase OS=Homo sapiens (Human) OX=9606 GN=MAN1B1 PE=1 SV=2	0	57.657	6	4	36	4	699	79.5	7.72	306	4	0	1.095	0.853	1.024	0.929	0.935	0.29611	0.400062	0.716928	0.477956	0.300436	8.08	3.85	16.89	16.72	6.99	89.6	116	94.9	96.4	101.4	100.4	97.8	102.1	89.6	96.1	100.6	4.96	11.02	17.66	15.2	4.91	9.61	5.59
FALSE	High	Master Protein	P48509	CD151 antigen OS=Homo sapiens (Human) OX=9606 GN=CD151 PE=1 SV=3	0	13.559	9	3	12	3	253	28.3	7.47	25	3	0	1.095	1.051	0.854	1.194	1.151	0.327488	0.444311	0.238136	0.0572228	0.247364	7.98	4.04	6.66	0.31	9.6	91.1	92.1	104	87.9	104.4	99.7	98.8	89.7	104.7	121.6	99.9	6.85	8.02	3.37	2.28	6.72	14.04	9.55
FALSE	High	Master Protein	Q9UI10	Translation initiation factor eIF-2B subunit delta OS=Homo sapiens (Human) OX=9606 GN=EIF2B4 PE=1 SV=2	0	51.378	14	4	18	4	523	57.5	9.38	628	4	0	1.094	0.932	0.995	0.929	1.021	0.236524	0.57223	0.787928	0.13098	0.899881	5.24	3.97	3.43	2.75	6.04	93.8	104.6	94.4	96.7	94.8	101.1	97.5	94.7	85.1	94.5	100.8	3.86	4.07	1.82	3.89	3.55	0.97	2.13
FALSE	High	Master Protein	Q9ULV3	Cip1-interacting zinc finger protein OS=Homo sapiens (Human) OX=9606 GN=CIZ1 PE=1 SV=2	0	15.2	2	1	6	1	898	100	6.11	62	1	0	1.094	0.986	0.716	0.895	0.789	0.215272	0.771992	0.21528	0.132107	0.438933	0.85	5.4	16.73	0.03	12.02	136.5	106.3	125.3	83.6	89.8	155.1	106.3	89.7	69.3	72	107.7	5.51	5.62	12.28	4.92	11.46	4.26	12.67
FALSE	High	Master Protein	Q6IN84	rRNA methyltransferase 1, mitochondrial OS=Homo sapiens (Human) OX=9606 GN=MRM1 PE=1 SV=1	0	13.828	7	1	4	1	353	38.6	7.94	44	1	0	1.094	0.977	0.878	0.861	0.739	0.798979	0.907699	0.157483	0.352843	0.181457	31.81	31.59	0.23	21.29	15.51	121	117.8	101.9	104.7	128.6	127.5	116	89.5	90.1	85.5	97	14.22	8.54	11.09	10.48	6.73	11.71	20.05
FALSE	High	Master Protein	Q9UHR6	Zinc finger HIT domain-containing protein 2 OS=Homo sapiens (Human) OX=9606 GN=ZNHIT2 PE=1 SV=1	0	22.486	12	3	8	3	403	42.9	5.99	228	3	0	1.094	1.07	0.71	0.928	0.992	0.317767	0.96692	0.166667	0.579333	0.655184	0.7	32.01	16.44	6.37	6.37	125.6	94.9	130.4	76.6	113.8	127.4	103.7	89.2	77	98.7	98.7	16.15	31.95	10.02	6.83	9.37	16.09	8.89
FALSE	High	Master Protein	Q8TD16	Protein bicaudal D homolog 2 OS=Homo sapiens (Human) OX=9606 GN=BICD2 PE=1 SV=1	0	18.2	3	2	7	2	824	93.5	5.44	42	2	0	1.094	0.959	1.047	0.916	1.083						4.82	19.7	26.37	3.51	3.94	92.7	103.1	90.8	95.7	85.9	101.5	98.9	95	87.6	93.1	97.8	30.48	9.26	24.83	4.02	17.2	26.06	9.44
FALSE	High	Master Protein	Q99829	Copine-1 OS=Homo sapiens (Human) OX=9606 GN=CPNE1 PE=1 SV=1	0	179.187	31	16	176	16	537	59	5.83	1245	16	0	1.094	1.026	1.053	0.887	0.839	0.183997	0.262108	0.232128	0.154967	0.165299	0.32	0.84	0.12	8.27	5.34	87.7	103.3	92.5	107.8	111.4	93	105	97.5	95.6	92.1	98.5	3.89	2.27	2.39	2.18	5.06	3.72	2.47
FALSE	High	Master Protein	Q5THK1	Protein PRR14L OS=Homo sapiens (Human) OX=9606 GN=PRR14L PE=1 SV=1	0	15.765	1	2	7	2	2151	237.2	6.33	69	2	0	1.094	1.327	1.391	0.568	0.93	0.635282	0.621399	0.84245	0.0759542	0.900974	20.09	28.15	50.27	10.98	10.25	100.4	81	101	93.2	94.6	124.7	103.5	140.6	52.9	89.4	100.1	21.46	14.58	17.57	19.08	21.04	11.44	18.29
FALSE	High	Master Protein	Q9UJU6	Drebrin-like protein OS=Homo sapiens (Human) OX=9606 GN=DBNL PE=1 SV=1	0	230.684	42	15	148	15	430	48.2	5.05	2278	15	0	1.094	1.032	1.196	0.951	1.065	0.245302	0.34371	0.183031	0.148474	0.307843	0.3	1.74	5.32	2.86	4.06	108.5	103.3	84.7	94	86.8	115.8	109.4	101.3	89.4	96.8	99.5	4.1	2.23	4.91	1.38	7.96	2.67	1.55
FALSE	High	Master Protein	Q6P2C8	Mediator of RNA polymerase II transcription subunit 27 OS=Homo sapiens (Human) OX=9606 GN=MED27 PE=1 SV=1	0	8.263	6	1	3	1	311	35.4	9.31	51	1	0	1.094	0.952	0.888	1.007	0.971						0	0	0	0	0	95.2	101.9	104.5	98.3	103.3	104.1	97	92.8	99.1	100.2	100.2
FALSE	High	Master Protein	Q96RU2	Ubiquitin carboxyl-terminal hydrolase 28 OS=Homo sapiens (Human) OX=9606 GN=USP28 PE=1 SV=1	0	135.502	17	12	64	12	1077	122.4	5.2	1026	12	0	1.094	1.072	1.017	0.961	0.914	0.178555	0.254716	0.639115	0.252032	0.159536	2.36	1.77	6.09	3.32	2.28	106.8	104.2	94.3	91.7	91.4	119.2	110.3	97.8	84.6	83.3	99.5	1.73	2.06	3.67	6.62	2.51	2.31	3.64
FALSE	High	Master Protein	Q9UH17	DNA dC->dU-editing enzyme APOBEC-3B OS=Homo sapiens (Human) OX=9606 GN=APOBEC3B PE=1 SV=1	0	43.966	18	6	38	4	382	45.9	6.06	802	6	1	1.094	0.901	0.803	0.84	0.968	0.574019	0.450748	0.149846	0.0572228	0.393509	10.55	4.9	8.18	2.41	0.56	85	98.3	106.3	103.8	132	94.2	92.3	84.8	87.3	109.8	98.8	9.28	4.83	5.26	4.89	17.35	2.96	4.34
FALSE	High	Master Protein	P67936	Tropomyosin alpha-4 chain OS=Homo sapiens (Human) OX=9606 GN=TPM4 PE=1 SV=3	0	671.935	85	44	810	24	248	28.5	4.69	4933	44	20	1.094	1.072	0.99	0.99	1.392	0.490988	0.652777	0.794669	0.63194	0.176332	6.7	5.1	12.72	0.78	4.21	100.2	85.3	93.6	105	91.9	110.3	92.5	92.6	103.9	146.7	98.4	7.06	7.41	6.41	0.56	17.21	2.38	0.9
FALSE	High	Master Protein	Q13049	E3 ubiquitin-protein ligase TRIM32 OS=Homo sapiens (Human) OX=9606 GN=TRIM32 PE=1 SV=2	0	83.657	16	7	35	7	653	71.9	6.98	914	7	0	1.094	1.054	0.904	0.909	0.907	0.157337	0.590249	0.345406	0.497411	0.312671	1.4	9.86	11.36	11.5	10.26	90.1	98.6	109.5	106.6	125.9	97.7	104.1	99	95.6	102.7	102.5	3.31	4.59	5.9	10.4	11.39	4.09	4.31
FALSE	High	Master Protein	Q13867	Bleomycin hydrolase OS=Homo sapiens (Human) OX=9606 GN=BLMH PE=1 SV=1	0	159.163	48	15	75	15	455	52.5	6.27	523	15	0	1.094	1.087	0.972	1.026	1.149	0.482747	0.367481	0.431459	0.463316	0.209741	1.46	7.14	4.84	5.47	9.21	105.3	88.5	97.2	99	106.8	113.9	97.3	97.6	97.8	115.9	101.1	4.91	6.49	3.9	2.51	10.57	1.96	1.79
FALSE	High	Master Protein	P42858	Huntingtin OS=Homo sapiens (Human) OX=9606 GN=HTT PE=1 SV=2	0	84.922	3	7	50	7	3142	347.4	6.2	635	7	0	1.094	1.007	0.882	0.946	0.95	0.170669	0.99436	0.553894	0.0836494	0.336177	2.4	4.31	4.63	1.42	2.63	106.7	103.9	103.2	90.3	93.8	116.8	104.2	98.1	85.4	88.9	100.7	2.86	4.78	9.35	2.98	6.75	1.24	5.54
FALSE	High	Master Protein	P08243	Asparagine synthetase [glutamine-hydrolyzing] OS=Homo sapiens (Human) OX=9606 GN=ASNS PE=1 SV=4	0	113.563	24	11	59	11	561	64.3	6.86	665	11	0	1.093	0.959	0.598	0.91	1.182	0.537206	0.681687	0.0933114	0.343715	0.300436	1.63	8.24	4.48	14.76	10.65	80.3	102.4	149.8	77.2	117.3	85.2	99.4	88.5	70.2	148	100.8	6.14	2.71	2.96	6.68	14.13	2.57	4.52
FALSE	High	Master Protein	P51648	Aldehyde dehydrogenase family 3 member A2 OS=Homo sapiens (Human) OX=9606 GN=ALDH3A2 PE=1 SV=1	0	166.955	30	14	112	14	485	54.8	7.88	1267	14	0	1.093	1.114	1.101	0.948	0.922	0.157337	0.272235	0.0683274	0.283989	0.193105	0.36	3.54	0.28	0.26	1.41	90.7	99.5	93.2	97.9	106	97.6	110.9	102.4	92.8	97.7	100.1	1.24	1.37	2.51	4.72	6.34	1.44	2.6
FALSE	High	Master Protein	O15160	DNA-directed RNA polymerases I and III subunit RPAC1 OS=Homo sapiens (Human) OX=9606 GN=POLR1C PE=1 SV=1	0	93.022	28	8	56	8	346	39.2	5.5	1388	8	0	1.093	1.059	0.836	0.939	0.957	0.157337	0.204399	0.0996244	0.188624	0.672428	2.09	0.99	0.14	4.91	1.63	89.6	98.4	110.8	95.2	105.4	99.5	104	92.6	88.6	103.1	100	2.73	0.63	2.77	4.16	5.79	2.04	0.26
FALSE	High	Master Protein	Q13228	Methanethiol oxidase OS=Homo sapiens (Human) OX=9606 GN=SELENBP1 PE=1 SV=2	0	244.741	54	19	98	19	472	52.4	6.37	922	19	0	1.093	1.168	1.156	1.1	1.207	0.303725	0.48237	0.0933114	0.159057	0.129654	5.55	0.04	0.11	2.8	3.23	96.6	88.4	95.2	95.4	96.5	105.5	102.6	108.3	104.9	113.9	99.8	4.86	5.3	2	1.24	8.29	0.29	4.32
FALSE	High	Master Protein	Q14331	Protein FRG1 OS=Homo sapiens (Human) OX=9606 GN=FRG1 PE=1 SV=1	0	31.962	16	4	17	4	258	29.2	9.01	90	4	0	1.093	1.021	0.951	0.9	0.941	0.262176	0.850612	0.34973	0.0619656	0.761942	5.64	1.28	2.38	1.21	4.56	108.3	108.9	100.4	89.1	96.1	112.8	107.2	88.3	80.5	90.5	98.8	4.08	3.52	6.8	1.77	15.28	6.63	3.95
FALSE	High	Master Protein	Q8IV38	Ankyrin repeat and MYND domain-containing protein 2 OS=Homo sapiens (Human) OX=9606 GN=ANKMY2 PE=1 SV=1	0	31.521	16	4	13	4	441	49.3	6.25	207	4	0	1.093	1.085	1.241	1.047	0.911	0.593354	0.86502	0.383534	0.439454	0.378209	15.14	7.71	11.32	1.83	13.15	104.5	98.2	96.6	91	91.7	114.2	95.6	116.4	96.5	91.6	100.3	7.22	11.1	6.21	6.91	9.11	6.21	10.16
FALSE	High	Master Protein	Q9GZT9	Egl nine homolog 1 OS=Homo sapiens (Human) OX=9606 GN=EGLN1 PE=1 SV=1	0	57.93	15	5	28	5	426	46	8.53	575	5	0	1.093	1.22	1.099	1.301	1.711	0.603067	0.434351	0.261408	0.0631702	0.143641	2.19	9.28	0.42	2.61	13.61	103.2	100.5	86.3	67.4	87.2	111.2	122.6	96.5	87.7	149.1	99.7	3.35	5.5	3.3	12.22	9.19	5.28	7.38
FALSE	High	Master Protein	Q13576	Ras GTPase-activating-like protein IQGAP2 OS=Homo sapiens (Human) OX=9606 GN=IQGAP2 PE=1 SV=4	0	425.967	30	33	193	31	1575	180.5	5.64	2081	33	0	1.093	1.112	1.032	1.2	1.202	0.157337	0.265623	0.375142	0.0556175	0.127888	1.65	4.79	3.45	0.06	3.37	90.8	93.4	100.9	93.7	93.6	99.2	103.3	103.9	112.4	112.5	100.1	0.79	2.67	0.25	3.87	3.25	0.5	0.94
FALSE	High	Master Protein	Q9NUQ6	SPATS2-like protein OS=Homo sapiens (Human) OX=9606 GN=SPATS2L PE=1 SV=2	0	91.881	19	10	75	10	558	61.7	9.64	841	10	0	1.093	1.059	1.084	0.827	0.905	0.230771	0.622867	0.903077	0.0992773	0.686109	4.56	12.1	0.07	0.05	22.42	104.3	103	94.7	97.8	99.3	114	109.1	99.8	85.7	89.8	100	10.29	2.58	13.84	3.65	11.76	6.62	5.93
FALSE	High	Master Protein	Q9UBD5	Origin recognition complex subunit 3 OS=Homo sapiens (Human) OX=9606 GN=ORC3 PE=1 SV=1	0	31.781	5	4	12	4	711	82.2	7.61	398	4	0	1.093	1.017	0.988	0.887	0.851	0.421513	0.649365	0.536339	0.0742771	0.147872	12.01	3.53	2.11	2.88	5.89	98.7	99.1	97.6	93.5	99.3	112.3	100.7	94.9	82	88	101	11.01	2.63	7.88	4.4	4.6	3.4	6.22
FALSE	High	Master Protein	Q96PU8	Protein quaking OS=Homo sapiens (Human) OX=9606 GN=QKI PE=1 SV=1	0	15.2	5	1	8	1	341	37.6	8.56	111	1	0	1.092	1.024	0.858	0.957	0.906						1.24	12.58	2.58	9.99	17.14	110.5	95.9	101.5	95.1	97.6	120.7	98.3	87.1	91	88.4	103.4	12.16	3.33	0.49	1.57	5.06	10.98	8.65
FALSE	High	Master Protein	Q8IWV8	E3 ubiquitin-protein ligase UBR2 OS=Homo sapiens (Human) OX=9606 GN=UBR2 PE=1 SV=1	0	81.094	7	9	55	9	1755	200.4	6.24	980	9	0	1.092	1.1	1.05	1.135	1.167	0.264989	0.252039	0.224653	0.238382	0.167209	3.31	3.47	1.38	12.18	1.89	101.4	90.6	97	86.9	93.7	104.6	101.4	99.9	103.8	113.3	99.9	6.15	3.61	3.01	3.78	6.31	8.08	3.18
FALSE	High	Master Protein	Q6WKZ4	Rab11 family-interacting protein 1 OS=Homo sapiens (Human) OX=9606 GN=RAB11FIP1 PE=1 SV=3	0	40.628	4	4	28	4	1283	137.1	5.43	359	4	0	1.092	1.006	0.933	1.075	1.022	0.34524	0.832254	0.296244	0.13892	0.531628	2.48	6.12	3.6	2.58	5.2	91.3	85.3	106.1	106.6	103.1	99.9	85.8	98.9	116.6	105.3	99.7	6.44	6.82	3.62	1.63	1.13	3.11	3.24
FALSE	High	Master Protein	Q14192	Four and a half LIM domains protein 2 OS=Homo sapiens (Human) OX=9606 GN=FHL2 PE=1 SV=3	0	22.32	13	2	2	2	279	32.2	7.55	0	2	0	1.092	1.041	1.148	1.079	1.504						10.53	2.65	4.8	13.7	31.38	89.3	92.2	93.2	100.1	87.1	97.5	96	107	108.1	131	100.4	3.97	0.74	5.46	7.78	17.99	6.06	1.79
FALSE	High	Master Protein	O60573	Eukaryotic translation initiation factor 4E type 2 OS=Homo sapiens (Human) OX=9606 GN=EIF4E2 PE=1 SV=1	0	18.28	9	2	12	2	245	28.3	8.88	230	2	0	1.092	0.992	0.946	0.892	0.82	0.248772	0.974537	0.80635	0.13379	0.195414	5.77	2.27	4.69	4.53	1.51	92.1	110.4	96.8	102.1	115.1	100.5	109.5	91.9	89.5	94.3	97.6	2.92	3.15	8.02	4.8	8.13	1.3	5.31
FALSE	High	Master Protein	Q9BVA1	Tubulin beta-2B chain OS=Homo sapiens (Human) OX=9606 GN=TUBB2B PE=1 SV=1	0	783.103	83	29	891	1	445	49.9	4.89	12308	29	5	1.092	1.049	0.983	0.994	1.119	0.157337	0.512085	0.699908	0.728702	0.314347	1.46	2.64	4.76	1.45	9.54	116.1	100.1	96.4	93	93.2	125.9	105	94.9	95.7	104.3	100.5	1.48	3.12	0.87	4.85	7.34	1.82	7.33
FALSE	High	Master Protein	Q14444	Caprin-1 OS=Homo sapiens (Human) OX=9606 GN=CAPRIN1 PE=1 SV=2	0	161.991	21	13	93	13	709	78.3	5.25	605	13	0	1.092	1.133	0.751	0.84	0.992	0.162318	0.214214	0.227462	0.0940967	0.840064	1.65	0.1	10.33	5.69	9.29	110.4	96.8	115.2	94.6	103.4	119.2	114.8	91.1	79.5	108.7	100	3.67	5.22	12.18	3.46	9.19	4.98	4.49
FALSE	Medium	Master Protein	Q9H8E8	Cysteine-rich protein 2-binding protein OS=Homo sapiens (Human) OX=9606 GN=KAT14 PE=1 SV=3	0.039	1.339	1	1	1	1	782	88.8	6.57	0	1	0	1.092	1.133	0.795	1.254	1.405						0	0	0	0	0	72.7	75	116.3	99	96.3	79.3	85	92.5	124.1	135.2	100.9
FALSE	High	Master Protein	Q13277	Syntaxin-3 OS=Homo sapiens (Human) OX=9606 GN=STX3 PE=1 SV=3	0	87.938	36	9	80	9	289	33.1	5.44	530	9	0	1.092	1.07	1.008	1.079	1.141	0.293642	0.328809	0.551889	0.127721	0.0996761	6.59	4.18	1.95	2.11	0.99	96.5	94.7	94.9	96.2	95	106.1	105.7	96.9	105.3	109.2	99.8	5.67	4.56	4.81	4.58	4.8	4.6	2.66
FALSE	High	Master Protein	Q13330	Metastasis-associated protein MTA1 OS=Homo sapiens (Human) OX=9606 GN=MTA1 PE=1 SV=2	0	47.107	8	5	27	1	715	80.7	9.26	148	5	0	1.092	1.176	0.979	0.761	0.93	0.254655	0.662619	0.615365	0.0865181	0.433879	4.88	0.28	12.63	0.49	3.59	122.3	107.6	95.5	94.3	84.8	134.6	115.7	87.3	72	72.5	99.7	6.06	8.61	23.92	2.3	15.25	5.33	8.01
FALSE	High	Master Protein	Q13685	Angio-associated migratory cell protein OS=Homo sapiens (Human) OX=9606 GN=AAMP PE=1 SV=2	0	114.552	28	9	30	9	434	46.7	4.42	196	9	0	1.091	1.09	1.114	0.97	1.269	0.383888	0.207574	0.320633	0.401805	0.127837	4.16	2.08	11.72	0.51	5.16	100.3	92.3	92.2	92.6	97.3	111.1	102	102.9	89.5	119.1	100.6	7.59	4.71	5.33	4.6	6.85	1.83	4.14
FALSE	High	Master Protein	O14562	Ubiquitin domain-containing protein UBFD1 OS=Homo sapiens (Human) OX=9606 GN=UBFD1 PE=1 SV=2	0	77.46	36	6	28	6	309	33.4	5.77	198	6	0	1.091	1.084	1.01	0.991	1.029	0.49752	0.482377	0.987222	0.875653	0.356671	1.1	6.16	14.87	8.63	1.02	103.3	98.7	95.4	98.1	90.5	111.8	106.9	96.3	95.8	99.7	101	6.56	2.39	4.39	1.04	5.28	0.57	4.03
FALSE	High	Master Protein	P55899	IgG receptor FcRn large subunit p51 OS=Homo sapiens (Human) OX=9606 GN=FCGRT PE=1 SV=1	0	27.04	18	4	10	4	365	39.7	6.54	165	4	0	1.091	1.111	1.109	1.126	0.95	0.355717	0.651672	0.334265	0.136343	0.882229	8.03	5.53	5.24	2.07	11.17	94.3	100.9	98.8	92	99.5	105.6	106.3	102.6	104	94.6	101.8	6.71	7.98	3.94	0.72	0.64	5.59	5.33
FALSE	High	Master Protein	Q9NR28	Diablo homolog, mitochondrial OS=Homo sapiens (Human) OX=9606 GN=DIABLO PE=1 SV=1	0	179.732	38	11	140	10	239	27.1	5.9	2906	11	1	1.091	1.129	1.038	1.198	1.189	0.247878	0.397891	0.391101	0.0940967	0.16892	2.02	5.38	1.74	0.77	3.22	100.7	87.9	100	91.7	90.7	111.4	97.5	101.6	110.5	110.6	100.7	7.03	4.99	2.59	3.74	7.51	3.76	3.2
FALSE	High	Master Protein	Q86VW0	SEC14 domain and spectrin repeat-containing protein 1 OS=Homo sapiens (Human) OX=9606 GN=SESTD1 PE=1 SV=2	0	11.86	5	2	5	2	696	79.3	5.1	28	2	0	1.091	1.12	0.904	0.843	0.736	0.42922	0.861856	0.654367	0.380813	0.262183	12.33	9.99	22.7	28.6	27.57	113.5	103.5	109.8	92.8	108.5	123.8	112	99.2	81.9	80.3	103.6	17.64	12.31	8.04	16.77	3.28	8.94	6.72
FALSE	High	Master Protein	Q9BRF8	Serine/threonine-protein phosphatase CPPED1 OS=Homo sapiens (Human) OX=9606 GN=CPPED1 PE=1 SV=3	0	95.423	27	7	67	7	314	35.5	6.2	1824	7	0	1.091	1.042	0.997	0.988	1.066	0.552832	0.926916	0.699908	0.71896	0.406732	1.82	2.04	4.21	3.31	6.84	92.1	92.2	93.3	103.4	106	97.8	91.6	94.1	102.1	114	99.2	2.99	5.43	4.56	2.43	9.13	5.15	6.79
FALSE	High	Master Protein	P43121	Cell surface glycoprotein MUC18 OS=Homo sapiens (Human) OX=9606 GN=MCAM PE=1 SV=2	0	15.2	3	1	3	1	646	71.6	5.76	59	1	0	1.091	1.087	0.939	0.918	0.938						5.49	39.83	21.6	21.53	19.68	96.4	105.3	97.6	109.5	116.5	105.1	114.5	91.6	100.4	109.3	100.2	1.56	21.53	15.52	14.3	4.83	3.68	15.79
FALSE	High	Master Protein	Q8ND25	E3 ubiquitin-protein ligase ZNRF1 OS=Homo sapiens (Human) OX=9606 GN=ZNRF1 PE=1 SV=2	0	9.922	9	1	2	1	227	23.8	6.67	48	1	0	1.091	1.259	0.731	0.861	0.783						0	0	0	0	0	117.9	85.8	110.6	105.7	89.1	128.6	108	80.9	91	69.7	115
FALSE	High	Master Protein	Q7Z4H3	5'-deoxynucleotidase HDDC2 OS=Homo sapiens (Human) OX=9606 GN=HDDC2 PE=1 SV=1	0	124.927	50	8	33	8	204	23.4	5.49	364	8	0	1.091	1.048	0.924	0.994	1.003	0.230195	0.294552	0.197279	0.414734	0.653936	4.52	0.13	1.14	0.84	1.26	92.2	94.8	108.1	103.1	102.7	100.7	99.2	99.6	100.8	103.9	101.6	2.39	1.81	3.33	1.83	4.02	1.41	3.88
FALSE	High	Master Protein	Q9GZY8	Mitochondrial fission factor OS=Homo sapiens (Human) OX=9606 GN=MFF PE=1 SV=1	0	27.255	10	3	17	3	342	38.4	8.95	131	3	0	1.091	1.025	0.914	0.91	0.791	0.171617	0.659543	0.493638	0.144703	0.156656	0.62	6.15	8.04	3.61	2.99	106.1	100.6	91	91.9	101.3	115.8	103.1	83.2	83.9	83.4	100.9	7.47	6.26	5.03	6.79	2.42	5.87	3.37
FALSE	High	Master Protein	Q92562	Polyphosphoinositide phosphatase OS=Homo sapiens (Human) OX=9606 GN=FIG4 PE=1 SV=1	0	8.068	2	2	8	2	907	103.6	6.92	0	2	0	1.091	0.98	0.769	1.124	0.968	0.224237	0.570341	0.211538	0.118471	0.515388	1.63	1.59	16.74	4.77	7.44	94.1	98.1	117.1	83.7	95.9	98.8	92.1	89.1	96.4	92.6	104.9	3.64	3.41	6.92	3.57	2.75	2.62	7.32
FALSE	High	Master Protein	Q8WVM8	Sec1 family domain-containing protein 1 OS=Homo sapiens (Human) OX=9606 GN=SCFD1 PE=1 SV=4	0	185.097	32	16	95	16	642	72.3	6.27	1499	16	0	1.091	1.023	1.014	0.966	0.938	0.237216	0.595215	0.667483	0.232045	0.320354	1.97	4.21	6.26	2.83	5.62	96.3	102.3	99.5	99.9	99	104	101.7	98.2	96.5	94.7	100.3	2.68	2.58	1.54	0.46	2.84	1.5	5.66
FALSE	High	Master Protein	Q7L8W6	Diphthine--ammonia ligase OS=Homo sapiens (Human) OX=9606 GN=DPH6 PE=1 SV=3	0	13.359	14	2	2	2	267	30.3	5.4	0	2	0	1.09	1.077	1.19	0.99	0.993						0	0	0	0	0	87.9	100	88.3	93.9	93.2	95.8	107.7	105.1	93	92.5	99.8
FALSE	High	Master Protein	Q8N4Q1	Mitochondrial intermembrane space import and assembly protein 40 OS=Homo sapiens (Human) OX=9606 GN=CHCHD4 PE=1 SV=1	0	15.2	17	1	8	1	142	16	4.31	53	1	0	1.09	1.095	0.914	0.805	0.967	0.547443	0.350498	0.301311	0.0595723	0.828061	0.83	3.81	7.84	0.78	10.92	100	99.8	102.4	109.3	102.9	104.4	112.1	93.5	92.3	105.3	96.4	3.39	8.95	14.24	12.11	11.54	7.45	5.77
FALSE	High	Master Protein	P30039	Phenazine biosynthesis-like domain-containing protein OS=Homo sapiens (Human) OX=9606 GN=PBLD PE=1 SV=2	0	78.879	30	6	18	6	288	31.8	6.52	73	6	0	1.09	1.011	1.23	1.089	1.049	0.231197	0.985432	0.19685	0.155391	0.407518	2.35	18.91	8.79	2.17	2.46	91.5	98.4	98.6	96.6	94.8	99.8	99.5	113.2	105.2	99.4	101.3	7.69	3.34	4.01	0.97	8.56	10.96	11.2
FALSE	High	Master Protein	Q9NRW3	DNA dC->dU-editing enzyme APOBEC-3C OS=Homo sapiens (Human) OX=9606 GN=APOBEC3C PE=1 SV=2	0	46.117	19	3	36	2	190	22.8	7.59	698	3	0	1.09	1.135	0.896	0.907	0.875	0.232425	0.544767	0.501421	0.227988	0.175475	4.36	20.37	19.07	0.76	1.15	128.1	102.2	101.1	92	100.3	139.1	116	90.6	83.9	87.1	100.9	10.29	2.89	12.2	5.43	3.44	10.89	11.2
FALSE	High	Master Protein	Q96QZ7	Membrane-associated guanylate kinase, WW and PDZ domain-containing protein 1 OS=Homo sapiens (Human) OX=9606 GN=MAGI1 PE=1 SV=3	0	87.778	8	8	36	8	1491	164.5	7.58	197	8	0	1.09	1.017	0.965	1.041	0.937	0.262176	0.85298	0.588926	0.423404	0.254786	3.87	13.16	10.05	6.19	1.48	107.5	99.6	111.1	93.7	99.4	117.2	103.8	100.3	93.5	91.4	100.9	3.52	6.91	9.73	5.54	8.42	0.77	6.76
FALSE	High	Master Protein	P84077	ADP-ribosylation factor 1 OS=Homo sapiens (Human) OX=9606 GN=ARF1 PE=1 SV=2	0	379.843	85	16	280	1	181	20.7	6.8	2873	16	0	1.09	1.087	1.141	1.089	0.988						0	0	0	0	0	89.9	96.7	99.2	102.1	104	98	105.2	113.2	111.1	102.8	100.3
FALSE	High	Master Protein	Q96FQ6	Protein S100-A16 OS=Homo sapiens (Human) OX=9606 GN=S100A16 PE=1 SV=1	0	89.375	58	7	126	7	103	11.8	6.79	2178	7	0	1.09	1.139	0.977	1.202	1.071	0.212839	0.333934	0.937152	0.0602405	0.348855	3.05	8.63	6.76	2.75	8.56	109.5	97	108.5	89.3	89.4	117.7	111.7	106.1	109.8	95.8	100.8	1.13	0.66	7.06	2.46	2.86	3.18	6.81
FALSE	High	Master Protein	P82914	28S ribosomal protein S15, mitochondrial OS=Homo sapiens (Human) OX=9606 GN=MRPS15 PE=1 SV=1	0.001	4.174	6	2	10	2	257	29.8	10.48	35	2	0	1.09	1.139	0.912	0.965	0.909	0.293708	0.304342	0.604576	0.367244	0.5364	5.75	7.59	14.68	2.25	5.76	110.5	95	96	84.6	89.5	120.5	105.1	88.2	85.2	83	100.9	2.99	2.46	7.12	3.73	1.64	3.41	4.92
FALSE	High	Master Protein	Q96TA2	ATP-dependent zinc metalloprotease YME1L1 OS=Homo sapiens (Human) OX=9606 GN=YME1L1 PE=1 SV=2	0	118.265	17	7	34	7	773	86.4	8.76	514	7	0	1.09	0.936	0.928	0.929	0.874	0.157337	0.375333	0.343884	0.259924	0.224507	0.77	5.3	5.55	6.74	10.11	89.9	107.6	99.8	96.4	115.3	99	100.7	92.5	89.5	99.1	100.3	2.71	3.25	4.51	5.67	5.14	3.02	0.7
FALSE	High	Master Protein	Q96DN0	Endoplasmic reticulum resident protein 27 OS=Homo sapiens (Human) OX=9606 GN=ERP27 PE=1 SV=1	0	39.605	12	2	26	2	273	30.5	4.64	802	2	0	1.09	1.103	1.086	0.782	0.769	0.302026	0.989684	0.422594	0.174865	0.185471	2.46	4.1	9.51	15.15	2.55	85.4	89.7	102.3	119.8	110.8	92.9	91.4	111.4	91.7	95.7	101.1	7.54	5.59	7.13	7.62	10.01	3.95	14.88
FALSE	High	Master Protein	P23378	Glycine dehydrogenase (decarboxylating), mitochondrial OS=Homo sapiens (Human) OX=9606 GN=GLDC PE=1 SV=2	0	266.829	25	19	106	19	1020	112.7	7.11	1142	19	0	1.09	0.977	0.966	0.978	0.883	0.197739	0.659284	0.790263	0.340653	0.118051	1.13	1.99	6.5	3.22	1.71	93	101.7	104	99.6	105	100.1	101.4	100.5	97.4	92.8	99.9	1.94	1.45	5.37	4.53	2.73	2.69	2.9
FALSE	High	Master Protein	Q9Y3E5	Peptidyl-tRNA hydrolase 2, mitochondrial OS=Homo sapiens (Human) OX=9606 GN=PTRH2 PE=1 SV=1	0	69.703	43	4	38	4	179	19.2	8.73	714	4	0	1.09	1.029	0.94	0.993	0.922	0.262176	0.204399	0.887195	0.389961	0.140558	5.5	0.35	0.04	0.66	0.3	77.6	98.4	105.2	107.3	114.9	84.2	101	102.9	106.9	105.6	98.1	5.66	3.32	8.36	1.15	7.75	1.75	3.59
FALSE	High	Master Protein	Q9BZL1	Ubiquitin-like protein 5 OS=Homo sapiens (Human) OX=9606 GN=UBL5 PE=1 SV=1	0	11.768	25	2	7	2	73	8.5	8.44	0	2	0	1.09	1.143	0.856	0.961	1.035	0.197739	0.326308	0.166667	0.354392	0.189361	0.28	9.43	4.73	1.01	0.97	111.5	96.4	117.9	83.8	86.7	117.9	109.1	94.3	80	90.3	101.5	3.5	6.97	7.08	4.8	3.81	2.98	1.04
FALSE	High	Master Protein	Q8TCT9	Minor histocompatibility antigen H13 OS=Homo sapiens (Human) OX=9606 GN=HM13 PE=1 SV=1	0	223.086	26	12	171	12	377	41.5	6.43	1637	12	0	1.09	1.038	0.749	0.771	0.726	0.157337	0.377545	0.166207	0.057789	0.179726	0.68	2.27	2.25	0.42	0.85	92	96.6	115.4	105.3	128.9	99.2	101.9	86.4	84.1	93	99.1	1.65	1	9.2	3.14	14.37	1.99	2.82
FALSE	High	Master Protein	O00401	Neural Wiskott-Aldrich syndrome protein OS=Homo sapiens (Human) OX=9606 GN=WASL PE=1 SV=2	0	43.55	10	6	39	6	505	54.8	7.93	529	6	0	1.09	1.069	1.202	1.047	1.166	0.195441	0.35138	0.13885	0.0722051	0.146351	1.31	2.1	6.33	1.33	3.23	99	98.6	88.5	95	91.1	108.9	105.3	106.7	100.5	112.3	100.1	1.61	2.5	4.19	1.08	3.71	3.47	0.67
FALSE	High	Master Protein	Q9UL63	Muskelin OS=Homo sapiens (Human) OX=9606 GN=MKLN1 PE=1 SV=2	0	22.546	5	3	8	3	735	84.7	6.34	58	3	0	1.09	0.962	1.037	0.757	0.883						1.88	3.44	18	23.36	3.2	122.2	101.6	83.9	83.2	82.6	133.2	97.7	87	62.9	72.9	103.8	2.07	1.62	21.87	7.19	6.8	3.86	1.66
FALSE	High	Master Protein	Q16537	Serine/threonine-protein phosphatase 2A 56 kDa regulatory subunit epsilon isoform OS=Homo sapiens (Human) OX=9606 GN=PPP2R5E PE=1 SV=1	0	5.614	3	1	1	1	467	54.7	6.95	0	1	0	1.09	0.942	0.77	0.801	0.896						0	0	0	0	0	91	111.2	113.7	113.7	101	99.1	104.7	87.5	91.1	90.5	97.8
FALSE	High	Master Protein	Q8N5K1	CDGSH iron-sulfur domain-containing protein 2 OS=Homo sapiens (Human) OX=9606 GN=CISD2 PE=1 SV=1	0	17.386	16	2	8	2	135	15.3	9.61	89	2	0	1.089	1.092	0.896	1.05	1.029	0.240947	0.690268	0.396325	0.822878	0.518916	2.5	13.8	1.69	8.78	1.14	104.8	89.8	103.2	96.2	101.4	117.5	94.1	95	95.7	105.2	100	3.44	7.96	6.95	7.81	5.32	2.33	7.77
FALSE	High	Master Protein	O00459	Phosphatidylinositol 3-kinase regulatory subunit beta OS=Homo sapiens (Human) OX=9606 GN=PIK3R2 PE=1 SV=2	0	33.043	6	3	23	3	728	81.5	6.43	334	3	0	1.089	0.941	0.99	0.979	0.889	0.262176	0.401634	0.686148	0.371408	0.140558	3.94	5.38	9.28	2.01	1.19	108.9	107.3	95.2	93.3	101.7	126.1	101	94.3	84.9	90.4	100.8	4.44	2.8	9.62	5.36	3.38	6.65	1.28
FALSE	High	Master Protein	P54709	Sodium/potassium-transporting ATPase subunit beta-3 OS=Homo sapiens (Human) OX=9606 GN=ATP1B3 PE=1 SV=1	0	167.233	41	11	65	11	279	31.5	8.35	247	11	0	1.089	1.166	1.196	1.465	1.354	0.262176	0.214214	0.197536	0.0472866	0.0910099	3.2	4.19	5.65	0.72	1.18	85.7	90.7	95.4	84	82.9	91.4	104.5	114.7	123.7	111.4	99.7	3.07	3.55	4.6	2.73	4.99	7.95	3
FALSE	High	Master Protein	Q16643	Drebrin OS=Homo sapiens (Human) OX=9606 GN=DBN1 PE=1 SV=4	0	353.208	39	23	256	23	649	71.4	4.45	3444	23	0	1.089	1.023	1.144	0.884	0.93	0.211828	0.50411	0.395362	0.0809957	0.788542	3.41	2.24	15.6	1.28	2.47	129.2	106.5	81.3	86.9	84.5	140.3	107.5	93.1	77.5	79.1	99.9	2.37	0.95	6.83	0.53	6.3	0.51	4.19
FALSE	High	Master Protein	Q04695	Keratin, type I cytoskeletal 17 OS=Homo sapiens (Human) OX=9606 GN=KRT17 PE=1 SV=2	0	134.845	23	14	193	3	432	48.1	5.02	832	14	0	1.089	1.129	0.684	1.243	1.154	0.612195	0.995926	0.171454	0.661452	0.593582	23.22	83.61	12.2	1.94	34.01	86.6	90.8	149.5	90.6	85.1	111.7	94.2	86.7	106.1	101.1	100.8	20.15	32.06	21.85	12.17	22.87	20.96	44.17
FALSE	High	Master Protein	Q6UXI9	Nephronectin OS=Homo sapiens (Human) OX=9606 GN=NPNT PE=2 SV=3	0.001	4.335	2	1	1	1	565	61.9	8.34	0	1	0	1.089	0.772	0.931	1	1.028						0	0	0	0	0	95.9	120.3	107.5	93.2	105.4	104.4	92.8	100.1	93.2	108.3	103.8
FALSE	High	Master Protein	Q9NV88	Integrator complex subunit 9 OS=Homo sapiens (Human) OX=9606 GN=INTS9 PE=1 SV=2	0	10.829	2	1	2	1	658	73.8	6.33	0	1	0	1.089	1.042	0.939	0.921	0.878						3.04	3.83	5.4	8.85	6.52	96.3	95.6	108.3	97.7	108.1	104.9	99.6	101.7	90	95	100.1	4.85	5.7	2.99	5.08	1.93	1.95	2.05
FALSE	High	Master Protein	Q06203	Amidophosphoribosyltransferase OS=Homo sapiens (Human) OX=9606 GN=PPAT PE=1 SV=1	0	42.273	9	4	19	4	517	57.4	6.76	138	4	0	1.089	1.098	0.888	1.153	0.879	0.365466	0.53119	0.128943	0.0791153	0.333722	1.56	1.91	1.12	1.68	8.53	106.8	88.7	105.3	83.1	104.2	119	98.7	89.6	95.8	95.5	97.7	12.61	3.34	8.31	7.46	6.82	3.77	8.7
FALSE	High	Master Protein	O00217	NADH dehydrogenase [ubiquinone] iron-sulfur protein 8, mitochondrial OS=Homo sapiens (Human) OX=9606 GN=NDUFS8 PE=1 SV=1	0	31.171	24	4	10	4	210	23.7	6.34	31	4	0	1.089	1.195	0.847	1.054	0.958	0.195441	0.487764	0.29706	0.121222	0.328639	3.17	7.33	5.69	2.35	5.1	107.1	93.9	108.1	86.9	97.7	117	113.4	92.5	90.4	91.2	98.5	4.79	2.62	2.01	4.34	3.47	2.55	14.54
FALSE	High	Master Protein	Q05193	Dynamin-1 OS=Homo sapiens (Human) OX=9606 GN=DNM1 PE=1 SV=2	0	93.143	9	10	61	2	864	97.3	7.17	504	10	0	1.089	1.033	1.211	1.058	1.163	0.360762	0.976939	0.111851	0.596302	0.435578	9.58	16.58	3.69	19.3	8.29	73.5	98.1	89.9	115.5	99.9	79.9	101.3	106.4	122.5	112.6	98.8	0.36	4.68	5.8	10.12	1.85	6.85	10.17
FALSE	High	Master Protein	Q8WTW4	GATOR complex protein NPRL2 OS=Homo sapiens (Human) OX=9606 GN=NPRL2 PE=1 SV=2	0	5.351	2	1	7	1	380	43.6	6.52	36	1	0	1.089	1.027	0.827	1.03	0.912						0	0	0	0	0	132.1	114.9	112.2	75.3	92.8	143.8	118	92.9	77.5	84.6	105.3
FALSE	High	Master Protein	P15735	Phosphorylase b kinase gamma catalytic chain, liver/testis isoform OS=Homo sapiens (Human) OX=9606 GN=PHKG2 PE=1 SV=1	0	9.432	7	2	9	2	406	46.4	6.38	22	2	0	1.089	1.013	0.899	0.979	0.886	0.540183	0.968138	0.217041	0.415715	0.175056	3.18	2.68	5.3	3.56	3.64	105.3	101.4	107.5	92.2	100.1	114.3	102.7	97.2	89.7	89.4	101.4	1.57	1.89	0.46	0.86	3.77	6.75	6.02
FALSE	High	Master Protein	Q9BV20	Methylthioribose-1-phosphate isomerase OS=Homo sapiens (Human) OX=9606 GN=MRI1 PE=1 SV=1	0	174.87	41	16	105	16	369	39.1	6.3	417	16	0	1.089	1.06	0.914	1.007	1.005	0.291746	0.70013	0.207169	0.822882	0.865194	3.02	15.3	6.24	1.83	2.58	111.1	99.8	107.8	91.3	95.4	119.9	105.7	98.1	90	95.9	102.8	1.28	3.14	2.87	1.36	5.18	3.32	7.46
FALSE	High	Master Protein	Q9BYC5	Alpha-(1,6)-fucosyltransferase OS=Homo sapiens (Human) OX=9606 GN=FUT8 PE=1 SV=2	0	12.869	5	3	6	3	575	66.5	7.66	0	3	0	1.089	0.937	0.953	0.973	0.935	0.157337	0.254716	0.300825	0.860723	0.372855	1.91	0.22	5.17	0.73	9.48	88	101.9	99.4	97	101.8	97	91.9	98.3	97.3	95.5	100.4	6.55	3.67	5.62	3.54	1.66	6.94	3.38
FALSE	High	Master Protein	Q92600	CCR4-NOT transcription complex subunit 9 OS=Homo sapiens (Human) OX=9606 GN=CNOT9 PE=1 SV=1	0	17.863	7	2	8	2	299	33.6	8.03	37	2	0	1.088	0.935	0.855	0.727	0.826						5.73	5.55	0.78	43.66	10.42	103.5	103.5	106.2	110.4	98	112.7	96.7	90.8	80.3	81	100.2	20.24	0.01	8.14	23.87	5.64	14.86	5.3
FALSE	High	Master Protein	Q96PZ2	Protein FAM111A OS=Homo sapiens (Human) OX=9606 GN=FAM111A PE=1 SV=2	0	19.419	5	2	8	2	611	70.2	8.53	111	2	0	1.088	1.073	1.024	0.753	0.805	0.195441	0.485139	0.669562	0.0946496	0.553283	3.05	4.19	2.83	12.14	19.3	164.7	108.3	82.3	73.4	79.4	176.9	116.1	77.9	53.7	63.9	102.2	1.3	5.44	10.5	10.04	15.27	3.44	6.82
FALSE	High	Master Protein	Q14149	MORC family CW-type zinc finger protein 3 OS=Homo sapiens (Human) OX=9606 GN=MORC3 PE=1 SV=3	0	33.968	7	4	10	4	939	107	5.6	303	4	0	1.088	0.889	0.953	0.811	1.264	0.963192	0.299093	0.684459	0.536252	0.201522	2.08	4.61	12.08	10.66	11.53	122.4	100.6	98.4	108.9	90	113	90	97.8	109.2	122.5	100.3	9.45	11.91	8.67	18.03	10.19	15.27	6.29
FALSE	High	Master Protein	Q9HD20	Manganese-transporting ATPase 13A1 OS=Homo sapiens (Human) OX=9606 GN=ATP13A1 PE=1 SV=2	0	127.467	14	13	80	13	1204	132.9	8.13	263	13	0	1.088	1.039	0.935	0.996	0.948	0.215272	0.557754	0.306708	0.555912	0.214089	1.1	0.44	7.32	1.76	1.2	101	103.8	101.1	92.7	96.8	109.9	104.5	93.7	92	90.7	100.7	3.51	2.38	3.05	1.66	0.78	1.12	1.91
FALSE	High	Master Protein	O14933	Ubiquitin/ISG15-conjugating enzyme E2 L6 OS=Homo sapiens (Human) OX=9606 GN=UBE2L6 PE=1 SV=4	0	48.255	39	5	24	5	153	17.8	7.88	123	5	0	1.088	0.925	1.084	0.887	1.029	0.213868	0.459374	0.243042	0.0736063	0.471899	0.55	8.58	3.29	3.81	5.65	87.6	107.1	93.2	101	107.5	98.2	99.1	100.5	87.1	110.5	100.3	2.15	7.23	6.18	3.15	0.2	3.7	1.01
FALSE	High	Master Protein	P78344	Eukaryotic translation initiation factor 4 gamma 2 OS=Homo sapiens (Human) OX=9606 GN=EIF4G2 PE=1 SV=1	0	241.18	29	27	194	27	907	102.3	7.14	1682	27	0	1.088	0.999	0.899	0.928	0.842	0.237252	0.975622	0.1259	0.185045	0.144826	4.47	3.62	0.38	4.75	5.19	97.1	101.9	109.9	101.9	106.7	105.6	102.3	95.2	93.2	87.9	100.8	1.29	2.32	3.02	2.74	4.77	2.34	1.98
FALSE	High	Master Protein	P63167	Dynein light chain 1, cytoplasmic OS=Homo sapiens (Human) OX=9606 GN=DYNLL1 PE=1 SV=1	0	141.756	64	8	108	6	89	10.4	7.4	3430	8	2	1.088	0.884	1.219	0.802	0.883	0.324757	0.347367	0.260245	0.0717026	0.196618	1.41	7.52	0.46	1.09	2.56	89.6	115.1	84.8	106.7	100.7	95	104.3	100.6	85.9	89	94.1	4.34	1.99	9.51	5.5	6.94	2.59	6.87
FALSE	High	Master Protein	Q9Y294	Histone chaperone ASF1A OS=Homo sapiens (Human) OX=9606 GN=ASF1A PE=1 SV=1	0	17.583	18	2	6	2	204	23	4.41	400	2	0	1.088	1.045	1.005	0.92	0.865						7.91	4.97	3.36	3.23	12.26	91	96.1	91	95.3	101.2	99	100.4	91.4	87.6	87.6	100.5	16.82	6.54	3.87	2.92	13.48	9.34	1.81
FALSE	High	Master Protein	Q8N7R7	Cyclin-Y-like protein 1 OS=Homo sapiens (Human) OX=9606 GN=CCNYL1 PE=1 SV=2	0	62.614	17	5	52	4	359	40.7	6.07	490	5	1	1.088	1.216	1.165	1.298	1.346	0.261128	0.225474	0.228603	0.0743434	0.183449	5.33	0.01	3.65	4.89	4.21	97.9	91.2	96.8	84.7	91	106.5	110.5	112.8	108.5	112.9	101.6	0.78	1.9	3.73	1.14	6.45	3.27	1.86
FALSE	High	Master Protein	Q6GQQ9	OTU domain-containing protein 7B OS=Homo sapiens (Human) OX=9606 GN=OTUD7B PE=1 SV=1	0	25.047	4	3	12	3	843	92.5	6.71	46	3	0	1.088	1	0.965	0.892	0.976	0.32933	0.773917	0.912916	0.163566	0.762947	0.75	2.23	11.95	6.34	15.79	108.5	107.9	102.6	95.5	87.6	118.6	106.9	99	90.1	88.2	101.1	1.1	2.78	11.23	3.98	10.72	5.17	1.67
FALSE	High	Master Protein	O15270	Serine palmitoyltransferase 2 OS=Homo sapiens (Human) OX=9606 GN=SPTLC2 PE=1 SV=1	0	34.894	9	3	17	3	562	62.9	7.78	35	3	0	1.088	1.054	1.031	0.943	0.927	0.157337	0.470679	0.661025	0.174465	0.143578	0.81	4.66	3.77	2.06	0.25	98.2	104.4	91.5	88.1	93.7	106.3	110	92.4	83	86.7	100.4	6.51	3.75	3.14	2.52	5.75	7.36	3.16
FALSE	High	Master Protein	A6NJ78	12S rRNA N4-methylcytidine (m4C) methyltransferase OS=Homo sapiens (Human) OX=9606 GN=METTL15 PE=1 SV=1	0	40.03	11	3	17	3	407	46.1	8.62	514	3	0	1.088	1.101	1.039	0.907	0.853	0.345641	0.44819	0.864746	0.419891	0.191796	3.68	3.48	3.95	0.12	7.73	110.8	103.1	92.9	93.7	98	120.5	111.2	96.5	86.8	83.6	101.6	6.54	4.35	9.83	4.46	10.64	1.3	9.04
FALSE	High	Master Protein	Q9UNE7	E3 ubiquitin-protein ligase CHIP OS=Homo sapiens (Human) OX=9606 GN=STUB1 PE=1 SV=2	0	43.064	10	4	35	4	303	34.8	5.87	481	4	0	1.088	1.068	0.984	0.975	1.069	0.230302	0.437381	0.526454	0.443711	0.787067	1.97	2.9	2.9	4.58	0.28	110.2	96.1	98.2	89.1	99.9	116.2	102.7	96.6	87.8	99.9	99.5	2.39	1.32	4.71	0.94	8.64	2.68	7.28
FALSE	High	Master Protein	Q9Y5P6	Mannose-1-phosphate guanyltransferase beta OS=Homo sapiens (Human) OX=9606 GN=GMPPB PE=1 SV=2	0	28.493	8	2	12	2	360	39.8	6.61	44	2	0	1.088	1.011	1.072	0.99	1.077						0	0	0	0	0	91.9	90.7	94.7	96.9	90.2	99.9	91.6	101.6	96	97.1	103.4
FALSE	Medium	Master Protein	Q86XE0	Sorting nexin-32 OS=Homo sapiens (Human) OX=9606 GN=SNX32 PE=1 SV=1	0.019	2.02	2	1	2	1	403	46.4	7.09	0	1	0	1.088	0.986	0.934	1.117	1.075						8.19	0.78	17.29	13.41	13.13	83.2	96.9	96.3	92.8	99.3	90.5	95.5	89.9	103.6	106.7	97.9	3.01	12.87	8.5	1.25	10.03	10.79	13.6
FALSE	High	Master Protein	P61221	ATP-binding cassette sub-family E member 1 OS=Homo sapiens (Human) OX=9606 GN=ABCE1 PE=1 SV=1	0	251.704	44	24	144	24	599	67.3	8.34	1812	24	0	1.088	1.037	0.961	0.853	0.859	0.262176	0.2064	0.875368	0.0865202	0.15443	3.01	0.13	5.26	6.17	5.52	86.3	101.5	100.5	103.1	111.5	93.7	105.2	93.4	85.6	93	98.6	3.42	3.52	8.86	5.36	8.54	1.79	2.97
FALSE	High	Master Protein	Q9NS86	LanC-like protein 2 OS=Homo sapiens (Human) OX=9606 GN=LANCL2 PE=1 SV=1	0	27.26	9	3	6	3	450	50.8	7.43	102	3	0	1.087	0.992	0.798	1.099	1.2						13.23	8.17	13.32	14.52	43.62	76.2	92.8	123.1	104.7	110.2	82.8	92.1	98.3	115	132.3	100	25.6	4.88	11.44	12.09	7.08	13.24	12.64
FALSE	High	Master Protein	Q9Y3D0	Cytosolic iron-sulfur assembly component 2B OS=Homo sapiens (Human) OX=9606 GN=CIAO2B PE=1 SV=1	0	55.592	31	3	45	3	163	17.7	5.19	1150	3	0	1.087	1.026	1.062	0.783	0.794	0.157337	0.614922	0.186489	0.0572228	0.196449	1.06	5.31	2.16	1.4	5.75	106.9	116.3	92.9	90.9	102.9	114.3	119.3	98.7	71.9	80.5	100.3	1.04	1.09	4.08	10.27	4.93	1.57	2.68
FALSE	High	Master Protein	P61224	Ras-related protein Rap-1b OS=Homo sapiens (Human) OX=9606 GN=RAP1B PE=1 SV=1	0	311.046	84	19	177	7	184	20.8	5.78	2561	19	12	1.087	1.05	0.98	1.095	0.995	0.2256	0.263457	0.712448	0.057789	0.609896	0.17	0.54	1.82	0.33	0.02	95.8	99.2	104.8	96.5	96.9	102.1	102.5	101.5	105.5	96.4	100	2.56	1.15	4.26	0.77	1.29	1.35	1.18
FALSE	High	Master Protein	Q5PSV4	Breast cancer metastasis-suppressor 1-like protein OS=Homo sapiens (Human) OX=9606 GN=BRMS1L PE=1 SV=2	0	23.218	10	2	6	2	323	37.6	5.15	34	2	0	1.087	0.924	0.888	1.038	0.983						3.34	9.38	5.75	9.06	9.16	91.5	100.2	104.4	87.2	95.5	99.5	92.6	92.7	90.5	93.9	98.7	0.74	2.43	5.46	8.7	3.32	2.44	11.34
FALSE	High	Master Protein	P11413	Glucose-6-phosphate 1-dehydrogenase OS=Homo sapiens (Human) OX=9606 GN=G6PD PE=1 SV=4	0	237.77	45	21	158	21	515	59.2	6.84	1379	21	0	1.087	1.075	0.936	0.964	1.086	0.212839	0.362975	0.159845	0.518781	0.181784	3.57	2.47	1.5	0.34	3.97	105.3	99.2	100.6	91.7	98.8	115.6	107.2	92.5	88.3	106.6	101.6	0.67	2.16	2.27	3.85	0.93	3.06	3.57
FALSE	High	Master Protein	Q9NP58	ATP-binding cassette sub-family B member 6, mitochondrial OS=Homo sapiens (Human) OX=9606 GN=ABCB6 PE=1 SV=1	0	236.88	25	16	123	16	842	93.8	8.48	2714	16	0	1.087	1.04	1.014	1.108	1.041	0.235572	0.29599	0.623479	0.13118	0.376946	1.43	0.9	1.47	0.45	2.35	97.5	96	97.1	94.9	100.9	106.5	100.5	99.4	105.7	105.1	101	4.33	1.23	2.07	1.48	0.86	2.43	2.56
FALSE	High	Master Protein	Q9NUQ7	Ufm1-specific protease 2 OS=Homo sapiens (Human) OX=9606 GN=UFSP2 PE=1 SV=3	0	15.2	4	1	1	1	469	53.2	7.01	0	1	0	1.087	0.972	0.857	0.936	0.998						0	0	0	0	0	92	100	107.6	102.2	105	100	97.2	92.3	95.6	104.8	100.6
FALSE	High	Master Protein	Q96AJ9	Vesicle transport through interaction with t-SNAREs homolog 1A OS=Homo sapiens (Human) OX=9606 GN=VTI1A PE=1 SV=2	0	73.269	32	4	24	4	217	25.2	6.4	166	4	0	1.087	1.044	1.021	0.952	1.012	0.230195	0.427913	0.553247	0.109335	0.462019	1.08	3.68	5.29	0.19	0.01	107.2	104.5	89.6	90.8	93.5	116.8	110.4	93.5	83.7	98.5	101.1	3.23	1.96	4.78	3.16	2.31	0.81	2.76
FALSE	High	Master Protein	Q6ZMI0	Protein phosphatase 1 regulatory subunit 21 OS=Homo sapiens (Human) OX=9606 GN=PPP1R21 PE=1 SV=1	0	54.438	7	4	30	4	780	88.3	6.84	444	4	0	1.087	1.099	1.031	1.005	1.02	0.371679	0.309553	0.865832	0.481639	0.438934	4.55	1.48	4.3	1.06	0.51	97.6	95	99.1	95	100.3	106.6	104.5	101	95.5	107.4	100.6	8.33	1.3	11.86	2.11	7.39	2.68	6.53
FALSE	High	Master Protein	Q9Y3E7	Charged multivesicular body protein 3 OS=Homo sapiens (Human) OX=9606 GN=CHMP3 PE=1 SV=3	0	83.02	22	3	29	3	222	25.1	5.12	911	3	0	1.087	0.994	1.064	1.076	1.114	0.18912	0.467827	0.561565	0.254502	0.262183	2.92	0.81	7.28	6.84	9.33	93	105.5	97.1	90.4	92.8	101.1	105.4	101.9	98.6	103.4	99.8	0.58	3.67	4.88	4.7	4.91	2.74	3.73
FALSE	High	Master Protein	Q15813	Tubulin-specific chaperone E OS=Homo sapiens (Human) OX=9606 GN=TBCE PE=1 SV=1	0	95.571	24	10	51	10	527	59.3	6.76	1005	10	0	1.087	1.234	0.922	0.989	0.989	0.418141	0.420046	0.594721	0.741714	0.862483	8.87	9.49	7.08	6.99	9.22	94.7	100.3	108.4	97.9	103.3	103	119.8	99.9	94.1	106.8	100.1	13.3	2.46	13.92	2.64	4.16	6.03	12.93
FALSE	High	Master Protein	P04004	Vitronectin OS=Homo sapiens (Human) OX=9606 GN=VTN PE=1 SV=1	0	110.06	18	7	87	7	478	54.3	5.8	1301	7	0	1.087	0.998	1.012	0.965	0.966	0.283503	0.721475	0.854579	0.416457	0.566746	6.81	1.38	8.04	6.54	9.71	86.6	94.3	99.6	103.7	108.4	95.1	95	92.5	98.9	106	100.7	3.65	8	8.96	3.77	11.32	2.27	6.37
FALSE	High	Master Protein	Q9UPN7	Serine/threonine-protein phosphatase 6 regulatory subunit 1 OS=Homo sapiens (Human) OX=9606 GN=PPP6R1 PE=1 SV=5	0	37.918	7	3	5	3	881	96.7	4.55	38	3	0	1.087	1.017	0.974	0.979	1.013	0.19418	0.832901	0.850383	0.853585	0.64192	2.97	10.21	5.72	2.88	8.49	97.4	98.6	102.8	99.2	99.4	108	100.3	100.5	95.5	100.7	99.7	7.23	5.27	11.3	4.62	9.45	8.83	2.88
FALSE	High	Master Protein	Q15750	TGF-beta-activated kinase 1 and MAP3K7-binding protein 1 OS=Homo sapiens (Human) OX=9606 GN=TAB1 PE=1 SV=1	0	83.884	19	5	35	5	504	54.6	5.52	923	5	0	1.087	0.99	0.892	0.983	0.896	0.260973	0.787116	0.195112	0.985641	0.237016	2.69	4.06	1.95	2.37	5.2	96.6	106.6	103.8	96.7	104.6	106.2	105.4	94.2	95.2	93.7	100.3	3.75	3.48	4.24	1.22	2.57	1.06	0.65
FALSE	High	Master Protein	Q9BPX1	17-beta-hydroxysteroid dehydrogenase 14 OS=Homo sapiens (Human) OX=9606 GN=HSD17B14 PE=1 SV=1	0	30.406	14	3	15	3	270	28.3	6.06	350	3	0	1.087	0.932	0.968	1.209	0.999	0.314977	0.357515	0.417227	0.0973091	0.812762	4.08	1.29	0.06	1.4	9.03	96.9	102.7	109.8	98.3	100.6	105.3	92	110.4	116.9	103.2	99.6	1.4	3.61	6.44	1.11	7.78	3.32	6.75
FALSE	High	Master Protein	P23634	Plasma membrane calcium-transporting ATPase 4 OS=Homo sapiens (Human) OX=9606 GN=ATP2B4 PE=1 SV=2	0	197.263	16	19	87	9	1241	137.8	6.6	936	19	0	1.087	1.055	1.193	1.164	1.203	0.230771	0.505327	0.316175	0.119076	0.158976	4.62	5.75	19.02	8.6	7.78	82.2	92	87.8	96.2	92.7	89.3	95.2	104.7	112	113	97.3	3.72	8	12.48	3.31	1.4	0.4	2.57
FALSE	High	Master Protein	Q15382	GTP-binding protein Rheb OS=Homo sapiens (Human) OX=9606 GN=RHEB PE=1 SV=1	0	78.161	48	7	39	7	184	20.5	5.92	542	7	0	1.087	0.981	0.823	0.913	0.963	0.194385	0.713324	0.189953	0.0725353	0.957473	1.65	6.16	2.48	1.29	5.12	91.2	94.5	106	101.2	108.5	98.6	92.7	89.4	93.2	107.1	99.8	2.8	2.81	5.58	0.52	8.36	1.03	2.85
FALSE	High	Master Protein	Q5JSP0	FYVE, RhoGEF and PH domain-containing protein 3 OS=Homo sapiens (Human) OX=9606 GN=FGD3 PE=1 SV=1	0	16.294	7	2	4	2	725	79.4	6.15	97	2	0	1.087	1.088	1.027	1.028	0.856	0.719681	0.541268	0.953517	0.895688	0.482732	11.35	13.07	1.27	10.85	26.78	119	96.7	87.9	85.6	96	139.2	99.2	89.8	81.9	82.2	102.3	4.87	11.43	4.02	10.89	37.47	14.51	7.08
FALSE	High	Master Protein	Q96CW5	Gamma-tubulin complex component 3 OS=Homo sapiens (Human) OX=9606 GN=TUBGCP3 PE=1 SV=2	0	39.203	7	4	8	4	907	103.5	8.12	47	4	0	1.086	0.931	0.945	0.991	1.007	0.683088	0.260544	0.27873	0.903789	0.965416	15.62	0.55	3.03	5.2	6.66	92.9	106.4	102.6	96.3	97.6	101	95.8	96.3	94.9	97.7	99.2	7.76	5.5	2.03	4.85	3.15	6.49	4.85
FALSE	High	Master Protein	Q9Y5K8	V-type proton ATPase subunit D OS=Homo sapiens (Human) OX=9606 GN=ATP6V1D PE=1 SV=1	0	70.681	30	5	27	5	247	28.2	9.36	167	5	0	1.086	1.011	1.06	0.933	0.966	0.27736	0.99436	0.816539	0.27395	0.267509	0.5	7.14	4.45	2.12	2.73	101.8	104	96	96.2	94.2	108.3	100.4	101.8	93.9	91	100.8	1.57	5.75	10.37	3.28	4.11	3.35	3.39
FALSE	High	Master Protein	Q9Y244	Proteasome maturation protein OS=Homo sapiens (Human) OX=9606 GN=POMP PE=1 SV=1	0	15.2	22	1	3	1	141	15.8	5.11	184	1	0	1.086	1.144	1.096	1.007	1.281						6.88	5.82	17.72	1.85	1.1	95.4	107.5	100.6	85.9	89.6	103.6	122.9	110.2	86.4	114.7	99.2	5.05	7.61	9.11	0.98	6.53	1.51	2.06
FALSE	High	Master Protein	Q5T2T1	MAGUK p55 subfamily member 7 OS=Homo sapiens (Human) OX=9606 GN=MPP7 PE=1 SV=1	0	27.609	9	4	24	4	576	65.5	7.14	101	4	0	1.086	0.88	0.972	0.975	1.043	0.320767	0.470679	0.491136	0.760566	0.293298	6.88	14.1	5.75	2.49	1.01	86.3	109	102	100.6	101.7	96.7	95.9	94.6	99.1	102.9	97.4	5.79	12.43	4.96	10.51	2.22	5.62	2.33
FALSE	High	Master Protein	Q9NRY4	Rho GTPase-activating protein 35 OS=Homo sapiens (Human) OX=9606 GN=ARHGAP35 PE=1 SV=3	0	126.453	10	11	80	11	1499	170.4	6.64	1859	11	0	1.086	1.029	0.976	1.108	1.028	0.230771	0.792616	0.901311	0.0910604	0.825549	0.87	10.14	5.27	0.81	4.38	94	104.4	104	92.1	97.8	102.7	107.4	104	102.1	98	101.9	3.54	2.84	3.88	2.88	2.86	0.98	4.33
FALSE	High	Master Protein	P39019	40S ribosomal protein S19 OS=Homo sapiens (Human) OX=9606 GN=RPS19 PE=1 SV=2	0	177.272	66	14	140	14	145	16.1	10.32	1179	14	0	1.086	0.994	0.826	0.781	0.846	0.918955	0.814607	0.195195	0.0580963	0.392982	9.77	2.47	6.57	3.2	22.42	135.7	91.9	114.6	99.1	94.7	142.7	91.2	94.6	77.8	75.9	101.3	7.28	5.88	6.62	6.15	5.02	10.7	9.29
FALSE	High	Master Protein	Q9BQA9	Cytochrome b-245 chaperone 1 OS=Homo sapiens (Human) OX=9606 GN=CYBC1 PE=1 SV=1	0	25.95	12	2	19	2	187	20.8	6.8	121	2	0	1.086	0.978	0.932	0.978	1.051	0.416318	0.433773	0.30787	0.381269	0.702217	5.2	2.52	4.97	3.82	2.86	92.5	116.5	109.7	100.8	97.4	98.3	112	101.7	94.3	95.9	96.1	5.7	8.03	3.73	4.41	8.28	1.56	6.8
FALSE	High	Master Protein	Q8IWA4	Mitofusin-1 OS=Homo sapiens (Human) OX=9606 GN=MFN1 PE=1 SV=3	0	5.444	2	2	12	2	741	84.1	6.33	23	2	0	1.086	0.915	0.927	0.901	0.871	0.208418	0.548794	0.478024	0.288688	0.312671	2.55	14.1	14.17	12.5	14.52	106.6	97.6	103.4	99.8	112.4	114.8	89.3	94.2	89.9	94.5	99.9	2.71	0.94	5.05	2.39	8.86	2.41	10.84
FALSE	High	Master Protein	P49768	Presenilin-1 OS=Homo sapiens (Human) OX=9606 GN=PSEN1 PE=1 SV=1	0	83.087	18	5	42	5	467	52.6	5.31	1418	5	0	1.086	0.943	0.993	0.882	0.903	0.215272	0.718544	0.826558	0.27395	0.233926	0.47	6.3	4.54	12.55	5.23	96.5	103.7	97.8	95.4	100.9	104.4	101.4	96.1	84.1	89.1	99	1.26	4.42	6.98	3.43	2.43	1.2	4.99
FALSE	High	Master Protein	Q96PU5	E3 ubiquitin-protein ligase NEDD4-like OS=Homo sapiens (Human) OX=9606 GN=NEDD4L PE=1 SV=2	0	77.665	10	7	47	5	975	111.9	5.82	1163	7	2	1.086	1.117	1.062	0.936	0.954	0.296696	0.336576	0.819689	0.475616	0.539404	3.61	2.78	2.2	1.06	9.24	102.3	102.7	99.6	91.7	91.7	111.1	114.8	104.4	88.7	87.5	99.7	1.69	2.45	5.94	3.22	3.37	2.67	2.32
FALSE	High	Master Protein	P63151	Serine/threonine-protein phosphatase 2A 55 kDa regulatory subunit B alpha isoform OS=Homo sapiens (Human) OX=9606 GN=PPP2R2A PE=1 SV=1	0	200.034	44	14	111	14	447	51.7	6.2	851	14	0	1.086	1.023	1.079	1.026	1.022	0.183997	0.308421	0.166207	0.286518	0.305015	0.21	1.31	3.94	1.08	1.82	89.8	106.3	92.9	95.2	101.4	97.6	108.7	100	98	103.6	99.6	2.19	1.84	2.09	2.98	2.24	0.43	2.84
FALSE	High	Master Protein	P31431	Syndecan-4 OS=Homo sapiens (Human) OX=9606 GN=SDC4 PE=1 SV=2	0	25.024	14	2	10	2	198	21.6	4.5	199	2	0	1.086	1.169	0.798	0.932	0.942						2.91	1.17	5.46	3.58	13.62	96.3	89.8	113.4	94.1	103.5	104.6	104.9	90.5	87.7	97.5	98.7	5.54	1.88	6.91	12.81	0.26	8.31	2.99
FALSE	High	Master Protein	O75976	Carboxypeptidase D OS=Homo sapiens (Human) OX=9606 GN=CPD PE=1 SV=2	0	236.831	17	16	84	16	1380	152.8	6.05	1537	16	0	1.086	1.011	1.09	0.918	0.949	0.200231	0.488693	0.396325	0.230166	0.15535	2.69	1.48	1.17	6.75	0.02	102.5	101.8	96.6	90.9	103.4	111.6	102.2	99.6	82.4	98.1	100.5	3.4	2.65	4.83	5.78	3.86	1.11	2.53
FALSE	High	Master Protein	Q96LR5	Ubiquitin-conjugating enzyme E2 E2 OS=Homo sapiens (Human) OX=9606 GN=UBE2E2 PE=1 SV=1	0	37.718	26	4	16	2	201	22.2	7.71	81	4	2	1.086	1.049	0.892	1.142	1.057	0.472364	0.829497	0.383534	0.328001	0.180388	6.41	13.98	13.6	5.71	1.66	114.4	93.4	98.5	91.2	95.1	117.6	95.7	88.8	104.2	100.5	102.9	3.26	2.89	12.52	2.76	4.35	7.54	12.97
FALSE	High	Master Protein	Q5MIZ7	Serine/threonine-protein phosphatase 4 regulatory subunit 3B OS=Homo sapiens (Human) OX=9606 GN=PPP4R3B PE=1 SV=2	0	66.246	10	5	23	3	849	97.4	4.96	496	5	0	1.086	0.997	1.01	0.926	0.881	0.299442	0.988717	0.977931	0.801489	0.220202	3.54	3.67	12.33	4.61	7.88	113.5	103	87.6	89.1	92.7	117	105.1	94.7	82.3	81.7	99.2	4.6	2.69	12.85	0.65	9.37	3.86	3.26
FALSE	High	Master Protein	Q86UB9	Transmembrane protein 135 OS=Homo sapiens (Human) OX=9606 GN=TMEM135 PE=2 SV=2	0.006	2.73	3	1	3	1	458	52.3	9.45	29	1	0	1.086	0.988	0.927	1.015	0.917						1.07	5.78	4.05	6.47	2.51	93.1	102	105.4	90.3	101.2	101.1	100.7	97.7	91.6	92.8	100.1	6.67	4.83	2.01	5.06	4.15	5.65	0.68
FALSE	High	Master Protein	Q15392	Delta(24)-sterol reductase OS=Homo sapiens (Human) OX=9606 GN=DHCR24 PE=1 SV=2	0	52.39	11	7	53	7	516	60.1	8.16	665	7	0	1.085	1.033	0.86	0.806	0.787	0.157337	0.576263	0.14053	0.0522025	0.132754	0.55	4.13	3.39	1.8	3.42	100.6	93.8	103.9	105.8	110.1	111	99.7	87.8	84.1	88.6	100.7	3.39	2.9	3.85	3.98	1.76	3.17	6.45
FALSE	High	Master Protein	O14867	Transcription regulator protein BACH1 OS=Homo sapiens (Human) OX=9606 GN=BACH1 PE=1 SV=2	0	26.33	3	2	21	2	736	81.9	5.05	322	2	0	1.085	1.005	1.912	1.019	1.477	0.540071	0.796578	0.182205	0.451738	0.253136	1.63	7.32	28.62	3.05	32.87	91.6	94.6	76.1	100.1	83.5	98.8	92.1	145.4	102	114.4	100.4	4.26	3.17	16.75	11.05	25.39	2.74	10.31
FALSE	High	Master Protein	Q2VPK5	Cytoplasmic tRNA 2-thiolation protein 2 OS=Homo sapiens (Human) OX=9606 GN=CTU2 PE=1 SV=1	0	43.716	10	3	27	3	515	56.1	6.32	532	3	0	1.085	0.873	0.704	0.896	0.706	0.2354	0.329121	0.135436	0.161778	0.132754	4.32	6.03	2.91	6.55	9.19	91.8	87.9	98.6	82.5	90.2	96.7	76.8	78.5	67.9	68.3	100.8	4.51	5.46	8.49	7.55	13.07	6.87	10.84
FALSE	Medium	Master Protein	Q07973	1,25-dihydroxyvitamin D(3) 24-hydroxylase, mitochondrial OS=Homo sapiens (Human) OX=9606 GN=CYP24A1 PE=1 SV=2	0.041	1.284	4	1	1	1	514	58.8	8.75	0	1	0	1.085	1.137	0.772	0.922	0.923						0	0	0	0	0	114.3	102.4	111.6	96.2	97.8	124.1	116.5	86.2	88.6	90.3	104.6
FALSE	High	Master Protein	Q9Y3L3	SH3 domain-binding protein 1 OS=Homo sapiens (Human) OX=9606 GN=SH3BP1 PE=1 SV=3	0	114.067	16	7	59	7	701	75.7	6.77	1036	7	0	1.085	0.99	0.954	1.028	0.987	0.157337	0.324288	0.386596	0.846756	0.715778	1.05	0.18	1.82	1.51	1.11	93	95.8	101.4	96	107.6	101.6	94.9	100.2	99.3	108.1	101.4	1.32	1.85	3.8	3.19	3.74	0.58	1.23
FALSE	High	Master Protein	P60842	Eukaryotic initiation factor 4A-I OS=Homo sapiens (Human) OX=9606 GN=EIF4A1 PE=1 SV=1	0	439.596	68	28	353	15	406	46.1	5.48	5888	28	0	1.085	1.105	0.865	0.92	0.966	0.239403	0.304685	0.13143	0.0666048	0.712707	0.36	3.97	3.83	0.13	9.09	100.7	104.3	108.6	91.5	107.3	109.5	115.3	92.3	83.4	100.6	100.4	1.16	2.52	3.34	3.15	6.71	3.49	2.61
FALSE	High	Master Protein	Q9Y653	Adhesion G-protein coupled receptor G1 OS=Homo sapiens (Human) OX=9606 GN=ADGRG1 PE=1 SV=2	0	15.2	2	1	6	1	693	77.7	8.48	248	1	0	1.085	1.118	0.914	0.976	0.925						11.51	17.16	16.32	3.81	3.28	94.1	100.3	121.2	90.9	112.5	102.1	112.2	110.8	88.7	104.1	99.8	0.14	0.19	9.2	2.94	1.55	10.81	16.07
FALSE	High	Master Protein	Q9Y312	Protein AAR2 homolog OS=Homo sapiens (Human) OX=9606 GN=AAR2 PE=1 SV=2	0	85.889	27	8	29	8	384	43.4	5.96	341	8	0	1.085	1.046	0.877	0.929	0.956	0.259982	0.458393	0.180624	0.11016	0.453277	2.61	3.19	1.81	0.4	7.31	100.6	103.8	112.7	96.5	107.1	109.1	111	96.7	90.5	98.1	100.5	6.6	4.23	3.1	4.66	5.95	3.1	2.78
FALSE	High	Master Protein	O94956	Solute carrier organic anion transporter family member 2B1 OS=Homo sapiens (Human) OX=9606 GN=SLCO2B1 PE=1 SV=2	0	38.999	9	4	18	4	709	76.7	8.32	44	4	0	1.085	1.061	0.936	0.98	0.917	0.329809	0.643422	0.753922	0.697181	0.354041	6.89	3.23	4.11	9.31	8.07	100.9	111.8	84.3	74.4	104	111.1	117.9	86.7	72.9	90	99.1	6.43	1	5.55	13.71	6.69	1.44	4.85
FALSE	Low	Master Protein	Q9BXF9	Tektin-3 OS=Homo sapiens (Human) OX=9606 GN=TEKT3 PE=1 SV=1	0.066	1.01	2	1	3	1	490	56.6	7.34	0	1	0	1.085	1.171	0.843	1.066	1.039						18.18	0.93	19.68	13.77	5.5	94.4	93.4	108.6	91.2	115.4	102.4	109.4	91.6	97.3	119.8	98.1	6.66	0.78	17.94	5.79	2.2	10.62	0.1
FALSE	High	Master Protein	Q9Y2V2	Calcium-regulated heat-stable protein 1 OS=Homo sapiens (Human) OX=9606 GN=CARHSP1 PE=1 SV=2	0	94.382	77	8	45	8	147	15.9	8.21	1181	8	0	1.084	1.088	1.042	1.14	1.159	0.18229	0.248544	0.386268	0.057789	0.152204	0.73	2.88	5.9	0.35	0.91	103.4	99.4	100.5	91.9	95.6	111.6	108.3	103	104.5	110.9	100.9	3.14	4.64	3.42	7.9	1.72	1.4	4.4
FALSE	High	Master Protein	Q93050	V-type proton ATPase 116 kDa subunit a isoform 1 OS=Homo sapiens (Human) OX=9606 GN=ATP6V0A1 PE=1 SV=3	0	137.749	16	9	55	9	837	96.4	6.43	822	9	0	1.084	0.986	1.059	1.049	1.012	0.307805	0.926605	0.17603	0.187455	0.465	0.92	3.68	2.61	2.1	1.7	88.4	101.4	93.5	99.4	104.9	89.8	100	99.9	104.3	107	98.8	6.22	0.83	2.79	7.05	4.33	7.74	3.04
FALSE	High	Master Protein	Q9UHQ9	NADH-cytochrome b5 reductase 1 OS=Homo sapiens (Human) OX=9606 GN=CYB5R1 PE=1 SV=1	0	61.397	23	7	34	7	305	34.1	9.38	82	7	0	1.084	1.079	1.013	1.127	1.161	0.211828	0.315911	0.918031	0.0850269	0.142436	0.79	0.76	0.1	0.12	3.91	92	90.7	103.4	95.3	100.7	103.6	103.6	103.5	107.9	113.8	100.4	2.53	4.28	0.93	4.28	2	2.62	3.3
FALSE	High	Master Protein	Q15910	Histone-lysine N-methyltransferase EZH2 OS=Homo sapiens (Human) OX=9606 GN=EZH2 PE=1 SV=2	0	15.2	2	1	2	1	746	85.3	7.02	66	1	0	1.084	1.147	1.071	0.969	0.937						0	0	0	0	0	101.2	93.1	96.4	100.4	112.5	109.7	106.8	103.3	97.3	105.4	101.5
FALSE	High	Master Protein	Q9P0B6	Coiled-coil domain-containing protein 167 OS=Homo sapiens (Human) OX=9606 GN=CCDC167 PE=1 SV=2	0	15.2	15	1	11	1	97	11.5	9.5	272	1	0	1.084	0.996	1.014	0.985	0.912	0.157337	0.827863	0.865832	0.432111	0.107695	0.16	3.49	14	2.81	0.32	92.7	100.3	100.3	92.1	98.9	99.6	105.5	99.1	92.5	89.6	97.9	1.76	4.88	8.88	7.63	0.98	1.29	3.9
FALSE	High	Master Protein	Q9Y4G6	Talin-2 OS=Homo sapiens (Human) OX=9606 GN=TLN2 PE=1 SV=4	0	668.652	26	57	347	44	2542	271.4	5.57	3724	57	0	1.084	0.996	0.971	0.972	0.953	0.199633	0.805803	0.363066	0.144036	0.241425	2.63	2.83	0.4	1.5	0.7	115	110.9	97.2	89	86.5	124.6	110.6	91	85	81.3	100.1	1.67	0.81	4.45	1.07	2.54	1.07	2.07
FALSE	High	Master Protein	Q86SQ0	Pleckstrin homology-like domain family B member 2 OS=Homo sapiens (Human) OX=9606 GN=PHLDB2 PE=1 SV=2	0	5.317	1	2	3	2	1253	142.1	7.43	0	2	0	1.084	0.73	0.708	1.333	1.196						0	0	0	0	0	124.5	89.6	119.9	72.4	83.6	134.9	65.4	84.9	96.5	99.9	103.1
FALSE	High	Master Protein	Q4G0F5	Vacuolar protein sorting-associated protein 26B OS=Homo sapiens (Human) OX=9606 GN=VPS26B PE=1 SV=2	0	49.936	21	6	13	5	336	39.1	7.36	35	6	0	1.084	1.083	1.124	1.036	1.006	0.19418	0.67334	0.519496	0.587172	0.980825	0.5	3.41	11.89	9.42	26.47	103.4	99.4	92	91.4	90.8	111.6	107.3	102.5	95.8	91.3	101.4	2.34	2.02	7.78	0.8	9.64	1.1	5.88
FALSE	High	Master Protein	Q96RE7	Nucleus accumbens-associated protein 1 OS=Homo sapiens (Human) OX=9606 GN=NACC1 PE=1 SV=1	0	18.522	5	3	19	3	527	57.2	5.74	208	3	0	1.084	1.033	0.905	0.853	0.793	0.245302	0.579988	0.157218	0.105218	0.172334	2.61	5.22	1.15	5.86	1.32	105.1	96.3	101.1	102	114.8	113.2	97.2	90.8	86.3	92.5	100.4	4.92	1.92	1.22	0.79	8.05	2.23	3.53
FALSE	High	Master Protein	Q9BVG9	Phosphatidylserine synthase 2 OS=Homo sapiens (Human) OX=9606 GN=PTDSS2 PE=1 SV=1	0	15.2	5	1	7	1	487	56.2	6.25	408	1	0	1.084	1.087	0.913	0.824	0.808	0.276317	0.204399	0.616323	0.089253	0.140558	1.24	1.6	25.69	6.19	3.61	105.9	92.9	95.6	100.1	101.7	115	102.1	87.9	78.3	86	101.2	0.47	3.12	19.17	6.24	4.52	4.04	3.41
FALSE	High	Master Protein	P0CG30	Glutathione S-transferase theta-2B OS=Homo sapiens (Human) OX=9606 GN=GSTT2B PE=1 SV=1	0	14.511	5	1	2	1	244	27.5	6.4	31	1	0	1.084	0.944	0.984	1.098	0.991						0	0	0	0	0	93.9	102.5	95.8	87.2	97.5	101.7	96.7	94.3	95.7	96.6	99.2
FALSE	High	Master Protein	Q96GM5	SWI/SNF-related matrix-associated actin-dependent regulator of chromatin subfamily D member 1 OS=Homo sapiens (Human) OX=9606 GN=SMARCD1 PE=1 SV=2	0	67.401	13	5	29	4	515	58.2	9.25	604	5	1	1.084	0.952	0.938	0.909	0.855	0.398203	0.548794	0.298254	0.063942	0.0910099	1.2	7.96	1.03	1.26	0.58	114.3	107.2	99.4	89.9	94.8	120.8	98.8	89.9	81.8	81.1	99.2	2.9	3.48	6.93	4.42	0.68	2.92	5.26
FALSE	High	Master Protein	Q9Y2Z9	Ubiquinone biosynthesis monooxygenase COQ6, mitochondrial OS=Homo sapiens (Human) OX=9606 GN=COQ6 PE=1 SV=2	0.001	4.457	2	1	8	1	468	50.8	7.3	23	1	0	1.084	1.246	0.704	1.17	0.909	0.2245	0.564282	0.243286	0.248498	0.221996	3.11	33.36	26.28	0.43	6.07	113.4	82.7	128.1	89.5	100.1	122.9	103.1	90.2	104.4	85.5	106.3	34.26	17.38	7.83	25.66	11.52	37.77	14.86
FALSE	High	Master Protein	P18206	Vinculin OS=Homo sapiens (Human) OX=9606 GN=VCL PE=1 SV=4	0	860.201	57	63	612	63	1134	123.7	5.66	7650	63	0	1.084	1.125	1.061	1.064	1.187	0.271899	0.272235	0.312895	0.190443	0.122366	1.92	2.83	4.72	5.45	0.27	104.9	93.1	93.4	94.7	96.9	112.1	104.4	99.1	100.8	114.7	100.1	3.14	3.51	1.37	1.31	7.91	1.05	0.21
FALSE	High	Master Protein	Q96QU8	Exportin-6 OS=Homo sapiens (Human) OX=9606 GN=XPO6 PE=1 SV=1	0	15.2	2	1	3	1	1125	128.8	6.35	151	1	0	1.084	1.14	1.06	0.762	0.656						0	0	0	0	0	89.7	106.9	85.9	97.9	116.5	97.2	121.9	91	74.6	76.4	103
FALSE	High	Master Protein	P57772	Selenocysteine-specific elongation factor OS=Homo sapiens (Human) OX=9606 GN=EEFSEC PE=1 SV=4	0	27.943	4	3	26	3	596	65.3	8.35	283	3	0	1.083	1.19	1.187	0.943	0.886	0.506272	0.442738	0.755907	0.487154	0.535319	14.06	3.1	18.13	14.03	10.87	134.9	98.2	88.2	75	86.7	146.2	129.8	98.5	70.7	74.9	100.8	2.66	8.34	15.8	13.51	1.45	14.28	21.04
FALSE	Medium	Master Protein	Q9BT30	Alpha-ketoglutarate-dependent dioxygenase alkB homolog 7, mitochondrial OS=Homo sapiens (Human) OX=9606 GN=ALKBH7 PE=1 SV=1	0.023	1.83	3	1	4	1	221	24.5	7.11	0	1	0	1.083	1.207	0.572	1	1.154						1.99	4.8	18.73	0.41	3.01	117.5	101.4	141.2	68.1	82.8	127.3	122.4	80.8	68.2	95.6	101.7	1.36	0.51	7.5	12.76	12.82	3.26	5.09
FALSE	High	Master Protein	P28288	ATP-binding cassette sub-family D member 3 OS=Homo sapiens (Human) OX=9606 GN=ABCD3 PE=1 SV=1	0	132.717	22	14	91	14	659	75.4	9.36	1384	14	0	1.083	1.013	0.935	0.988	0.956	0.177871	0.97003	0.317918	0.918841	0.189361	0.16	1.11	4.7	1.29	2.59	99.7	99.6	103.6	95.6	101	107	100.9	96.9	95.6	94.6	101.7	0.95	1.23	3.8	1.75	2.62	1.82	1.36
FALSE	High	Master Protein	Q12851	Mitogen-activated protein kinase kinase kinase kinase 2 OS=Homo sapiens (Human) OX=9606 GN=MAP4K2 PE=1 SV=2	0	32.648	4	2	19	2	820	91.5	6.34	677	2	0	1.083	1.078	1.041	1.17	1.072	0.35051	0.608921	0.555733	0.0963303	0.332425	3.23	3.25	10.11	2.96	2.5	89	95.6	104.9	90.9	98.4	95.2	101.4	107.2	105.3	108	100.4	11.61	2.34	11.58	0.99	4.9	2.54	5.24
FALSE	High	Master Protein	Q13017	Rho GTPase-activating protein 5 OS=Homo sapiens (Human) OX=9606 GN=ARHGAP5 PE=1 SV=2	0	35.856	3	3	11	3	1502	172.4	6.62	217	3	0	1.083	0.949	0.802	1.126	1.012	0.510406	0.499687	0.1259	0.144122	0.773246	13.57	2.17	0.66	3.01	5.5	106.8	100.6	108.5	89.8	102.5	108.6	101.1	89.2	100.2	98.6	98.9	6.77	5.49	3.22	8.88	5.48	9.87	6.23
FALSE	High	Master Protein	Q01085	Nucleolysin TIAR OS=Homo sapiens (Human) OX=9606 GN=TIAL1 PE=1 SV=1	0	67.041	22	8	50	4	375	41.6	7.74	232	8	0	1.083	1.055	0.972	0.832	1.003	0.219211	0.254716	0.890114	0.181999	0.587285	2.45	0.38	0.34	0.92	0.4	99.3	97.8	93.7	98.6	97.7	105.6	104.8	92.1	82.5	88.8	99.6	2.86	1.71	2.95	0.35	7.14	1.22	2.32
FALSE	High	Master Protein	Q9BUR5	MICOS complex subunit MIC26 OS=Homo sapiens (Human) OX=9606 GN=APOO PE=1 SV=1	0	34.635	18	3	11	3	198	22.3	9.13	24	3	0	1.083	0.995	1.123	0.918	1.007	0.212249	0.769388	0.476032	0.109574	0.687654	2.66	4.48	11.38	0.83	4.17	91	94.5	90.6	102.4	98	101.3	94.1	99.2	93.5	96.4	96.8	4.05	3.52	7.74	3.94	3.94	3.9	3.01
FALSE	High	Master Protein	Q9Y2D9	Zinc finger protein 652 OS=Homo sapiens (Human) OX=9606 GN=ZNF652 PE=1 SV=3	0.003	3.366	1	1	6	1	606	69.7	8.65	29	1	0	1.083	0.899	1.2	0.91	0.668	0.499087	0.398157	0.354361	0.124556	0.107254	9.51	9.53	22.42	2.66	0.6	86.9	116.7	89	109.9	104.4	93.9	107.2	106.4	100	69.8	94.5	10.13	9.54	9.14	9.39	11	2.28	9.3
FALSE	High	Master Protein	Q9BU23	Lipase maturation factor 2 OS=Homo sapiens (Human) OX=9606 GN=LMF2 PE=1 SV=2	0	15.2	3	1	7	1	707	79.6	10.1	285	1	0	1.083	1.004	1.173	0.762	0.837	0.505925	0.93661	0.671884	0.129252	0.467545	8.27	4.99	0.81	8.43	0.26	121.2	111.2	86.5	90.3	82	131.3	108.7	97.5	65.1	71.3	98.9	1.77	4.34	7.93	19.74	2.86	6.35	1.84
FALSE	High	Master Protein	Q8TAF3	WD repeat-containing protein 48 OS=Homo sapiens (Human) OX=9606 GN=WDR48 PE=1 SV=1	0	18.255	5	3	11	3	677	76.2	7.03	89	3	0	1.083	0.919	1.066	0.794	0.936						13.45	4.13	0.26	18.86	43.46	102.6	109.6	85.9	104.3	101.9	111.1	100.7	91.5	82.9	95.4	99.6	24.57	16.23	6.81	0.44	9.47	11.98	20.1
FALSE	High	Master Protein	Q8IVS8	Glycerate kinase OS=Homo sapiens (Human) OX=9606 GN=GLYCTK PE=1 SV=1	0	28.642	7	2	13	2	523	55.2	6.73	42	2	0	1.083	1.15	1.212	1.171	0.997	0.262176	0.390251	0.266413	0.135524	0.59318	2.94	6.89	15.56	7.4	1.34	96.9	96.8	92.7	87.9	92.9	108.7	111.3	112.3	98.3	92.6	101.6	4.22	4.2	7.55	6.08	2.06	2.49	3.74
FALSE	High	Master Protein	Q5BVD1	TPA-induced transmembrane protein OS=Homo sapiens (Human) OX=9606 GN=TTMP PE=1 SV=2	0	20.938	18	2	5	2	217	24.3	4.09	57	2	0	1.083	1.302	1.064	1.07	1.022						0	0	0	0	0	126.3	97.6	99.7	100.4	121.1	136.7	127.2	106.1	107.4	123.7	98.1
FALSE	Medium	Master Protein	P29279	CCN family member 2 OS=Homo sapiens (Human) OX=9606 GN=CCN2 PE=1 SV=2	0.012	2.241	2	1	6	1	349	38.1	8	0	1	0	1.083	1.078	0.665	1.614	1.266	0.206449	0.817892	0.240543	0.0953762	0.145238	3.26	4.68	26.9	12.09	0.25	76.7	71.1	129.9	117.4	96.4	80.9	76.6	86.9	211.3	112.6	101	4.67	4.55	14.28	12.82	6.78	2.98	14.2
FALSE	High	Master Protein	O15355	Protein phosphatase 1G OS=Homo sapiens (Human) OX=9606 GN=PPM1G PE=1 SV=1	0	268.675	40	19	232	19	546	59.2	4.36	3743	19	0	1.083	1.09	1.12	0.885	1.009	0.178555	0.251368	0.280588	0.0570871	0.98583	1.03	1.67	9.8	1.15	5.83	110.5	102.2	85.4	91	91.9	119.7	111.4	95.7	80.6	91.5	99.5	2.41	1.73	5.57	1.32	3.53	0.84	0.48
FALSE	High	Master Protein	Q9Y5X3	Sorting nexin-5 OS=Homo sapiens (Human) OX=9606 GN=SNX5 PE=1 SV=1	0	310.279	57	20	170	20	404	46.8	6.76	1801	20	0	1.083	0.982	1.088	0.973	1.088	0.188011	0.63624	0.243286	0.348087	0.197347	0.93	4.11	0.55	2.87	2.09	84.4	101.3	91.9	102.1	96	94.4	99.9	101.6	98.6	104.9	97.9	2.94	0.29	7.52	2.64	1.62	2.8	3.21
FALSE	High	Master Protein	P20020	Plasma membrane calcium-transporting ATPase 1 OS=Homo sapiens (Human) OX=9606 GN=ATP2B1 PE=1 SV=4	0	337.121	25	25	181	15	1220	134.6	5.91	2933	25	10	1.083	1.111	1.167	1.311	1.194	0.19982	0.19883	0.13885	0.0885594	0.144826	3.46	0.03	5.93	9.34	3.66	84.5	94	98.5	91.7	92.4	91.5	104.4	110.4	120.2	108.4	99.7	1.79	2.39	5.17	1.62	2.98	0.67	3.34
FALSE	High	Master Protein	P63098	Calcineurin subunit B type 1 OS=Homo sapiens (Human) OX=9606 GN=PPP3R1 PE=1 SV=2	0	33.193	32	3	14	3	170	19.3	4.81	262	3	0	1.083	0.949	1.13	1.028	1.043	0.321765	0.281568	0.185172	0.60172	0.358427	0.82	2.04	0.34	10.04	3.25	93.3	104	92.9	94.3	96.2	99.4	98.7	105	96.9	96.6	100.1	5.14	0.11	0.83	2.93	4.97	2.91	1.9
FALSE	High	Master Protein	Q9H8V3	Protein ECT2 OS=Homo sapiens (Human) OX=9606 GN=ECT2 PE=1 SV=4	0	22.488	4	2	4	2	914	103.4	7.71	69	2	0	1.083	1	0.911	0.817	0.828						0	0	0	0	0	85.1	88.7	108.4	114.3	115.7	92.1	88.8	98.7	93.4	95.8	100.2
FALSE	High	Master Protein	Q96JM2	Zinc finger protein 462 OS=Homo sapiens (Human) OX=9606 GN=ZNF462 PE=1 SV=3	0	35.092	2	2	17	2	2506	284.5	7.58	551	2	0	1.082	0.941	0.973	0.967	0.921	0.33409	0.955544	0.544306	0.525369	0.866856	8.31	16.85	6.42	9.34	17.63	120.2	110.6	106.4	91.2	95.8	133.5	104.1	96	85.7	82.2	101	11.77	9.78	11.2	5.36	18.53	11.04	8.12
FALSE	High	Master Protein	Q6UB35	Monofunctional C1-tetrahydrofolate synthase, mitochondrial OS=Homo sapiens (Human) OX=9606 GN=MTHFD1L PE=1 SV=1	0	32.545	5	5	40	4	978	105.7	8.06	195	5	0	1.082	1.006	0.592	0.874	0.842	0.601999	0.719775	0.20513	0.156455	0.206065	0.67	6.22	34.4	9.02	0.84	106.1	94.6	131.1	95.8	121	104.7	101.9	77.6	81.7	93.6	103	7.25	4.06	16.19	3.01	6.97	9.13	15.36
FALSE	High	Master Protein	P23458	Tyrosine-protein kinase JAK1 OS=Homo sapiens (Human) OX=9606 GN=JAK1 PE=1 SV=2	0	11.21	1	1	2	1	1154	133.2	7.55	31	1	0	1.082	1.172	0.725	1.1	0.976						0	0	0	0	0	113.7	93.2	124.7	81.3	103.5	123	109.3	90.5	89.5	101.1	105.3
FALSE	High	Master Protein	O14745	Na(+)/H(+) exchange regulatory cofactor NHE-RF1 OS=Homo sapiens (Human) OX=9606 GN=SLC9A3R1 PE=1 SV=4	0	383.833	75	25	370	25	358	38.8	5.77	6714	25	0	1.082	1.233	1.343	1.348	1.376	0.239403	0.260712	0.0951066	0.0472866	0.140162	1.02	0.64	2.42	2	9.78	94.1	91.8	85.2	89.4	84.5	101.8	113.2	114.9	120.2	116.3	99.8	5.52	1.58	4.09	0.15	9.77	2.64	3.75
FALSE	High	Master Protein	Q9BRR8	G patch domain-containing protein 1 OS=Homo sapiens (Human) OX=9606 GN=GPATCH1 PE=1 SV=1	0	13.749	2	1	2	1	931	103.3	7.05	99	1	0	1.082	0.939	1.464	0.752	0.626						0	0	0	0	0	133.3	100.9	74.5	100.4	91.5	144.3	94.7	109.1	75.5	57.3	98.2
FALSE	High	Master Protein	Q15057	Arf-GAP with coiled-coil, ANK repeat and PH domain-containing protein 2 OS=Homo sapiens (Human) OX=9606 GN=ACAP2 PE=1 SV=3	0	106.961	16	9	66	9	778	88	6.8	1208	9	0	1.082	0.997	1.015	0.911	0.912	0.271413	0.657903	0.842954	0.169526	0.28228	2.1	0.22	3.77	6.23	9.41	100.6	99.1	97.7	99.8	103.2	104.7	97.4	98.6	91.4	97	100.9	6.22	7	6.19	3.13	2.99	6.93	1.95
FALSE	High	Master Protein	O60934	Nibrin OS=Homo sapiens (Human) OX=9606 GN=NBN PE=1 SV=1	0	15.2	2	1	1	1	754	84.9	6.9	0	1	0	1.082	0.968	1.556	0.665	0.956						0	0	0	0	0	129.5	112.9	57.5	96.2	71.7	140.1	109.2	89.5	64	68.5	101.3
FALSE	High	Master Protein	Q15022	Polycomb protein SUZ12 OS=Homo sapiens (Human) OX=9606 GN=SUZ12 PE=1 SV=3	0	40.098	8	4	17	4	739	83	8.81	414	4	0	1.082	1.051	0.894	0.838	0.904	0.690196	0.539919	0.391624	0.202483	0.302002	0.98	6.3	15.05	1.79	0.09	110.8	98.7	104.7	92.9	95.2	119.8	102.5	93.5	83.8	91.2	101	20.5	5.15	9.71	6.32	4.16	13.67	10.25
FALSE	High	Master Protein	Q9Y547	Intraflagellar transport protein 25 homolog OS=Homo sapiens (Human) OX=9606 GN=HSPB11 PE=1 SV=1	0	17.643	25	2	7	2	144	16.3	5.03	184	2	0	1.082	1.005	0.885	1.029	0.916	0.400015	0.921778	0.259928	0.521538	0.281176	5.14	3.85	0.94	7.55	2.91	94.3	98.2	106.7	104.1	109.6	102	98.7	98.5	104.8	101.4	100.9	3.3	1.82	4.83	6.04	6.01	2.58	2.81
FALSE	High	Master Protein	Q8NE01	Metal transporter CNNM3 OS=Homo sapiens (Human) OX=9606 GN=CNNM3 PE=1 SV=1	0	46.496	9	5	37	4	707	76.1	6.09	144	5	0	1.082	1.091	1.022	1.119	0.963	0.157337	0.412062	0.700162	0.0832758	0.490479	1.54	2.77	9.52	2.74	0.2	103	98	100.5	89	95.3	111.8	107	103.2	99.2	94.3	101.1	2.44	1.17	5.25	3.92	2.89	1.33	3.77
FALSE	High	Master Protein	P98194	Calcium-transporting ATPase type 2C member 1 OS=Homo sapiens (Human) OX=9606 GN=ATP2C1 PE=1 SV=3	0	40.074	4	2	5	2	919	100.5	6.74	97	2	0	1.082	0.94	0.91	0.875	1.04						6.08	1.55	14.48	8.23	24.4	88.4	103	98	91.4	90.2	95.7	96.9	89.2	79.9	93.9	100.2	3.32	8.08	5.81	2.6	10.22	9.11	9.55
FALSE	High	Master Protein	Q9NRA2	Sialin OS=Homo sapiens (Human) OX=9606 GN=SLC17A5 PE=1 SV=2	0	15.2	4	1	5	1	495	54.6	8.27	0	1	0	1.082	0.971	1.041	0.948	0.944						5.98	3.31	4.45	5.8	2.09	70.7	91.3	100.3	112.6	116.6	76.5	88.6	104.4	106.8	110.1	94.2	7.82	5.35	1.06	4.7	0.44	13.49	2.19
FALSE	High	Master Protein	Q99575	Ribonucleases P/MRP protein subunit POP1 OS=Homo sapiens (Human) OX=9606 GN=POP1 PE=1 SV=2	0	52.92	6	5	34	5	1024	114.6	9.22	859	5	0	1.082	1.027	0.809	0.953	0.879	0.157337	0.897183	0.173756	0.167174	0.234639	0.88	18.34	4.45	3.94	6.13	116.1	97.7	112.5	94.1	108.8	124.8	100.3	91	88.1	91.8	103	3.41	3.09	5.86	4.7	5.92	2.5	9.82
FALSE	High	Master Protein	Q14129	Protein DGCR6 OS=Homo sapiens (Human) OX=9606 GN=DGCR6 PE=1 SV=3	0	7.264	4	1	10	1	220	25	7.5	138	1	0	1.082	1.211	0.839	0.88	0.879	0.413428	0.373087	0.151711	0.280529	0.169947	8.35	4.56	1.25	13.01	0.17	110.8	98.2	113.5	83.3	97.2	119.9	118.9	94.4	75.5	82.2	101.2	8.03	6.35	8.17	7.48	6.19	1.71	3.22
FALSE	High	Master Protein	Q6BDS2	UHRF1-binding protein 1 OS=Homo sapiens (Human) OX=9606 GN=UHRF1BP1 PE=1 SV=1	0	19.687	2	2	14	2	1440	159.4	6.14	238	2	0	1.082	1.054	0.777	0.992	0.905	0.501047	0.811999	0.201102	0.570999	0.0996761	0.59	18.99	8.38	1.01	0.92	114.7	90.7	111.9	95.9	108.6	116.5	95.4	93.6	96.9	97.5	101.7	5.05	9.41	9.2	9.26	6.44	3.78	7.95
FALSE	High	Master Protein	Q9Y5M8	Signal recognition particle receptor subunit beta OS=Homo sapiens (Human) OX=9606 GN=SRPRB PE=1 SV=3	0	163.535	49	11	91	11	271	29.7	9.04	914	11	0	1.082	0.986	0.84	0.881	0.876	0.19418	0.689694	0.121996	0.0563979	0.107695	2.87	1.72	3.53	1.36	0.81	98	101.6	110.2	100.4	105.7	105.3	100.5	92.6	89.1	91	100.6	2.97	0.5	0.21	1.17	3.01	2.53	2.13
FALSE	High	Master Protein	Q8NF37	Lysophosphatidylcholine acyltransferase 1 OS=Homo sapiens (Human) OX=9606 GN=LPCAT1 PE=1 SV=2	0	15.2	2	1	8	1	534	59.1	6.02	163	1	0	1.081	1.135	0.911	1.216	1.381	0.442182	0.471117	0.465414	0.213038	0.147872	0.25	9.85	14.99	4.58	7.27	123.6	88.4	93.5	82	85.8	130.1	105.5	85.2	102.4	116	99.1	5.65	5.13	11.61	3.06	8.76	2.48	14.29
FALSE	High	Master Protein	Q9BYJ9	YTH domain-containing family protein 1 OS=Homo sapiens (Human) OX=9606 GN=YTHDF1 PE=1 SV=1	0	73.119	12	9	79	5	559	60.8	8.79	668	9	4	1.081	1.043	0.902	0.887	0.871	0.184226	0.435303	0.105977	0.0472866	0.189322	1.04	1.3	0.69	0.3	0.95	97.8	101.3	104.8	101.4	105.2	105.8	105	93.9	90.1	95.7	100.2	5.02	3.17	1.27	1.78	2.93	3.61	1.95
FALSE	High	Master Protein	Q92930	Ras-related protein Rab-8B OS=Homo sapiens (Human) OX=9606 GN=RAB8B PE=1 SV=2	0	72.873	34	7	73	3	207	23.6	9.07	344	7	0	1.081	1.028	0.926	1.057	0.975	0.522182	0.736999	0.508486	0.306928	0.568936	14.42	9.57	13.03	2.47	8.47	95.6	100.1	101.3	90.8	101.6	109.7	103	93.7	92.5	92.4	100.9	20.65	3.09	24.18	6.08	11.8	10.19	5.01
FALSE	High	Master Protein	Q96A08	Histone H2B type 1-A OS=Homo sapiens (Human) OX=9606 GN=H2BC1 PE=1 SV=3	0	81.662	47	7	560	1	127	14.2	10.32	2046	7	0	1.081	1.098	0.88	1.286	0.738						0	0	0	0	0	88.1	78.9	116	92.3	110.8	95.3	86.6	102.1	118.7	81.7	106.4
FALSE	High	Master Protein	P62256	Ubiquitin-conjugating enzyme E2 H OS=Homo sapiens (Human) OX=9606 GN=UBE2H PE=1 SV=1	0	22.473	16	2	6	2	183	20.6	4.67	42	2	0	1.081	1.058	0.97	1.086	1.116						3.41	2.59	3.22	7.02	5.65	94.9	90.5	99.8	93.9	99.6	102.6	95.7	96.8	102	111.2	100.2	0.35	2.8	7.23	11.64	8.38	2.9	0.33
FALSE	High	Master Protein	P45983	Mitogen-activated protein kinase 8 OS=Homo sapiens (Human) OX=9606 GN=MAPK8 PE=1 SV=2	0	10.265	5	2	14	1	427	48.3	6.89	28	2	0	1.081	1.085	1.147	0.943	0.967	0.262176	0.377288	0.305633	0.409351	0.392621	4.44	7.13	5.57	11.14	1.02	126.9	108.7	83.8	87.1	87.9	133	119.3	96.4	82.2	82.4	99.9	5.62	3.83	7.44	10.07	7.66	2.31	2.4
FALSE	High	Master Protein	Q96KM6	Zinc finger protein 512B OS=Homo sapiens (Human) OX=9606 GN=ZNF512B PE=1 SV=1	0	15.2	2	1	3	1	892	97.2	9.83	125	1	0	1.081	1.03	0.908	0.898	0.971						0	0	0	0	0	117.9	97.7	105.8	90.4	92	127.4	100.6	96.1	81.2	89.3	102.4
FALSE	High	Master Protein	Q9NXR7	BRISC and BRCA1-A complex member 2 OS=Homo sapiens (Human) OX=9606 GN=BABAM2 PE=1 SV=2	0	81.137	20	4	35	4	383	43.5	5.81	1011	4	0	1.081	0.961	1.033	0.926	0.896	0.354568	0.548794	0.41733	0.215632	0.149483	5.83	3.64	5.23	3.75	2.23	94.6	111.3	98.5	99.6	102.5	103.7	104.4	101.7	92.2	90.5	99.7	2.14	2.47	1.22	2.43	6.11	4.77	5.38
FALSE	High	Master Protein	Q3T906	N-acetylglucosamine-1-phosphotransferase subunits alpha/beta OS=Homo sapiens (Human) OX=9606 GN=GNPTAB PE=1 SV=1	0	18.427	2	3	8	3	1256	143.5	7.17	20	3	0	1.081	0.969	1.013	0.951	0.902	0.557574	0.938905	0.627399	0.516021	0.897911	16.32	6.08	5.59	14.15	0.61	118.8	114.1	91.9	74.9	83.4	114.2	108.8	93.2	65.3	75	101	14.51	9.11	2.34	12.35	12.67	9.14	2.03
FALSE	High	Master Protein	Q15633	RISC-loading complex subunit TARBP2 OS=Homo sapiens (Human) OX=9606 GN=TARBP2 PE=1 SV=3	0	15.2	5	1	7	1	366	39	6.54	95	1	0	1.08	1.151	0.922	1.026	0.998						4.82	6.81	23.36	3.14	6.79	116.2	94.1	96.3	81.6	83.5	125.5	108.3	88.8	83.7	83.4	103.7	0.43	0.85	5.24	1	5.88	5.03	5.64
FALSE	High	Master Protein	Q9BYN8	28S ribosomal protein S26, mitochondrial OS=Homo sapiens (Human) OX=9606 GN=MRPS26 PE=1 SV=1	0	11.465	15	4	9	4	205	24.2	10.39	21	4	0	1.08	1.12	0.963	0.763	0.725						1.18	8.46	9.02	3.08	24.42	137	98.5	97.9	91	97.8	148.1	110.3	94.2	69.4	70.9	102.7	1.77	2.33	5.74	1.21	13.13	2.9	5.73
FALSE	Medium	Master Protein	Q86SQ4	Adhesion G-protein coupled receptor G6 OS=Homo sapiens (Human) OX=9606 GN=ADGRG6 PE=1 SV=3	0.011	2.276	1	1	8	1	1221	136.6	7.87	0	1	0	1.08	0.895	0.754	0.913	1.031						6.74	5.84	8.65	5.62	14.47	106.2	98.5	126.2	85.9	93	114.7	88.2	95.2	78.4	95.9	103.4	0.04	2.04	5.1	8.06	2.6	6.38	3.53
FALSE	High	Master Protein	Q9UIG0	Tyrosine-protein kinase BAZ1B OS=Homo sapiens (Human) OX=9606 GN=BAZ1B PE=1 SV=2	0	189.899	17	20	102	20	1483	170.8	8.48	1158	20	0	1.08	1.011	0.927	0.955	0.923	0.37713	0.830855	0.276002	0.112551	0.511507	3.22	7.24	1.09	0.25	7.29	104.2	105.4	103	89	95.7	112.6	106.6	93.2	83.1	88.4	99.4	6.41	4.38	4.31	3.64	3.68	1.3	2.19
FALSE	High	Master Protein	Q13509	Tubulin beta-3 chain OS=Homo sapiens (Human) OX=9606 GN=TUBB3 PE=1 SV=2	0	531.301	56	23	696	5	450	50.4	4.93	9364	23	2	1.08	1.069	1.027	1.119	1.049	0.226114	0.310254	0.383762	0.0967087	0.408289	0.08	2.17	1.9	3.07	1.93	98.1	103.4	98.4	87.1	93.9	108	111.5	99.8	96.5	102.8	100.5	5.57	3.04	1.72	1.34	6.81	3.35	1.54
FALSE	High	Master Protein	Q9UHD2	Serine/threonine-protein kinase TBK1 OS=Homo sapiens (Human) OX=9606 GN=TBK1 PE=1 SV=1	0	54.421	9	4	27	4	729	83.6	6.79	848	4	0	1.08	1.04	0.935	1.026	0.967	0.299826	0.99436	0.171985	0.175884	0.327044	5.89	5.06	2.24	2.22	3.78	97.3	97.8	101.5	93.2	99.4	106.2	99.6	96	95.6	96.2	99.6	1.53	10.87	0.74	1.84	0.32	3.85	2.82
FALSE	High	Master Protein	Q14161	ARF GTPase-activating protein GIT2 OS=Homo sapiens (Human) OX=9606 GN=GIT2 PE=1 SV=2	0	47.723	7	4	10	3	759	84.5	7.23	44	4	1	1.08	0.83	1.036	0.914	0.844	0.392134	0.419672	0.360029	0.320202	0.223145	6.9	7.26	4.05	2.34	10.59	81.6	107.6	88.1	89.7	105.6	92.3	89.3	91.4	82	89.1	94.5	10.07	18.88	5.68	12.52	3.37	5.01	3.37
FALSE	Low	Master Protein	Q5T7N3	KN motif and ankyrin repeat domain-containing protein 4 OS=Homo sapiens (Human) OX=9606 GN=KANK4 PE=1 SV=1	0.063	1.032	2	1	1	1	995	107.3	5.27	0	1	0	1.08	1.31	0.838	1	1.449						0	0	0	0	0	80.9	90.2	96.7	87.2	72.2	87.4	118.2	81	87.2	104.6	112.2
FALSE	High	Master Protein	Q9HBH1	Peptide deformylase, mitochondrial OS=Homo sapiens (Human) OX=9606 GN=PDF PE=1 SV=1	0	22.391	13	3	12	3	243	27	9.16	132	3	0	1.08	0.959	0.99	1.1	0.9	0.261109	0.973442	0.954184	0.502894	0.293026	4.86	3	15.34	4.14	2.13	86.4	103.8	106.5	100.6	115.4	94.1	99.8	101.2	104.3	103.4	101.7	3.03	6.94	10.25	4.25	6.53	1.6	1.51
FALSE	Medium	Master Protein	Q7Z2Y8	Interferon-induced very large GTPase 1 OS=Homo sapiens (Human) OX=9606 GN=GVINP1 PE=2 SV=2	0.019	2.027	0	1	2	1	2422	278.9	6.55	0	1	0	1.08	1.224	0.84	1.041	0.965						0	0	0	0	0	97.1	72.8	104.6	99.7	111.7	104.9	89.1	87.9	103.8	107.8	95
FALSE	High	Master Protein	Q9UBI1	COMM domain-containing protein 3 OS=Homo sapiens (Human) OX=9606 GN=COMMD3 PE=1 SV=1	0	17.392	16	2	7	2	195	22.1	5.99	48	2	0	1.08	1.017	1.035	0.961	1.039	0.242237	0.548794	0.902007	0.319063	0.897116	3.65	0.12	5.65	0.43	0.83	99.6	114.4	109.7	105	97.4	107.6	115	110.7	105.5	101.2	97.4	2.23	1.69	3.69	6.21	6.86	1.66	1.24
FALSE	High	Master Protein	A0JNW5	UHRF1-binding protein 1-like OS=Homo sapiens (Human) OX=9606 GN=UHRF1BP1L PE=1 SV=2	0	18.048	1	2	22	2	1464	164.1	6.32	435	2	0	1.08	1.092	0.863	0.998	0.768	0.235572	0.338951	0.199552	0.894612	0.269283	1.92	3.36	8.92	4.04	21.15	109.6	101.7	107.1	98.1	103.1	123.7	111.1	92.8	97.9	82.5	103	9.82	2.5	3.97	3.27	4.73	8.81	8.06
FALSE	High	Master Protein	P40222	Alpha-taxilin OS=Homo sapiens (Human) OX=9606 GN=TXLNA PE=1 SV=3	0	70.512	26	11	42	10	546	61.9	6.52	143	11	1	1.08	0.959	0.883	0.908	0.905	0.237216	0.771253	0.487423	0.160879	0.287807	3.87	6.51	4.28	5.86	8.84	104.2	105.7	105.8	94.6	107.8	112.6	101.3	93.8	86.2	93.3	100	6.7	3.59	8.94	2.75	6.59	3.37	3.24
FALSE	High	Master Protein	Q8N2G8	GH3 domain-containing protein OS=Homo sapiens (Human) OX=9606 GN=GHDC PE=1 SV=2	0	75.115	11	5	42	5	530	57.5	7.88	803	5	0	1.08	1.049	0.84	1.052	0.942	0.341749	0.795312	0.302968	0.420343	0.443612	1.37	18.84	2.3	4.87	1.27	113.6	98.9	112.3	90.1	97	123.7	104.4	92.4	88.3	92.7	102.3	12.82	9.22	19.24	5.94	1.52	9.08	8.55
FALSE	High	Master Protein	Q01831	DNA repair protein complementing XP-C cells OS=Homo sapiens (Human) OX=9606 GN=XPC PE=1 SV=4	0	36.401	4	2	13	2	940	105.9	8.9	641	2	0	1.08	0.85	0.934	0.661	0.683	0.567874	0.254814	0.181731	0.109574	0.230262	16.29	6.29	0.67	12.68	9.3	94.6	116.9	102.8	110.9	112.4	115.1	94.5	94.9	73.3	80.1	103.3	7.74	6.47	2.89	8.59	14.87	18.42	9.96
FALSE	High	Master Protein	O94766	Galactosylgalactosylxylosylprotein 3-beta-glucuronosyltransferase 3 OS=Homo sapiens (Human) OX=9606 GN=B3GAT3 PE=1 SV=2	0	17.038	13	5	31	5	335	37.1	8.27	347	5	0	1.08	1.116	0.896	1.296	1.113	0.240947	0.377288	0.112506	0.109681	0.116049	4	9.77	2.34	0.3	1.28	86.2	78.9	111.8	88.4	99	93.3	88	100.1	114.6	109.2	102.3	4.64	8.25	3.76	3.55	7.02	1.29	1.4
FALSE	High	Master Protein	O43318	Mitogen-activated protein kinase kinase kinase 7 OS=Homo sapiens (Human) OX=9606 GN=MAP3K7 PE=1 SV=1	0	14.664	8	3	5	3	606	67.2	7.11	0	3	0	1.079	1.238	0.604	1.079	0.872	0.259178	0.365396	0.253373	0.230166	0.27717	4.71	12.26	1.77	1.9	10.54	126.2	100.4	121	79	103.9	140.6	116	90.7	84	79.5	99.7	17.34	7.12	16.23	2.03	13.67	16.54	8.88
FALSE	High	Master Protein	Q9UBW7	Zinc finger MYM-type protein 2 OS=Homo sapiens (Human) OX=9606 GN=ZMYM2 PE=1 SV=1	0	60.412	7	6	30	5	1377	154.8	6.34	348	6	0	1.079	0.913	1.07	0.858	0.832	0.332764	0.271786	0.548735	0.0648531	0.107695	3.54	0.07	2.06	0.62	0.03	95	113	91.4	96.8	92.5	100.8	98.9	93.6	85	77.8	99.7	3.45	2.79	7.24	2.88	7.5	2.45	3.81
FALSE	High	Master Protein	O00571	ATP-dependent RNA helicase DDX3X OS=Homo sapiens (Human) OX=9606 GN=DDX3X PE=1 SV=3	0	376.699	48	28	213	25	662	73.2	7.18	1961	28	2	1.079	1.097	0.828	1.057	1.045	0.183541	0.328809	0.0914973	0.0472866	0.292245	0.99	4.42	1.43	0.09	4.22	98.1	98	114.6	90.7	103.4	105.4	107.5	94	95.9	105	100.1	2.26	1.12	2.03	3.38	5.81	0.77	5.09
FALSE	High	Master Protein	Q6N069	N-alpha-acetyltransferase 16, NatA auxiliary subunit OS=Homo sapiens (Human) OX=9606 GN=NAA16 PE=1 SV=2	0	14.471	4	3	9	1	864	101.4	7.87	35	3	0	1.079	1.074	0.796	0.944	0.86						7.88	8.18	11.51	33.71	12.88	96.6	93.2	115.3	90.6	105.3	104.2	100	91.8	85.5	90.6	103.6	19.04	3.66	4.7	14.16	1.66	26.37	11.44
FALSE	High	Master Protein	Q96S44	EKC/KEOPS complex subunit TP53RK OS=Homo sapiens (Human) OX=9606 GN=TP53RK PE=1 SV=2	0	45.776	29	6	24	6	253	28.1	9.54	739	6	0	1.079	0.999	0.879	0.946	0.916	0.744931	0.894474	0.215745	0.31422	0.189322	1.69	8.91	7.53	8.02	0.1	103.1	101.4	104.8	95.2	97.6	106.3	96.4	91.6	90	94	99.5	3.75	6.58	2.68	3.67	3.65	8.08	4.96
FALSE	High	Master Protein	P56589	Peroxisomal biogenesis factor 3 OS=Homo sapiens (Human) OX=9606 GN=PEX3 PE=1 SV=1	0	16.64	5	2	6	2	373	42.1	8.15	41	2	0	1.079	1.001	0.996	1.04	1.037						0.42	1.64	5.81	0.58	2.94	91.3	97.9	99.5	96.3	101.9	98.5	98	99.1	100.2	105.7	99.3	1.46	0.81	3.05	3.49	5.08	1.86	2.38
FALSE	High	Master Protein	P60981	Destrin OS=Homo sapiens (Human) OX=9606 GN=DSTN PE=1 SV=3	0	244.301	75	15	225	14	165	18.5	7.85	2943	15	0	1.079	1.006	1.089	0.979	1.032	0.232546	0.981311	0.361699	0.312208	0.256345	1.05	4.18	10.75	1.76	0.35	86.9	103	90.6	100.5	98.4	97.4	103.7	97	97.2	106.9	95.7	2.82	2.02	7.5	2.99	6.53	3.48	6.06
FALSE	High	Master Protein	Q96I51	RCC1-like G exchanging factor-like protein OS=Homo sapiens (Human) OX=9606 GN=RCC1L PE=1 SV=2	0	15.2	4	1	12	1	464	50	8.4	196	1	0	1.079	1.015	0.876	0.987	0.867						0	0	0	0	0	105.6	93.8	105	93.5	106.3	113.9	95.3	92	92.2	92.1	102.2
FALSE	High	Master Protein	Q9UNF0	Protein kinase C and casein kinase substrate in neurons protein 2 OS=Homo sapiens (Human) OX=9606 GN=PACSIN2 PE=1 SV=2	0	389.833	65	30	246	30	486	55.7	5.2	2455	30	0	1.079	1.064	1.085	1.115	1.163	0.209321	0.235483	0.152171	0.0472866	0.143641	1.28	2.08	0.32	0.21	5.18	95.5	93.9	96	94.5	96.1	102.6	100.1	103.4	105.2	111.8	100.7	0.77	0.53	1.03	2.81	0.85	1.81	1.05
FALSE	High	Master Protein	Q96PC5	Melanoma inhibitory activity protein 2 OS=Homo sapiens (Human) OX=9606 GN=MIA2 PE=1 SV=4	0	87.972	7	9	60	9	1412	159.7	4.69	326	9	0	1.079	0.965	0.967	0.912	0.909	0.273102	0.308026	0.391731	0.057789	0.269543	4.3	0.23	3.38	1.27	5.2	102.4	102.4	100.3	102.4	105.6	108.2	98.6	97.6	93.3	95.9	100	4.17	0.82	1.56	3.22	5.18	1.4	2.42
FALSE	High	Master Protein	O75477	Erlin-1 OS=Homo sapiens (Human) OX=9606 GN=ERLIN1 PE=1 SV=2	0	165.151	38	16	124	11	348	39.1	7.87	1572	16	5	1.079	1.078	1.113	1.06	0.987	0.350278	0.277115	0.13143	0.127415	0.425167	8.44	3.62	1.06	0.29	1.76	79.9	93.3	99.2	102.1	103.7	86.5	100.5	109.6	111.4	103.6	99.8	5.5	3.69	3.75	2.96	6.25	0.63	1.07
FALSE	High	Master Protein	O15269	Serine palmitoyltransferase 1 OS=Homo sapiens (Human) OX=9606 GN=SPTLC1 PE=1 SV=1	0	138.507	26	11	135	11	473	52.7	6.01	2350	11	0	1.079	1.052	1.002	0.936	0.846	0.25802	0.626822	0.594368	0.219401	0.116853	2.41	10.79	0.2	6.32	1.49	104.6	100.6	98.5	93.7	100.6	111.2	105.8	98.3	87.7	85	100.5	4.96	5.49	3.94	3.96	0.88	2.62	2.75
FALSE	High	Master Protein	Q9NR09	Baculoviral IAP repeat-containing protein 6 OS=Homo sapiens (Human) OX=9606 GN=BIRC6 PE=1 SV=2	0	124.383	3	13	84	13	4857	529.9	6.05	1012	13	0	1.079	1.05	1.086	0.936	0.912	0.157337	0.28275	0.218828	0.450403	0.181784	0.85	0.58	4.78	12.2	4.61	108.1	108.5	89.9	97.6	95.7	116.6	115.1	98.7	91.3	87.3	100	1.61	1.65	3.68	4.12	6.02	0.61	2.63
FALSE	High	Master Protein	Q9H9A7	RecQ-mediated genome instability protein 1 OS=Homo sapiens (Human) OX=9606 GN=RMI1 PE=1 SV=3	0	30.401	8	2	7	2	625	70.1	4.96	151	2	0	1.079	0.801	0.82	0.92	0.78						1.38	16.2	1.82	2.87	23.98	99.6	107	106.7	90	111.3	107.4	85.8	87.5	82.9	86.8	99.3	5.36	0.83	3.44	5.38	7.71	4.04	16.18
FALSE	Medium	Master Protein	P10523	S-arrestin OS=Homo sapiens (Human) OX=9606 GN=SAG PE=1 SV=3	0.014	2.148	2	1	2	1	405	45.1	6.57	0	1	0	1.078	1.156	1.062	1.127	1.15						0	0	0	0	0	106.9	94	92.8	93.3	89.3	115.2	108.7	98.6	105.2	102.7	100
FALSE	High	Master Protein	Q9BY67	Cell adhesion molecule 1 OS=Homo sapiens (Human) OX=9606 GN=CADM1 PE=1 SV=2	0	73.152	19	5	26	5	442	48.5	5.07	468	5	0	1.078	1.212	0.983	1.109	1.142	0.831506	0.471907	0.802182	0.292599	0.542776	6.57	24.39	16.58	3.49	2.07	150.1	88.8	97.6	78.8	81	136.6	107.7	96	86	93.8	98.7	11.22	5.87	20.67	5.71	11.09	16.33	12.23
FALSE	High	Master Protein	Q9Y5P4	Ceramide transfer protein OS=Homo sapiens (Human) OX=9606 GN=CERT1 PE=1 SV=1	0	45.601	8	3	28	3	624	70.8	5.48	250	3	0	1.078	0.867	1.1	0.713	0.79	0.511188	0.29599	0.207169	0.063942	0.227215	3.7	6.4	4.94	3.04	8.11	91.8	120	84.3	100.9	92.1	100.9	103.3	95.6	72.7	72.1	97.8	7.88	1.05	8.24	2.41	8.94	2.86	6.93
FALSE	High	Master Protein	Q9Y6W3	Calpain-7 OS=Homo sapiens (Human) OX=9606 GN=CAPN7 PE=1 SV=1	0	28.474	6	4	17	4	813	92.6	7.65	218	4	0	1.078	1.042	0.799	1.145	0.886	0.939193	0.716785	0.352426	0.0988885	0.35029	1.17	14.95	17.15	1.24	14.35	119	103.2	112.1	78.4	86.5	123.9	107.6	89.6	84.8	86.3	101.8	12.08	9.47	29.73	4.04	14.97	3.36	8.62
FALSE	High	Master Protein	P47813	Eukaryotic translation initiation factor 1A, X-chromosomal OS=Homo sapiens (Human) OX=9606 GN=EIF1AX PE=1 SV=2	0	101.663	49	9	96	9	144	16.5	5.24	171	9	0	1.078	1.004	1.126	0.957	1.038	0.157337	0.74609	0.183407	0.226972	0.670883	1.07	1.63	6.89	3.77	8.99	82.6	103.5	92	92.7	94.8	89.7	105.9	102.3	88.7	98.8	98.7	2.99	4.08	6.39	5.6	8.56	3.35	4.04
FALSE	Medium	Master Protein	Q8NGX5	Olfactory receptor 10K1 OS=Homo sapiens (Human) OX=9606 GN=OR10K1 PE=2 SV=1	0.033	1.444	2	1	1	1	313	35.1	9.14	0	1	0	1.078	1.196	1.2	0.965	1.171						0	0	0	0	0	96.6	94.8	94.3	96.6	100	104.2	113.4	113.2	93.3	117.1	100.6
FALSE	High	Master Protein	P61421	V-type proton ATPase subunit d 1 OS=Homo sapiens (Human) OX=9606 GN=ATP6V0D1 PE=1 SV=1	0	45.651	19	6	25	6	351	40.3	5	117	6	0	1.078	1.069	0.971	1.054	1.069	0.157337	0.505327	0.98854	0.267623	0.151728	0.57	0.91	0.2	3.26	1.14	90.8	97.9	101.5	92.5	102	98.2	104.1	100.1	97.9	112.4	99.9	2.77	1.95	5.26	4.08	4.51	3.11	2.66
FALSE	High	Master Protein	Q92538	Golgi-specific brefeldin A-resistance guanine nucleotide exchange factor 1 OS=Homo sapiens (Human) OX=9606 GN=GBF1 PE=1 SV=2	0	193.91	13	16	73	16	1859	206.3	5.73	990	16	0	1.078	1.055	1.022	1.055	1	0.414566	0.29599	0.973944	0.136775	0.828113	1.5	1.21	1.24	2.86	2.21	98.1	101.1	101.5	93.3	99.8	106.9	106.5	100.8	98	98.3	101.4	3.33	0.6	3.13	3.19	2.65	7.36	1.69
FALSE	High	Master Protein	P08582	Melanotransferrin OS=Homo sapiens (Human) OX=9606 GN=MELTF PE=1 SV=2	0	23.216	6	3	10	3	738	80.2	5.94	54	3	0	1.078	0.951	1.072	1.193	1.132	0.331088	0.906282	0.41486	0.0781603	0.809166	5.8	4.74	5.09	4.13	16.46	85.5	104	89.6	89.2	85.3	88.6	97.8	105.1	106	96.6	100.3	14.35	4.74	5.93	1.52	6.74	9.46	10.89
FALSE	High	Master Protein	P15586	N-acetylglucosamine-6-sulfatase OS=Homo sapiens (Human) OX=9606 GN=GNS PE=1 SV=3	0	111.504	19	9	68	9	552	62	8.31	801	9	0	1.078	1.082	1.298	1.074	1.057	0.259787	0.902699	0.13143	0.329707	0.561307	2.96	3.01	3.84	9.75	14.33	106	98.1	88.5	89	85.7	114.2	106	115	98.9	95.1	100.5	1.57	4.76	0.1	5.88	12.64	1.81	6.97
FALSE	High	Master Protein	Q8IXQ5	Kelch-like protein 7 OS=Homo sapiens (Human) OX=9606 GN=KLHL7 PE=1 SV=2	0	11.601	2	1	1	1	586	65.9	6.48	25	1	0	1.078	0.87	0.99	0.635	0.724						0	0	0	0	0	110.8	102.8	89.5	110.1	123.8	119.5	89.4	88.6	69.9	89.7	102.4
FALSE	High	Master Protein	P51153	Ras-related protein Rab-13 OS=Homo sapiens (Human) OX=9606 GN=RAB13 PE=1 SV=1	0	49.953	32	6	38	4	203	22.8	9.19	73	6	0	1.078	0.974	0.926	0.85	0.862	0.330421	0.66425	0.349597	0.0972509	0.229214	1.18	4.48	2.97	7.47	10.05	113.1	109.1	96.7	83.9	93.9	122.9	109.6	90.1	73	81	100.1	8.45	7.22	4.53	4.65	5.05	4.49	7.36
FALSE	High	Master Protein	O60678	Protein arginine N-methyltransferase 3 OS=Homo sapiens (Human) OX=9606 GN=PRMT3 PE=1 SV=4	0	14.628	7	3	11	3	531	59.9	5.35	0	3	0	1.078	1.01	0.843	0.859	0.848						7.07	10.84	1.5	3.4	1.45	96.2	97.3	105.3	96.6	111	103.6	98.3	88.8	82.9	94.1	100.9	3.02	7.56	5.97	0.34	0.79	3.73	2.76
FALSE	High	Master Protein	Q7Z6L1	Tectonin beta-propeller repeat-containing protein 1 OS=Homo sapiens (Human) OX=9606 GN=TECPR1 PE=1 SV=1	0	24.078	3	3	14	2	1165	129.6	6.24	91	3	0	1.078	1.042	0.883	0.871	1.027	0.33409	0.382833	0.591049	0.311114	0.923463	2.62	2.44	23.3	12.95	20.2	115.2	102	116	94.3	92.7	124.2	105.4	102.4	81.8	96	97.8	10.71	4.06	8.77	0.69	19.66	6.81	5.67
FALSE	High	Master Protein	P43353	Aldehyde dehydrogenase family 3 member B1 OS=Homo sapiens (Human) OX=9606 GN=ALDH3B1 PE=1 SV=1	0	11.523	7	3	18	3	468	51.8	7.62	234	3	0	1.077	0.941	1.037	1.066	0.915						0	0	0	0	0	97.9	101.8	108.5	106.1	112.6	105.5	95.8	112.5	113.1	103	94.4
FALSE	High	Master Protein	P57076	Cilia- and flagella-associated protein 298 OS=Homo sapiens (Human) OX=9606 GN=CFAP298 PE=1 SV=1	0	36.328	17	3	13	3	290	33.2	7.44	273	3	0	1.077	1.043	0.895	1.006	0.976	0.191611	0.293512	0.150351	0.978902	0.75415	2.58	2.11	1.83	7.77	1.33	86.1	94.1	105.5	97.6	105.9	90.8	99.2	94.4	98.2	103.4	100.5	1.37	3.06	7.58	1.67	7.14	2.44	2.61
FALSE	High	Master Protein	P20810	Calpastatin OS=Homo sapiens (Human) OX=9606 GN=CAST PE=1 SV=4	0	456.18	51	27	308	27	708	76.5	5.07	3904	27	0	1.077	1.081	1.025	0.85	1.03	0.65469	0.266894	0.531664	0.144811	0.533314	2.47	0.04	3.21	3.18	6.43	147.4	92.7	75.5	92.6	74.3	158.8	101.4	79	74.7	84.5	100	10.77	7.27	13.64	6.7	14.67	3.3	5.51
FALSE	High	Master Protein	Q15758	Neutral amino acid transporter B(0) OS=Homo sapiens (Human) OX=9606 GN=SLC1A5 PE=1 SV=2	0	155.14	24	12	116	12	541	56.6	5.48	1747	12	0	1.077	1.119	0.8	1.152	1.082	0.2031	0.326308	0.121996	0.149861	0.335908	0.84	6.53	5.08	2	0.2	88.7	85	115	98.2	118.4	96.8	91	92	113.2	128.6	100.6	4.02	2.53	1.19	2.45	10.83	5.77	5.53
FALSE	High	Master Protein	Q9H939	Proline-serine-threonine phosphatase-interacting protein 2 OS=Homo sapiens (Human) OX=9606 GN=PSTPIP2 PE=1 SV=4	0	10.459	4	1	1	1	334	38.8	8.48	14	1	0	1.077	0.98	0.93	1.09	0.858						0	0	0	0	0	119.2	87.2	106.7	83.5	97.8	128.4	85.5	99.2	91	83.9	105.2
FALSE	High	Master Protein	Q9HAD4	WD repeat-containing protein 41 OS=Homo sapiens (Human) OX=9606 GN=WDR41 PE=1 SV=3	0	42.2	8	2	11	2	459	51.7	5.44	111	2	0	1.077	0.913	0.946	1.003	0.939	0.520192	0.440814	0.29827	0.785564	0.505957	1.51	2.65	2.52	12.4	7.56	98.2	112.6	101.6	93.9	109.2	106.8	95.6	95.4	94.2	106.8	99.6	2.83	9.66	2.82	7.2	4.69	8.2	5.94
FALSE	High	Master Protein	P29353	SHC-transforming protein 1 OS=Homo sapiens (Human) OX=9606 GN=SHC1 PE=1 SV=4	0	5.446	2	1	1	1	583	62.8	6.44	0	1	0	1.077	1.122	0.873	0.973	0.956						0	0	0	0	0	100	97.8	114.6	102.1	102.6	107.6	109.8	100	99.4	98.1	102.6
FALSE	High	Master Protein	P61966	AP-1 complex subunit sigma-1A OS=Homo sapiens (Human) OX=9606 GN=AP1S1 PE=1 SV=1	0	47.543	28	4	71	4	158	18.7	5.73	2499	4	0	1.077	1.098	1.042	1.083	1.011	0.157337	0.214214	0.268649	0.0616251	0.762293	0.02	1.8	1.36	0.16	2.55	92.2	93	101.7	99.7	105.6	99.3	101.1	106.5	108.4	104.2	100.4	4.79	1.14	2.85	0.81	2.42	4.42	2.75
FALSE	High	Master Protein	Q8TAT6	Nuclear protein localization protein 4 homolog OS=Homo sapiens (Human) OX=9606 GN=NPLOC4 PE=1 SV=3	0	141.007	29	14	100	14	608	68.1	6.38	1122	14	0	1.077	1.076	0.987	0.98	0.992	0.26335	0.322309	0.627399	0.371408	0.320565	0.06	4.13	2.5	1.88	0.45	90	96.6	100.8	102.2	104.4	94.2	103.9	99.8	100	103.6	100.2	2.57	2.89	0.81	2.43	2.78	1.63	0.52
FALSE	Medium	Master Protein	Q9H8H2	Probable ATP-dependent RNA helicase DDX31 OS=Homo sapiens (Human) OX=9606 GN=DDX31 PE=1 SV=2	0.014	2.186	1	1	1	1	851	94	9.99	0	1	0	1.077	0.908	0.894	1.101	1.074						0	0	0	0	0	106.3	104.3	102	102.8	88.6	114.4	94.7	91.2	113.1	95.1	97.3
FALSE	High	Master Protein	Q9BYX2	TBC1 domain family member 2A OS=Homo sapiens (Human) OX=9606 GN=TBC1D2 PE=1 SV=3	0	6.35	2	2	6	2	928	105.3	6.58	23	2	0	1.077	1.164	1.06	1.071	1.097	0.335443	0.825458	0.897424	0.972696	0.5646	3.67	0.07	1.97	0.91	15.91	92.1	91.6	101.2	96.2	92.5	96.7	104.5	107.3	99.9	99.3	103	14.33	1.76	3.17	5.89	5.96	8.1	15.05
FALSE	High	Master Protein	Q9H2J4	Phosducin-like protein 3 OS=Homo sapiens (Human) OX=9606 GN=PDCL3 PE=1 SV=1	0	97.202	34	6	26	6	239	27.6	4.84	428	6	0	1.077	1.058	1.114	1.072	1.116	0.277732	0.86934	0.171632	0.730214	0.639735	1.45	20.08	3.78	34.55	31.77	99.9	113.6	86.5	81.6	87.6	109.4	107.3	92	87.5	100.2	98.6	12.2	14.02	7.78	5.24	3.65	8.17	8.38
FALSE	High	Master Protein	P13639	Elongation factor 2 OS=Homo sapiens (Human) OX=9606 GN=EEF2 PE=1 SV=4	0	962.661	65	56	1061	55	858	95.3	6.83	16592	56	1	1.077	1.055	0.888	0.975	1.039	0.157337	0.336576	0.111851	0.21843	0.612576	0.34	3.15	0.17	1.41	8.4	90.8	97	110.3	99.1	111.2	97.8	102.2	96.9	96.7	111.6	99.8	2.06	0.24	1.66	0.07	5.14	1.05	2.82
FALSE	High	Master Protein	Q9H469	F-box/LRR-repeat protein 15 OS=Homo sapiens (Human) OX=9606 GN=FBXL15 PE=1 SV=2	0	38.16	19	3	6	3	300	33	7.44	139	3	0	1.077	0.898	0.955	0.987	1.019						0	0	0	0	0	69.6	86.5	90.8	113.4	103.4	74.9	77.7	86.7	111.9	105.4	95.9
FALSE	High	Master Protein	P46199	Translation initiation factor IF-2, mitochondrial OS=Homo sapiens (Human) OX=9606 GN=MTIF2 PE=1 SV=2	0	57.172	8	4	40	4	727	81.3	7.15	813	4	0	1.076	1.086	0.947	0.993	0.946	0.307849	0.393715	0.336236	0.704229	0.555833	5.84	7.26	5.65	3.11	1	95.9	93.2	109.8	95.1	101.9	105.3	101.3	100.6	96.9	99.5	101.1	4.74	3.65	2.62	3.95	3.92	4.98	2.45
FALSE	High	Master Protein	Q07157	Tight junction protein ZO-1 OS=Homo sapiens (Human) OX=9606 GN=TJP1 PE=1 SV=3	0	468.03	25	32	296	32	1748	195.3	6.7	4612	32	0	1.076	1.042	0.905	1.047	1.116	0.183997	0.425691	0.135353	0.120855	0.195617	0.44	0.84	3.17	1.04	6.69	106.6	94.4	105	94.8	95	112.8	97.1	95	102.4	106.3	101.2	1.46	1.61	1.6	2.34	0.31	1.79	2.57
FALSE	High	Master Protein	Q9Y2L5	Trafficking protein particle complex subunit 8 OS=Homo sapiens (Human) OX=9606 GN=TRAPPC8 PE=1 SV=2	0	26.313	3	4	18	4	1435	160.9	6.87	142	4	0	1.076	1.006	0.912	1.084	0.98	0.306938	0.984553	0.381382	0.0572228	0.54764	1.15	7.67	11.88	0.99	5.09	100	98.1	105.8	91.5	98.2	106.9	98.7	96.5	99.2	92.8	100	2.46	3.78	7.1	3.79	4.35	5.29	2.62
FALSE	High	Master Protein	Q96KA5	Cleft lip and palate transmembrane protein 1-like protein OS=Homo sapiens (Human) OX=9606 GN=CLPTM1L PE=1 SV=1	0	18.932	6	3	8	3	538	62.2	8.56	55	3	0	1.076	0.904	0.822	0.737	0.994	0.462422	0.380881	0.396979	0.0683164	0.589311	10.44	3.55	2.96	5.75	4.17	82.7	108.3	110.1	109.7	104.7	89	93.7	88.7	78.8	91.1	95.6	6.47	2.75	16.06	6.12	14.27	3.7	8.67
FALSE	High	Master Protein	Q13443	Disintegrin and metalloproteinase domain-containing protein 9 OS=Homo sapiens (Human) OX=9606 GN=ADAM9 PE=1 SV=1	0	23.156	4	3	19	3	819	90.5	7.52	122	3	0	1.076	1.001	1.1	1.173	1.476	0.256883	0.84574	0.372776	0.174865	0.185471	0.34	2.4	12.33	5.16	18.1	75.7	88.8	90.6	95.6	96.3	81.5	86.6	104.1	114.9	131.5	99.7	1.44	4.84	9.9	3.69	9.44	3.45	4.56
FALSE	Low	Master Protein	Q8IYD8	Fanconi anemia group M protein OS=Homo sapiens (Human) OX=9606 GN=FANCM PE=1 SV=2	0.051	1.131	0	1	6	1	2048	232	6.11	0	1	0	1.076	1.075	1.278	1.01	1.506	0.330421	0.911881	0.23772	0.55797	0.253757	7.71	17.05	3.34	5.38	10.66	59.9	90.4	83.7	112.3	111.7	67.8	93.4	106.9	113.3	131.4	88.4	5.36	8.51	14.9	4.27	19.04	9.05	22.98
FALSE	High	Master Protein	Q70Z53	Protein FRA10AC1 OS=Homo sapiens (Human) OX=9606 GN=FRA10AC1 PE=1 SV=3	0	6.501	4	1	1	1	315	37.5	8.1	0	1	0	1.076	0.762	0.887	0.851	0.681						0	0	0	0	0	133.6	123.8	98.9	86	105.3	143.8	94.4	87.7	73.1	71.8	109.5
FALSE	High	Master Protein	O95363	Phenylalanine--tRNA ligase, mitochondrial OS=Homo sapiens (Human) OX=9606 GN=FARS2 PE=1 SV=1	0	15.163	3	1	1	1	451	52.3	7.46	29	1	0	1.076	0.969	0.74	1.066	0.839						0	0	0	0	0	114.2	93.7	115	87.8	123.9	122.9	90.8	85.2	93.6	103.9	96.9
FALSE	High	Master Protein	Q6ZUT9	DENN domain-containing protein 5B OS=Homo sapiens (Human) OX=9606 GN=DENND5B PE=1 SV=2	0	7.29	2	2	2	2	1274	144.9	6.73	0	2	0	1.076	1.124	0.914	1.148	1.073						12.34	25.42	1.9	4.33	16.86	93.7	88.9	107	87.8	99.7	100.9	99.9	97.8	100.8	106.9	99.6	21.83	3.65	17.64	0.12	22.02	10.23	20.34
FALSE	High	Master Protein	Q9ULP9	TBC1 domain family member 24 OS=Homo sapiens (Human) OX=9606 GN=TBC1D24 PE=1 SV=2	0	13.595	7	3	6	3	559	62.9	7.36	0	3	0	1.076	1.024	0.952	1.057	1.135	0.157337	0.56367	0.259026	0.165006	0.184472	0.61	3.34	0.83	1.26	0.19	88.8	95.1	101.8	94.8	99.9	95.9	99.5	98.6	100.2	110.8	100.1	5.64	4.03	1.3	0.63	2.07	5.01	2.82
FALSE	High	Master Protein	O43464	Serine protease HTRA2, mitochondrial OS=Homo sapiens (Human) OX=9606 GN=HTRA2 PE=1 SV=2	0	134.811	31	12	60	12	458	48.8	10.07	659	12	0	1.076	1.061	1.115	1.032	1.083	0.230302	0.505327	0.323291	0.209723	0.297652	3.96	8.41	2.47	0.29	2.36	84.9	86.6	94.6	107.4	109.2	89.3	91.9	102.8	111.9	122.9	99.2	1.73	3.47	4.58	3.7	8.85	3.99	3.64
FALSE	High	Master Protein	Q9Y6D6	Brefeldin A-inhibited guanine nucleotide-exchange protein 1 OS=Homo sapiens (Human) OX=9606 GN=ARFGEF1 PE=1 SV=2	0	54.868	4	6	23	3	1849	208.6	5.85	573	6	0	1.076	1.035	0.958	1.09	0.963	0.215272	0.630799	0.72724	0.0742771	0.685392	0.28	7.56	18.57	2.1	13.99	98.1	99.3	105.6	83	95.9	105.5	102.8	102	90.4	88.4	101.4	7.89	0.68	11.7	4.97	8.32	5.78	6.04
FALSE	Medium	Master Protein	Q5T9S5	Coiled-coil domain-containing protein 18 OS=Homo sapiens (Human) OX=9606 GN=CCDC18 PE=1 SV=1	0.038	1.34	0	1	1	1	1454	168.9	5.66	0	1	0	1.076	0.919	0.886	0.915	0.893						0	0	0	0	0	104.2	102.1	103.6	94.8	94.5	112.1	93.9	91.8	86.7	84.4	101.2
FALSE	High	Master Protein	Q9NQZ5	StAR-related lipid transfer protein 7, mitochondrial OS=Homo sapiens (Human) OX=9606 GN=STARD7 PE=1 SV=2	0	38.058	16	4	21	4	370	43.1	8.95	211	4	0	1.076	1.07	0.925	0.911	1.013	0.322609	0.363713	0.392765	0.129398	0.743091	5.93	0.82	8.87	0.37	8.63	110.7	99	107.1	86.5	91	122.5	106.2	99	78.7	93.6	100.2	7.16	0.22	7.84	4.91	2.29	2.66	5.91
FALSE	Medium	Master Protein	Q9BRX5	DNA replication complex GINS protein PSF3 OS=Homo sapiens (Human) OX=9606 GN=GINS3 PE=1 SV=1	0.048	1.185	3	1	3	1	216	24.5	5.34	0	1	0	1.076	0.954	0.814	0.704	0.694						0.57	10.3	2.39	2.04	12	117.9	104.1	92.3	87.3	88.9	126.8	99.3	75.1	61.4	61.7	103.2	4.3	2.92	0	1.66	1.54	3.76	6.9
FALSE	High	Master Protein	Q9Y4C1	Lysine-specific demethylase 3A OS=Homo sapiens (Human) OX=9606 GN=KDM3A PE=1 SV=4	0	108.698	10	10	36	9	1321	147.2	8.07	265	10	0	1.076	1.077	1.111	0.853	0.839	0.65814	0.715422	0.938478	0.173342	0.337844	0.12	11.43	15.09	0.59	18.43	107.4	113.7	85.8	92.8	92.2	108.6	122.5	95.3	74.7	77.4	100.7	5.07	2.42	19.91	5.34	13.07	4.27	8.28
FALSE	High	Master Protein	Q9Y2Q9	28S ribosomal protein S28, mitochondrial OS=Homo sapiens (Human) OX=9606 GN=MRPS28 PE=1 SV=1	0	18.768	17	3	10	3	187	20.8	9.1	42	3	0	1.076	1.029	0.971	0.986	0.941	0.214588	0.594376	0.199914	0.347575	0.324353	3.31	2.99	0.08	2.16	0.93	103.9	99.6	101.5	93.7	99.7	114.9	102.6	96.4	90.5	98.6	100.4	5.78	1.8	2.38	6.11	4.61	7.17	9.56
FALSE	High	Master Protein	Q9UMX5	Neudesin OS=Homo sapiens (Human) OX=9606 GN=NENF PE=1 SV=1	0	65.504	31	4	29	4	172	18.8	5.69	405	4	0	1.076	1.049	1.084	0.875	0.981	0.436463	0.717894	0.142162	0.246163	0.30093	10.62	7	3.23	14.13	1.95	133.4	107	86	84.3	83.4	142.6	114.8	93.2	73.8	82.9	99.8	9.16	7.57	3.96	4.03	9.84	2.09	3.77
FALSE	High	Master Protein	Q8TEK3	Histone-lysine N-methyltransferase, H3 lysine-79 specific OS=Homo sapiens (Human) OX=9606 GN=DOT1L PE=1 SV=3	0	10.546	1	1	4	1	1537	164.8	9.19	57	1	0	1.076	1.08	0.657	0.936	0.912	0.972608	0.391094	0.203296	0.345563	0.362732	12.48	2.99	24.72	10.1	11.82	106.9	85.6	115.2	82.8	106	115.3	94.3	78.3	75.6	97.1	100.2	22.01	12.5	15.32	5.4	7.71	7.29	8.84
FALSE	High	Master Protein	Q86XZ4	Spermatogenesis-associated serine-rich protein 2 OS=Homo sapiens (Human) OX=9606 GN=SPATS2 PE=1 SV=1	0	46.833	6	2	27	2	545	59.5	8.9	390	2	0	1.076	0.972	1.019	0.99	1.003	0.183836	0.712463	0.984464	0.49992	0.865028	0.33	4.29	7.65	2.79	5.58	108.3	102.7	90.2	92.3	94.3	116.5	97	91.2	91.8	89.6	100.4	2.19	2.93	3.76	2.78	5.31	4.21	5.85
FALSE	High	Master Protein	Q92990	Glomulin OS=Homo sapiens (Human) OX=9606 GN=GLMN PE=1 SV=2	0	13.631	4	3	10	3	594	68.2	5.33	30	3	0	1.075	0.888	0.908	0.893	0.809	0.510377	0.441057	0.280241	0.177792	0.123244	7.39	3.13	1.63	9.41	3.52	98.3	116.3	101.8	92.6	109.9	105.8	102.1	92.6	84.8	89	102.6	14.07	4.59	11.46	6.54	6.57	6.53	9.71
FALSE	High	Master Protein	Q13505	Metaxin-1 OS=Homo sapiens (Human) OX=9606 GN=MTX1 PE=1 SV=3	0	120.796	17	8	84	8	466	51.4	9.79	2280	8	0	1.075	1.006	0.908	0.886	0.89	0.246153	0.712463	0.282043	0.0572228	0.243999	4.67	2.65	5.95	1.14	8.47	97	102.2	100.8	101.9	107.4	103.9	103.1	94.4	89.6	96	100.4	3.73	2.36	3	4.12	8.36	0.6	1.99
FALSE	High	Master Protein	Q9BV10	Dol-P-Man:Man(7)GlcNAc(2)-PP-Dol alpha-1,6-mannosyltransferase OS=Homo sapiens (Human) OX=9606 GN=ALG12 PE=1 SV=1	0	15.2	5	1	3	1	488	54.6	9.58	70	1	0	1.075	1.044	0.878	1.183	1.107						4.54	4.16	12.01	15.61	8.78	110.7	96	112.7	86.2	100.3	119.1	100.2	98.9	102	111.1	102	3.99	4.57	6.47	10.44	10.77	0.34	0.6
FALSE	High	Master Protein	P23588	Eukaryotic translation initiation factor 4B OS=Homo sapiens (Human) OX=9606 GN=EIF4B PE=1 SV=2	0	214.9	31	20	196	20	611	69.1	5.73	4021	20	0	1.075	1.022	0.978	0.692	0.924	0.708337	0.587121	0.876529	0.0815928	0.930241	1.85	2.54	28.33	1.12	48.27	146.3	97.8	77.5	93.5	76.9	159.3	109.4	75.8	59	84.2	99.3	11.33	7.84	11.88	8.53	19.46	3.91	7.05
FALSE	High	Master Protein	Q16181	Septin-7 OS=Homo sapiens (Human) OX=9606 GN=SEPTIN7 PE=1 SV=2	0	374.507	60	32	281	31	437	50.6	8.63	2333	32	2	1.075	1.044	1.129	1.018	1.099	0.415226	0.568807	0.196922	0.217657	0.187203	1.37	7.54	5.19	0.13	1.49	92.5	94	91	102.9	96.9	97	98.2	102.8	105	106.5	98.6	1.47	3.26	3.67	2.27	3.69	4.4	2.52
FALSE	High	Master Protein	Q6RFH5	WD repeat-containing protein 74 OS=Homo sapiens (Human) OX=9606 GN=WDR74 PE=1 SV=1	0	12.175	4	1	1	1	385	42.4	8.32	23	1	0	1.075	1.162	0.884	1.069	1.185						0	0	0	0	0	94.3	88.9	115	96.4	96.2	101.4	103.3	101.7	103.1	113.9	98.5
FALSE	High	Master Protein	Q86V48	Leucine zipper protein 1 OS=Homo sapiens (Human) OX=9606 GN=LUZP1 PE=1 SV=2	0	42.892	5	5	22	5	1076	120.2	8.5	70	5	0	1.075	1.111	1.175	0.992	1.219	0.320423	0.19883	0.328885	0.502894	0.172724	6.19	1.16	16.19	2.22	4.45	119	90.1	83.2	96.1	87.2	122.3	99.4	97.7	95.3	116	99.2	4.87	3.9	8.46	6.25	7.86	2.83	3.76
FALSE	High	Master Protein	P49754	Vacuolar protein sorting-associated protein 41 homolog OS=Homo sapiens (Human) OX=9606 GN=VPS41 PE=1 SV=3	0	15.2	3	1	6	1	854	98.5	5.85	134	1	0	1.075	0.958	0.964	0.998	0.919						6.92	21.44	2.64	6.49	9.1	94	102.4	98	85.9	103.5	101.1	98.1	94.5	85.8	95.1	101.3	1.5	8.07	2.3	2.7	9.38	8.09	12.27
FALSE	High	Master Protein	Q9H7M9	V-type immunoglobulin domain-containing suppressor of T-cell activation OS=Homo sapiens (Human) OX=9606 GN=VSIR PE=1 SV=3	0	36.769	12	3	25	3	311	33.9	6.95	213	3	0	1.075	1.094	0.729	2.001	1.43	0.692015	0.615307	0.147344	0.0666048	0.198229	1.03	4.61	8.03	12.81	13.42	41.9	37.6	173.8	112.1	114.4	42.6	41.6	118.8	228.6	141.6	101.6	5.61	1.21	10.53	12.9	14.92	4.15	8.07
FALSE	High	Master Protein	P14060	3 beta-hydroxysteroid dehydrogenase/Delta 5-->4-isomerase type 1 OS=Homo sapiens (Human) OX=9606 GN=HSD3B1 PE=1 SV=2	0	17.35	6	2	6	2	373	42.2	8.7	44	2	0	1.075	1.15	0.927	1.056	0.833						18.23	28.92	1.64	15.08	27.09	98.1	93.5	111.9	97.7	123.9	105.4	107.6	103.8	103.1	103.2	100.7	14.76	7.32	0.24	33.71	1.37	31.61	19.96
FALSE	High	Master Protein	O00499	Myc box-dependent-interacting protein 1 OS=Homo sapiens (Human) OX=9606 GN=BIN1 PE=1 SV=1	0	242.276	43	22	168	22	593	64.7	5.06	1600	22	0	1.075	0.959	0.962	0.798	0.82	0.162362	0.263457	0.495671	0.0522025	0.12592	0.35	0.51	7.91	1.88	2.13	121.4	110.1	90.7	94.4	91.4	131.9	105	87.4	75.9	75	100.5	0.79	0.83	4.32	0.84	5.3	1.18	0.8
FALSE	High	Master Protein	P09327	Villin-1 OS=Homo sapiens (Human) OX=9606 GN=VIL1 PE=1 SV=4	0	1138.46	73	58	952	58	827	92.6	6.39	13689	58	0	1.075	1.198	1.429	1.408	1.551	0.254304	0.187677	0.121632	0.063942	0.114093	3.23	0.66	6.11	5.3	2.04	90.3	99.1	81.7	81.1	82.8	97.1	119.2	117	114.2	121.3	99.5	2.3	2.28	2.99	5.01	3.68	1.63	1.76
FALSE	High	Master Protein	Q96JB3	Hypermethylated in cancer 2 protein OS=Homo sapiens (Human) OX=9606 GN=HIC2 PE=1 SV=2	0	17.461	5	2	2	2	615	66.1	6.38	33	2	0	1.075	1.214	0.791	0.888	0.855						0	0	0	0	0	134.3	94.5	107.1	93.5	101.8	144.3	114.7	84.7	83	87	102
FALSE	High	Master Protein	Q15696	U2 small nuclear ribonucleoprotein auxiliary factor 35 kDa subunit-related protein 2 OS=Homo sapiens (Human) OX=9606 GN=ZRSR2 PE=1 SV=2	0.007	2.673	3	2	5	2	482	58	9.72	0	2	0	1.075	0.988	0.94	1.048	1.113						6.28	12.55	3.46	11.78	16.35	126	93.9	100.8	89	83.9	135.4	92.8	94.8	93.3	93.4	104.8	4.45	7.06	2.59	4.32	13.85	1.54	18.91
FALSE	High	Master Protein	Q13107	Ubiquitin carboxyl-terminal hydrolase 4 OS=Homo sapiens (Human) OX=9606 GN=USP4 PE=1 SV=3	0	15.275	3	3	4	3	963	108.5	5.71	29	3	0	1.075	1.044	0.869	1.031	0.903						6.47	3.29	15.78	9.4	5.64	96.1	94	107.8	90.8	95	103.3	98.1	93.7	93.6	85.8	101.7	18.23	9.92	7.04	11.4	17.21	12.13	6.79
FALSE	High	Master Protein	P53999	Activated RNA polymerase II transcriptional coactivator p15 OS=Homo sapiens (Human) OX=9606 GN=SUB1 PE=1 SV=3	0	229.466	72	14	180	14	127	14.4	9.6	2138	14	0	1.075	1.045	1.188	1.05	1.202	0.604455	0.427778	0.18138	0.265248	0.193105	10.03	0.86	4.22	4.84	3.77	101.8	111.5	80.3	89.1	77.9	108.9	117.7	100.1	91.9	96	100.3	4.48	5.58	8.68	1.43	9.85	5.66	9.32
FALSE	High	Master Protein	P0DMM9	Sulfotransferase 1A3 OS=Homo sapiens (Human) OX=9606 GN=SULT1A3 PE=1 SV=1	0	213.763	63	13	112	8	295	34.2	6.01	1138	13	5	1.075	1.105	1.295	1.16	1.067	0.265465	0.313581	0.154892	0.057789	0.585456	1.33	6.14	4.1	0.79	11.53	84.2	100.6	94.4	94.8	90.5	90.6	112.6	122.3	109.9	91.5	99.8	0.16	2.38	3.04	2.28	10.57	3.25	6.46
FALSE	High	Master Protein	Q9ULT0	Tetratricopeptide repeat protein 7A OS=Homo sapiens (Human) OX=9606 GN=TTC7A PE=1 SV=3	0	50.207	7	6	36	6	858	96.1	6.46	32	6	0	1.075	1.081	1.11	1.251	1.244	0.201231	0.420046	0.259026	0.0760263	0.254347	0.78	6.92	7.67	1.94	8.28	104.3	102.8	96.5	79.3	80.3	111.5	111.1	107.1	99.2	98	101.1	2.02	3.06	2.14	2.14	8.57	4.26	3.72
FALSE	High	Master Protein	O95197	Reticulon-3 OS=Homo sapiens (Human) OX=9606 GN=RTN3 PE=1 SV=2	0	49.196	3	4	39	4	1032	112.5	4.96	353	4	0	1.075	1.062	1.058	1.08	1.018	0.157337	0.249908	0.3345	0.176407	0.349574	1.05	1.58	5.57	5.06	0.89	98.3	96.7	99.7	98.9	100.6	104.9	103.1	105.5	106.6	101.7	100.2	3.23	0.26	6.61	4.22	3.26	2.83	1.62
FALSE	High	Master Protein	Q9UPT5	Exocyst complex component 7 OS=Homo sapiens (Human) OX=9606 GN=EXOC7 PE=1 SV=3	0	42.29	9	5	20	5	735	83.3	6.79	45	5	0	1.075	0.986	0.91	0.972	0.888	0.231961	0.540591	0.308598	0.322242	0.101989	0.55	1.83	7.56	4.24	1.31	90.9	95.1	103.3	96.1	105.4	97.7	95.3	94	94.7	93.4	100.6	2.51	1.56	5.63	1.38	4.48	4.87	2.01
FALSE	High	Master Protein	P52306	Rap1 GTPase-GDP dissociation stimulator 1 OS=Homo sapiens (Human) OX=9606 GN=RAP1GDS1 PE=1 SV=3	0	23.66	6	3	26	3	607	66.3	5.31	48	3	0	1.074	1.086	1.02	0.906	0.973	0.706317	0.254716	0.84482	0.316715	0.424038	1.01	2.97	3.87	3.85	3.18	103.6	97.9	98.6	103.6	113.1	110.6	105.9	99.5	91.4	101	100.9	8.28	1.63	1.38	1.99	13	2.01	2.27
FALSE	High	Master Protein	Q14966	Zinc finger protein 638 OS=Homo sapiens (Human) OX=9606 GN=ZNF638 PE=1 SV=2	0	114.618	8	12	60	12	1978	220.5	6.38	1181	12	0	1.074	1.015	1.106	0.943	0.987	0.304386	0.446707	0.135436	0.145018	0.861498	1.66	1.73	2.46	1.79	0.99	104.8	105.5	89.4	90.5	85.6	111.7	107.7	97.4	86.4	89.5	99.9	5.07	1.65	2.09	2.16	5.66	2.21	1.78
FALSE	High	Master Protein	Q96RN5	Mediator of RNA polymerase II transcription subunit 15 OS=Homo sapiens (Human) OX=9606 GN=MED15 PE=1 SV=2	0	15.97	3	3	23	3	788	86.7	9.42	151	3	0	1.074	1.141	0.854	1.029	0.874	0.211828	0.598736	0.353744	0.78863	0.62152	2.08	24.07	4.42	7.52	22.97	139.9	94.3	110.6	75.1	104.7	149.9	108.2	94.3	75.6	91.5	105.7	3.3	2.93	21.92	7.76	10.13	2.15	16.69
FALSE	High	Master Protein	P51571	Translocon-associated protein subunit delta OS=Homo sapiens (Human) OX=9606 GN=SSR4 PE=1 SV=1	0	115.36	37	6	81	6	173	19	6.15	1054	6	0	1.074	1.134	0.921	1.157	1.028	0.262176	0.434411	0.384195	0.17486	0.281024	2.69	5.03	11.51	8.77	1.9	94.9	90.6	111.6	96.7	106.6	101.3	99.8	98.5	111.9	110.5	100	1.51	3.35	3.59	1.09	2.06	4.53	5.56
FALSE	High	Master Protein	Q16543	Hsp90 co-chaperone Cdc37 OS=Homo sapiens (Human) OX=9606 GN=CDC37 PE=1 SV=1	0	280.845	37	17	203	17	378	44.4	5.25	3210	17	0	1.074	1.039	1.183	0.8	1.078	0.230302	0.504936	0.147344	0.0989303	0.49896	0.77	4	0.69	0.66	15.14	96.4	103.6	83	101.7	98.9	106.7	107.7	98.1	81.5	115.7	97.9	2.32	3.21	4.74	2.89	7.58	2.46	2.78
FALSE	High	Master Protein	Q6YN16	Hydroxysteroid dehydrogenase-like protein 2 OS=Homo sapiens (Human) OX=9606 GN=HSDL2 PE=1 SV=1	0	412.923	64	27	263	27	418	45.4	7.99	3315	27	0	1.074	1.029	1.123	1.22	1.123	0.26528	0.44995	0.185651	0.061387	0.140558	1.2	2.93	6.19	4.41	2.83	89.6	96.4	95	95.5	97.1	91.9	98.1	106.7	115.5	109.4	99.4	3.12	0.67	4.21	0.82	1.86	2.74	3.03
FALSE	High	Master Protein	Q9NWV4	CXXC motif containing zinc binding protein OS=Homo sapiens (Human) OX=9606 GN=CZIB PE=1 SV=1	0	46.692	50	4	15	4	160	18	5.01	64	4	0	1.074	1.036	1.096	1.038	1.045	0.253592	0.503455	0.273276	0.469889	0.270931	2.23	4.55	0.67	2.82	0.82	96.7	96.5	95.3	102.3	101.7	103.8	99.6	104.2	106.2	106.3	99.7	7.13	3.37	3.24	4.18	7.61	3.18	0.23
FALSE	High	Master Protein	Q14790	Caspase-8 OS=Homo sapiens (Human) OX=9606 GN=CASP8 PE=1 SV=1	0	89.434	19	5	36	5	479	55.4	5.1	908	5	0	1.074	1.078	1.13	0.903	0.942	0.488539	0.462659	0.760115	0.234962	0.470834	4.72	2.14	13.36	3.59	10.76	108.7	110.6	91.6	87.8	97.7	113.1	120.7	100.2	79.3	84	100.5	2.82	5.56	16.46	2.01	10.01	4.91	1.44
FALSE	High	Master Protein	Q9HCD5	Nuclear receptor coactivator 5 OS=Homo sapiens (Human) OX=9606 GN=NCOA5 PE=1 SV=2	0	71.152	17	9	54	9	579	65.5	9.6	151	9	0	1.074	1.006	0.772	0.86	0.897	0.226674	0.483936	0.159304	0.057789	0.247911	1.67	0.55	3	1.66	4.7	116.7	114.6	120.5	81.8	93.3	124.1	114.8	91.3	70.4	80.1	100.6	0.79	1.6	4.31	0.77	3.14	3.85	0.92
FALSE	High	Master Protein	P45877	Peptidyl-prolyl cis-trans isomerase C OS=Homo sapiens (Human) OX=9606 GN=PPIC PE=1 SV=1	0	13.018	9	2	25	1	212	22.7	8.4	70	2	0	1.074	0.917	1.036	0.997	0.975	0.230771	0.309166	0.27686	0.586567	0.437724	3.93	1.82	1.09	3.08	3.5	100.6	114.9	97.2	84	97.5	110.3	105.4	102.8	83.8	95.1	101	3.31	1.66	1.86	9.45	4.01	2.4	4.65
FALSE	High	Master Protein	Q5BKZ1	DBIRD complex subunit ZNF326 OS=Homo sapiens (Human) OX=9606 GN=ZNF326 PE=1 SV=2	0	50.193	8	5	14	5	582	65.6	5.15	56	5	0	1.074	0.936	0.928	0.886	0.881	0.36802	0.7574	0.61671	0.289858	0.323539	7.6	6.5	23.16	8.22	3.88	91.2	110.8	96.7	100.2	90.2	102.9	103.6	89.8	82.2	79.3	100.6	15.7	18.07	20.43	6.08	18.99	13.78	10.06
FALSE	High	Master Protein	A6NDU8	UPF0600 protein C5orf51 OS=Homo sapiens (Human) OX=9606 GN=C5orf51 PE=1 SV=1	0	34.697	13	3	18	3	294	33.6	5.26	169	3	0	1.073	1.087	1.107	1.264	1.313						4.76	6.35	9.44	13.35	12.81	94.6	91.2	95.3	90.6	89.9	101.5	99.1	105.5	114.6	118.1	100.1	3.46	3.27	8.43	2.6	11.6	1.08	2.78
FALSE	High	Master Protein	Q9HAC7	Succinate--hydroxymethylglutarate CoA-transferase OS=Homo sapiens (Human) OX=9606 GN=SUGCT PE=1 SV=2	0	24.347	7	2	12	2	445	48.4	8.35	114	2	0	1.073	0.928	1.027	1.302	1.12	0.203099	0.763258	0.553247	0.136329	0.286897	1.7	1.7	6.58	14.48	1.38	79.1	99.4	106.4	93	99.7	83.9	92.6	109.2	120.7	110.4	100.2	4.43	2.36	1.73	4.3	3.77	6.85	6.04
FALSE	High	Master Protein	Q6P1J9	Parafibromin OS=Homo sapiens (Human) OX=9606 GN=CDC73 PE=1 SV=1	0	118.653	23	11	78	11	531	60.5	9.61	902	11	0	1.073	0.956	0.907	0.858	1.001	0.286335	0.551852	0.26091	0.112711	0.630039	0.84	1.23	8.09	0.85	1.82	106.7	98.9	106.2	99.5	103	112.7	93.8	96.4	85.7	95.3	100.9	1.42	0.87	3.41	2	5.47	2.49	4.25
FALSE	Medium	Master Protein	A8TX70	Collagen alpha-5(VI) chain OS=Homo sapiens (Human) OX=9606 GN=COL6A5 PE=1 SV=1	0.014	2.189	1	1	1	1	2615	289.7	6.95	0	1	0	1.073	0.964	1.041	1.033	1.216						0	0	0	0	0	84.3	90.3	104	104.8	99.8	90.5	87	108.2	108.3	121.4	100.4
FALSE	High	Master Protein	Q8TDD1	ATP-dependent RNA helicase DDX54 OS=Homo sapiens (Human) OX=9606 GN=DDX54 PE=1 SV=2	0	97.555	12	7	74	7	881	98.5	10.02	1139	7	0	1.073	1.016	0.983	0.84	0.927	0.254582	0.755857	0.520134	0.057789	0.494517	2.3	3.1	1.72	1.07	15.1	103.4	109.6	99.1	94.5	94	111	111	95.4	79.9	87.1	100.2	5.44	4.7	7.9	5.14	7.47	2.45	2.26
FALSE	High	Master Protein	Q9HC35	Echinoderm microtubule-associated protein-like 4 OS=Homo sapiens (Human) OX=9606 GN=EML4 PE=1 SV=3	0	554.999	47	42	381	42	981	108.8	6.4	7528	42	0	1.073	1.132	1.226	1.088	1.084	0.209321	0.19883	0.197279	0.0631881	0.293837	2.9	1.35	4.34	0.5	8.1	100.4	97	91.8	91.8	90.1	108.3	109.7	112	99.6	94.7	100.3	1.52	1.65	4.63	0.32	5.06	3.6	0.24
FALSE	High	Master Protein	Q6NUK4	Receptor expression-enhancing protein 3 OS=Homo sapiens (Human) OX=9606 GN=REEP3 PE=1 SV=1	0	18.934	13	3	11	3	255	29.2	9.57	29	3	0	1.073	1.034	1.219	1.105	0.998	0.580427	0.639323	0.160109	0.325702	0.752948	16.06	6.55	0.54	10.94	7.11	105	91.7	90.6	89.6	95.1	113	98.5	105.7	99	96.9	100.4	13.04	5.03	5.91	2.6	11.39	8.24	13.02
FALSE	High	Master Protein	Q9Y217	Myotubularin-related protein 6 OS=Homo sapiens (Human) OX=9606 GN=MTMR6 PE=1 SV=3	0.008	2.445	1	1	2	1	621	71.9	7.66	0	1	0	1.073	0.98	1.024	1.073	1.131						0	0	0	0	0	90.7	92.5	95.9	99.2	94.6	97.3	90.6	98.3	106.4	107	98.8
FALSE	Medium	Master Protein	P48728	Aminomethyltransferase, mitochondrial OS=Homo sapiens (Human) OX=9606 GN=AMT PE=1 SV=1	0.015	2.141	2	1	2	1	403	43.9	8.57	0	1	0	1.073	1.265	1.187	1.815	1.438						3.2	0.33	11.27	4.8	9.66	118	85.4	96.3	76.9	83.3	126.7	108	114.3	139.5	119.7	101.5	7.37	4.8	8.67	5	1.91	4.32	4.49
FALSE	High	Master Protein	Q9NPA8	Transcription and mRNA export factor ENY2 OS=Homo sapiens (Human) OX=9606 GN=ENY2 PE=1 SV=1	0	36.977	35	4	35	4	101	11.5	9.33	287	4	0	1.073	1.033	0.864	1.04	0.962	0.19418	0.40172	0.171985	0.866974	0.597131	0.05	3.2	6.29	2.17	6.67	106.8	93.8	103.6	91.9	101.4	114.6	99.3	89.4	95.6	101.1	100.4	6.22	4.43	2.07	2.23	6.73	4.85	3.53
FALSE	High	Master Protein	P41214	Eukaryotic translation initiation factor 2D OS=Homo sapiens (Human) OX=9606 GN=EIF2D PE=1 SV=3	0	28.359	7	2	14	2	584	64.7	7.65	109	2	0	1.073	1.115	0.915	0.895	0.801	0.203313	0.560994	0.4072	0.672032	0.357306	1.04	7.71	13.4	19.72	14.03	105.9	100.4	104.4	100.7	100.2	116.5	106.7	95.5	91.5	91.2	101.1	5.28	7.26	4.12	11.37	8.98	6.67	4.55
FALSE	High	Master Protein	P43005	Excitatory amino acid transporter 3 OS=Homo sapiens (Human) OX=9606 GN=SLC1A1 PE=1 SV=2	0	15.2	3	1	10	1	524	57.1	5.71	193	1	0	1.073	0.962	0.958	0.904	0.913	0.189968	0.521874	0.35756	0.31699	0.311104	1.2	4.38	2.98	0.21	9.07	92.3	107.3	101.8	101	102.7	97	103.2	95.8	91.3	94.6	100.3	1.39	0.87	7.36	3.57	10.27	2.1	3.05
FALSE	High	Master Protein	P11169	Solute carrier family 2, facilitated glucose transporter member 3 OS=Homo sapiens (Human) OX=9606 GN=SLC2A3 PE=1 SV=1	0	406.446	40	17	507	16	496	53.9	7.2	3610	17	1	1.073	1.276	1.181	1.98	1.908	0.262176	0.237638	0.392934	0.062418	0.136843	0.19	2.15	20.93	1.47	19.46	69	71.6	86.7	91.2	99.2	75.2	91.3	102.4	179.5	164.3	99.6	3.01	0.9	12.2	0.92	10.92	2.27	4.43
FALSE	High	Master Protein	Q8N2K0	Lysophosphatidylserine lipase ABHD12 OS=Homo sapiens (Human) OX=9606 GN=ABHD12 PE=1 SV=2	0	118.786	31	12	83	12	398	45.1	8.65	543	12	0	1.073	1.031	1.015	1.077	1.042	0.2256	0.356585	0.364637	0.141757	0.517077	3.21	1.21	0.64	2	6.83	86.6	100.7	98.9	99.1	100.8	92.9	106.3	100.7	108.2	106.1	99.4	6.53	1.64	1.65	2.81	2.86	3.97	1.87
FALSE	High	Master Protein	P31949	Protein S100-A11 OS=Homo sapiens (Human) OX=9606 GN=S100A11 PE=1 SV=2	0	52.987	41	6	63	6	105	11.7	7.12	220	6	0	1.073	0.909	0.749	0.712	0.809	0.40123	0.353753	0.13143	0.0677523	0.17887	8.62	6.32	9.72	2.91	1.1	98.1	98.9	102.4	126.5	127.2	109.8	93.9	78.4	85	102.5	99.5	4.9	8.34	2.73	5.38	8.28	6.36	4.13
FALSE	High	Master Protein	Q13610	Periodic tryptophan protein 1 homolog OS=Homo sapiens (Human) OX=9606 GN=PWP1 PE=1 SV=1	0	66.961	8	4	26	4	501	55.8	4.77	717	4	0	1.073	1.004	0.806	1.038	1.002	0.306421	0.98452	0.1259	0.677125	0.920245	2.17	7.22	4.06	13.15	6.75	105.2	85.2	108.2	72	83.9	108.4	85	85.2	74.7	83.3	108.1	6.01	3.95	6.64	2.98	4.25	6.65	3.4
FALSE	High	Master Protein	Q96B49	Mitochondrial import receptor subunit TOM6 homolog OS=Homo sapiens (Human) OX=9606 GN=TOMM6 PE=1 SV=1	0	75.286	57	2	62	2	74	8	4.89	2179	2	0	1.073	0.93	0.78	1.041	0.933	0.19982	0.521874	0.124712	0.403192	0.122366	1.44	6.35	4.26	7.28	0.86	89.7	91.2	119.6	98.5	107.6	96.1	86.9	94.8	105.9	100.4	100.6	5.58	4.04	1.6	7.06	5.07	3.3	4.52
FALSE	High	Master Protein	Q9BQ52	Zinc phosphodiesterase ELAC protein 2 OS=Homo sapiens (Human) OX=9606 GN=ELAC2 PE=1 SV=2	0	74.652	11	6	41	6	826	92.2	7.9	618	6	0	1.072	1.07	0.808	0.768	0.813	0.211828	0.564282	0.193291	0.0619656	0.131371	0.29	9.31	8.13	4.96	0.08	104	97.6	109.9	100.2	108.4	111.3	104.4	88.8	76.9	88	100.3	10.38	4.03	7.3	1.36	4.31	8.01	4.06
FALSE	High	Master Protein	O60783	28S ribosomal protein S14, mitochondrial OS=Homo sapiens (Human) OX=9606 GN=MRPS14 PE=1 SV=1	0	30.401	12	1	20	1	128	15.1	11.41	800	1	0	1.072	1.16	0.962	0.993	0.889	0.330626	0.435303	0.660687	0.62105	0.331217	1.47	7.29	2.53	6.29	8.93	124.8	91.4	97	84.5	88.8	137	101.3	93.3	83.9	82.8	100.3	2.85	3.54	6.74	2.8	10.7	9	8.06
FALSE	High	Master Protein	P51003	Poly(A) polymerase alpha OS=Homo sapiens (Human) OX=9606 GN=PAPOLA PE=1 SV=4	0	99.898	16	8	19	8	745	82.8	7.37	197	8	0	1.072	0.982	1.008	0.959	0.962	0.157337	0.602313	0.6311	0.147802	0.385909	0.38	1.91	0.03	0.62	1.01	92.3	103.3	99.1	99.4	107.4	99	102.1	98.8	95.3	103.6	99.6	2.72	7.99	5.25	1.89	2.74	1.77	0.68
FALSE	High	Master Protein	Q6NXE6	Armadillo repeat-containing protein 6 OS=Homo sapiens (Human) OX=9606 GN=ARMC6 PE=1 SV=2	0	31.618	9	3	6	3	501	54.1	6.24	93	3	0	1.072	1.027	0.841	0.974	0.975						1.17	8.21	5.66	0.17	5.35	95.2	99.9	112.3	95.7	105.2	102.1	102.6	94.4	93.3	102.6	100.6	2.1	1.21	0.2	2.85	0.46	0.99	6.61
FALSE	High	Master Protein	P21741	Midkine OS=Homo sapiens (Human) OX=9606 GN=MDK PE=1 SV=1	0	24.671	7	1	17	1	143	15.6	9.79	269	1	0	1.072	0.866	0.841	0.862	0.53	0.334746	0.6287	0.598496	0.143075	0.161802	4.63	11.51	12.26	5.54	26.1	113.5	95.5	75.7	122.8	156.9	117.2	82.8	64.7	105	78.7	99.1	3.15	4.88	16.49	10.92	14.95	6.16	13.07
FALSE	High	Master Protein	Q9NQA3	WAS protein family homolog 6 OS=Homo sapiens (Human) OX=9606 GN=WASH6P PE=1 SV=3	0	15.2	4	1	3	1	447	48	5.67	62	1	0	1.072	1.003	0.834	0.97	0.971						1.24	25.64	3.41	13.43	1.36	118.5	94.2	110.4	88.9	100.1	127.1	94.5	92.1	86.3	97.2	103.6	5.03	5.6	5.87	8.76	4.85	6.21	18.62
FALSE	High	Master Protein	Q68CP9	AT-rich interactive domain-containing protein 2 OS=Homo sapiens (Human) OX=9606 GN=ARID2 PE=1 SV=2	0	19.482	1	2	10	2	1835	197.3	7.42	52	2	0	1.072	0.933	0.783	0.95	0.731						4.5	3.66	4.37	11.95	8.98	121.3	113.2	102.4	91.5	101.7	130.1	105.6	80.1	86.9	74.3	100.4	7.75	14.95	4.19	1.35	4.03	3.47	11.49
FALSE	High	Master Protein	Q2TAA5	GDP-Man:Man(3)GlcNAc(2)-PP-Dol alpha-1,2-mannosyltransferase OS=Homo sapiens (Human) OX=9606 GN=ALG11 PE=1 SV=2	0	15.2	3	1	8	1	492	55.6	8.48	122	1	0	1.072	0.894	0.999	1.077	0.981						1.95	5.51	7.7	2.73	3.56	88.6	111.5	102.9	87.8	97.9	95	99.6	102.9	94.6	96	99.2	3.49	5.41	8.72	0.73	0.79	1.63	0.16
FALSE	High	Master Protein	P62879	Guanine nucleotide-binding protein G(I)/G(S)/G(T) subunit beta-2 OS=Homo sapiens (Human) OX=9606 GN=GNB2 PE=1 SV=3	0	265.095	50	14	169	8	340	37.3	6	3561	14	8	1.072	1.111	1.101	1.302	1.123	0.411842	0.496757	0.421333	0.0619656	0.185471	9.07	3.74	14.43	5.38	5.12	91.7	97.4	104.1	95.5	99.3	98.9	107.9	114.6	122.4	112.8	100.8	0.5	2.46	4.87	2.84	5.21	6.73	9.06
FALSE	High	Master Protein	Q96AG4	Leucine-rich repeat-containing protein 59 OS=Homo sapiens (Human) OX=9606 GN=LRRC59 PE=1 SV=1	0	351.029	51	21	276	21	307	34.9	9.57	1462	21	0	1.072	1.002	0.912	0.998	0.998	0.262176	0.883466	0.228084	0.691144	0.904171	0.2	1.22	0.74	2.93	8.8	87.2	95.3	102.7	106.7	114.9	92.3	95.3	93.8	106.4	112.5	100.3	3.47	0.74	3.76	1.08	8.28	1.8	0.29
FALSE	High	Master Protein	Q9NYL4	Peptidyl-prolyl cis-trans isomerase FKBP11 OS=Homo sapiens (Human) OX=9606 GN=FKBP11 PE=1 SV=1	0	66.156	23	5	37	5	201	22.2	9.39	123	5	0	1.072	1.087	1.002	1.134	0.924	0.193303	0.483716	0.723537	0.115301	0.360854	0.81	5.81	5.2	6.93	0.48	96.6	94.7	103.4	96.5	103.3	103.2	101.1	103.6	110.3	95.5	100.5	1.5	2.79	5.34	1.4	6.28	2.3	4.57
FALSE	High	Master Protein	Q15019	Septin-2 OS=Homo sapiens (Human) OX=9606 GN=SEPTIN2 PE=1 SV=1	0	386.159	70	23	317	22	361	41.5	6.6	4443	23	0	1.072	1.053	1.059	1.045	1.026	0.465332	0.621262	0.30787	0.308819	0.798498	0.19	1.78	5.33	1.3	9.69	100.3	95.4	96.4	98.7	95.6	107.4	100.4	102.1	104.1	99.1	100	3.23	4.16	3.36	0.87	1.11	1.56	0.49
FALSE	High	Master Protein	A3KN83	Protein strawberry notch homolog 1 OS=Homo sapiens (Human) OX=9606 GN=SBNO1 PE=1 SV=1	0	60.801	4	3	27	3	1393	154.2	7.88	718	3	0	1.072	1.036	1.069	1	1.057	0.166308	0.240786	0.1259	0.526535	0.223658	1.64	1.06	0.95	0.35	4.17	94.6	102.9	96	90.7	96.4	100.6	106.6	104.2	87.8	101.9	100.7	0.54	0.95	1.78	3.32	3.12	1.3	0.03
FALSE	High	Master Protein	P26358	DNA (cytosine-5)-methyltransferase 1 OS=Homo sapiens (Human) OX=9606 GN=DNMT1 PE=1 SV=2	0	151.177	13	18	90	18	1616	183.1	7.75	611	18	0	1.072	1.059	0.851	0.827	0.969	0.231961	0.542413	0.299263	0.0602405	0.38856	0.89	5.32	10.63	0.3	0.43	114.5	103.4	107.9	85.5	102.2	123.7	109.6	90.5	70.7	90.1	101.9	3.31	3.24	12.54	5.26	6.99	0.49	10.01
FALSE	High	Master Protein	Q9NV56	MRG/MORF4L-binding protein OS=Homo sapiens (Human) OX=9606 GN=MRGBP PE=1 SV=1	0	12.925	6	1	8	1	204	22.4	5.83	25	1	0	1.072	0.8	0.822	0.867	0.771						0	0	0	0	0	93.1	103	106.6	104	108.2	99.8	82.4	87.7	90.2	83.4	99.7
FALSE	High	Master Protein	O43447	Peptidyl-prolyl cis-trans isomerase H OS=Homo sapiens (Human) OX=9606 GN=PPIH PE=1 SV=1	0	39.877	37	8	49	6	177	19.2	8.07	0	8	0	1.072	1.088	0.965	0.961	0.942	0.217536	0.345342	0.43761	0.11733	0.501904	0.72	2.46	1.68	1.48	5.02	105.1	97.6	99.8	96.3	99.1	112.6	104.4	95	92.8	93.4	101	8.67	2.15	7.98	5.86	14.31	5.87	3.21
FALSE	High	Master Protein	Q6NTF9	Rhomboid domain-containing protein 2 OS=Homo sapiens (Human) OX=9606 GN=RHBDD2 PE=1 SV=2	0.003	3.358	2	1	3	1	364	39.2	9.32	0	1	0	1.071	1.054	0.669	0.858	0.754						3.31	14.01	8.68	6.08	5.58	84.9	90.7	132.6	109.8	119.5	90.9	95.7	88.7	94.2	90.1	99.4	3.88	6.48	2.87	5.16	4.73	7.03	6.85
FALSE	High	Master Protein	P30047	GTP cyclohydrolase 1 feedback regulatory protein OS=Homo sapiens (Human) OX=9606 GN=GCHFR PE=1 SV=3	0	49.219	58	3	31	3	84	9.7	6.54	557	3	0	1.071	1.121	1.057	1.09	1.224	0.615878	0.48031	0.761851	0.196693	0.208761	1.53	4.29	3.37	3.9	10.76	99.4	86.3	102.9	95.7	100.3	107.6	96.7	101.2	102.5	113.9	100.4	7.85	6.36	4.5	4.3	17.75	1.86	1.99
FALSE	High	Master Protein	Q15417	Calponin-3 OS=Homo sapiens (Human) OX=9606 GN=CNN3 PE=1 SV=1	0	72.886	25	8	55	6	329	36.4	6.05	905	8	0	1.071	1.022	1.004	0.911	1.014	0.157337	0.278528	0.713102	0.0821997	0.654139	0.17	0.09	0.44	1.73	4.31	107.8	92.6	89.8	97.6	96.9	113.5	96.2	89.4	87.4	97.2	100	6.49	5.38	1.89	2.76	6.23	6.81	5.13
FALSE	High	Master Protein	Q9NRG9	Aladin OS=Homo sapiens (Human) OX=9606 GN=AAAS PE=1 SV=1	0	51.544	14	5	19	5	546	59.5	7.5	564	5	0	1.071	0.952	0.979	1.102	0.976	0.239519	0.455997	0.952478	0.0811479	0.885179	3.77	2.84	7.96	0.97	8.8	89.7	102	98	94.5	109.8	98	90.9	96	104.2	105.7	99.8	2.88	4.68	5.49	3.42	6.89	3.32	5.49
FALSE	High	Master Protein	Q9Y6M9	NADH dehydrogenase [ubiquinone] 1 beta subcomplex subunit 9 OS=Homo sapiens (Human) OX=9606 GN=NDUFB9 PE=1 SV=3	0	35.827	25	3	9	3	179	21.8	8.38	32	3	0	1.071	1.207	1.175	0.958	1.194	0.388119	0.276205	0.458606	0.885754	0.230261	5.03	1.65	8.6	6.45	3.18	95.2	97.5	93.5	105.3	95	108.3	115.9	108.7	100.9	100.2	99.7	5.95	10.03	9.29	24.54	14.55	6.25	7.12
FALSE	High	Master Protein	Q4G0N4	NAD kinase 2, mitochondrial OS=Homo sapiens (Human) OX=9606 GN=NADK2 PE=1 SV=2	0	197.403	48	19	151	19	442	49.4	8.18	1258	19	0	1.071	1.019	0.993	1.087	0.949	0.195441	0.289061	0.62595	0.0524904	0.500913	2.37	0.82	2.91	0.42	4.48	89.7	97	106.4	97.7	100.9	96.2	99.1	103.6	106.2	95.6	100.3	1.78	2.02	2.65	1.94	1.31	1.38	2.12
FALSE	High	Master Protein	O94887	FERM, ARHGEF and pleckstrin domain-containing protein 2 OS=Homo sapiens (Human) OX=9606 GN=FARP2 PE=1 SV=3	0	25.45	4	3	15	3	1054	119.8	8.79	75	3	0	1.071	1.004	1.06	1.177	1.152	0.939217	0.814398	0.997707	0.150419	0.407995	4.33	4.59	4.47	7.05	1.55	90.2	93.8	100.3	91.7	94	95.2	99.9	102.7	105.9	106.4	99.6	7.58	3.63	5.17	2.63	3.75	5.48	5.72
[truncated: 5,283 more rows]
[truncated: 83 more columns]

## Sheet: S2
Table S2: Filtered list of proteins based on quality criteria (Mascot score > 25, unique peptides >=1)
[truncated: 31 more rows]
[truncated: 5,000 more columns]

## Sheet: S3
Table S3: List of proteins that show statistically significant change with time based on Two-way ANOVA statistical test (Bonferroni corrected p-value <0.05)
[truncated: 31 more rows]
[truncated: 2,004 more columns]

[truncated: 10 more sheets: S4, S5, S6, S7, S8, S9, S10, S11, S12, S13]
